# Supplementary material for: Extracellular Vesicles from Fusarium graminearum Contain Protein Effectors Expressed during Infection of Corn
Source: J Fungi (Basel). 2021 Nov 17;7(11):977. doi: 10.3390/jof7110977 (PMC8625442; doi:10.3390/jof7110977)
Supplement: Supplementary file 1 [file jof-07-00977-s001.zip]

Archive with 6 entries (6 files):
- 1.table_S1_EV_proteins.xlsx
- 2.table_S2_Effector_analysis.xlsx
- 3.table_S3_Secretome_proteins.xlsx
- 4.table_S4_RNAseq_statistics.xlsx
- 5.table_S5_FKPM_per_replicate.xlsx
- 6.Supporting information - Figures.pdf
