# Supplementary material for: Extracellular Vesicles from Fusarium graminearum Contain Protein Effectors Expressed during Infection of Corn
Source: J Fungi (Basel). 2021 Nov 17;7(11):977. doi: 10.3390/jof7110977 (PMC8625442; doi:10.3390/jof7110977)
Supplement: Supplementary file 1 [file jof-07-00977-s001.zip › 1.table_S1_EV_proteins.xlsx]

## Sheet: All EV proteins
Uniprot ID	Protein name - Uniprot	Protein name - Blast2GO	logFC	Enrichment	p-value	adj.P.Val	Significant	Length	Transmembrane	Signal peptide	GO.IDs	GO.Names	InterPro.IDs
I1RZM9	Cytochrome c oxidase subunit 7A (EC 1.9.3.1) (Cytochrome c oxidase polypeptide VIIA)	Cytochrome c oxidase polypeptide VIIA; Flags: Precursor	0.953433	not sig	0.0393336	0.0569571	FALSE	61	TRANSMEM 14 36 Helical. {ECO:0000256|SAM:Phobius}.		F:GO:0004129; C:GO:0005743; P:GO:0006119; C:GO:0016021; P:GO:0022900; P:GO:1902600	F:cytochrome-c oxidase activity; C:mitochondrial inner membrane; P:oxidative phosphorylation; C:integral component of membrane; P:electron transport chain; P:proton transmembrane transport	IPR014368 (PIRSF); PTHR28264 (PANTHER); CYTOPLASMIC_DOMAIN (PHOBIUS); TRANSMEMBRANE (PHOBIUS); NON_CYTOPLASMIC_DOMAIN (PHOBIUS); TMhelix (TMHMM)
A0A0E0RSC1	Uncharacterized protein	Vacuolar proton pump subunit e	NA	EV ex	NA	NA	NA	74	TRANSMEM 6 25 Helical. {ECO:0000256|SAM:Phobius}.; TRANSMEM 32 55 Helical. {ECO:0000256|SAM:Phobius}.		P:GO:0000032; C:GO:0000220; C:GO:0000329; P:GO:0007035; C:GO:0016021; P:GO:0034622; F:GO:0046961; P:GO:1902600	P:cell wall mannoprotein biosynthetic process; C:vacuolar proton-transporting V-type ATPase, V0 domain; C:fungal-type vacuole membrane; P:vacuolar acidification; C:integral component of membrane; P:cellular protein-containing complex assembly; F:proton-transporting ATPase activity, rotational mechanism; P:proton transmembrane transport	IPR008389 (PFAM); PTHR12263:SF0 (PANTHER); IPR008389 (PANTHER); NON_CYTOPLASMIC_DOMAIN (PHOBIUS); NON_CYTOPLASMIC_DOMAIN (PHOBIUS); TRANSMEMBRANE (PHOBIUS); TRANSMEMBRANE (PHOBIUS); CYTOPLASMIC_DOMAIN (PHOBIUS); TMhelix (TMHMM); TMhelix (TMHMM)
I1RXJ5	Uncharacterized protein	---NA---	NA	EV ex	NA	NA	NA	82		SIGNAL 1 18 {ECO:0000256|SAM:SignalP}.			SIGNAL_PEPTIDE (PHOBIUS); SIGNAL_PEPTIDE_H_REGION (PHOBIUS); SIGNAL_PEPTIDE_C_REGION (PHOBIUS); NON_CYTOPLASMIC_DOMAIN (PHOBIUS); SIGNAL_PEPTIDE_N_REGION (PHOBIUS); SignalP-noTM (SIGNALP_GRAM_NEGATIVE); SignalP-noTM (SIGNALP_EUK); SignalP-TM (SIGNALP_GRAM_POSITIVE)
I1RZ43	Uncharacterized protein	Ubiquinol-cytochrome-c reductase complex subunit qcr10	0.916652	not sig	0.0718468	0.0973971	FALSE	88	TRANSMEM 41 59 Helical. {ECO:0000256|SAM:Phobius}.		C:GO:0016021	C:integral component of membrane	IPR019182 (PFAM); IPR019182 (PANTHER); NON_CYTOPLASMIC_DOMAIN (PHOBIUS); TRANSMEMBRANE (PHOBIUS); CYTOPLASMIC_DOMAIN (PHOBIUS); TMhelix (TMHMM)
I1RSV0	G protein gamma domain-containing protein	Guanine nucleotide-binding protein subunit gamma; Flags: Precursor	2.83542	EV up	0.00326666	0.00693777	TRUE	93			P:GO:0000750; P:GO:0007186; F:GO:0031681	P:pheromone-dependent signal transduction involved in conjugation with cellular fusion; P:G protein-coupled receptor signaling pathway; F:G-protein beta-subunit binding	SM01224 (SMART); IPR036284 (G3DSA:4.10.260.GENE3D); IPR015898 (PFAM); mobidb-lite (MOBIDB_LITE); mobidb-lite (MOBIDB_LITE); IPR041848 (PANTHER); IPR036284 (SUPERFAMILY)
V6R3L4	Histone H4	Histone H4	-5.49332	WCL up	2.06022e-05	0.000146427	TRUE	103			C:GO:0000786; F:GO:0003677; C:GO:0005634; P:GO:0006334; P:GO:0006352; C:GO:0042025; F:GO:0046982	C:nucleosome; F:DNA binding; C:nucleus; P:nucleosome assembly; P:DNA-templated transcription, initiation; C:host cell nucleus; F:protein heterodimerization activity	IPR001951 (PRINTS); IPR004823 (SMART); IPR001951 (SMART); IPR009072 (G3DSA:1.10.20.GENE3D); IPR035425 (PFAM); mobidb-lite (MOBIDB_LITE); PTHR10484 (PANTHER); PTHR10484:SF171 (PANTHER); IPR019809 (PROSITE_PATTERNS); IPR001951 (CDD); IPR009072 (SUPERFAMILY)
I1RZ89	ACB domain-containing protein	Putative acyl-CoA-binding protein; Short=ACBP	-0.32482	not sig	0.463349	0.501587	FALSE	105			F:GO:0000062	F:fatty-acyl-CoA binding	IPR000582 (PRINTS); IPR000582 (PFAM); IPR014352 (G3DSA:1.20.80.GENE3D); mobidb-lite (MOBIDB_LITE); PTHR23310 (PANTHER); PTHR23310:SF94 (PANTHER); IPR000582 (PROSITE_PROFILES); IPR035984 (SUPERFAMILY)
I1RGZ5	Uncharacterized protein	---NA---	-3.20073	WCL up	8.67805e-05	0.000399012	TRUE	106					IPR022234 (PFAM); mobidb-lite (MOBIDB_LITE); IPR022234 (PANTHER)
V6QW22	60S ribosomal protein L36	TRP36	-2.42093	WCL up	4.85895e-06	7.70439e-05	TRUE	106			F:GO:0003735; C:GO:0005840; P:GO:0006412	F:structural constituent of ribosome; C:ribosome; P:translation	IPR038097 (G3DSA:1.10.10.GENE3D); IPR000509 (PFAM); mobidb-lite (MOBIDB_LITE); PTHR10114:SF0 (PANTHER); IPR000509 (PANTHER); IPR000509 (PROSITE_PATTERNS)
I1RCG4	Uncharacterized protein	L37A	-4.77703	WCL up	3.24081e-05	0.000201703	TRUE	109			F:GO:0003735; C:GO:0005840; P:GO:0006412	F:structural constituent of ribosome; C:ribosome; P:translation	IPR001780 (PFAM); IPR038661 (G3DSA:2.40.10.GENE3D); PTHR10902:SF0 (PANTHER); IPR001780 (PANTHER); IPR018266 (PROSITE_PATTERNS); IPR001780 (HAMAP); IPR009000 (SUPERFAMILY)
I1S8R9	Uncharacterized protein	---NA---	NA	EV ex	NA	NA	NA	109	TRANSMEM 25 52 Helical. {ECO:0000256|SAM:Phobius}.		C:GO:0016021	C:integral component of membrane	mobidb-lite (MOBIDB_LITE); NON_CYTOPLASMIC_DOMAIN (PHOBIUS); CYTOPLASMIC_DOMAIN (PHOBIUS); TRANSMEMBRANE (PHOBIUS); TMhelix (TMHMM)
I1S0L3	Ribosomal_L7Ae domain-containing protein	60S ribosomal protein L30	-4.00786	WCL up	6.83255e-06	9.19419e-05	TRUE	110			F:GO:0003723; F:GO:0003735; C:GO:0022625	F:RNA binding; F:structural constituent of ribosome; C:cytosolic large ribosomal subunit	IPR004038 (PFAM); IPR029064 (G3DSA:3.30.1330.GENE3D); IPR039109 (PANTHER); IPR022991 (PROSITE_PATTERNS); IPR022991 (PROSITE_PATTERNS); IPR000231 (HAMAP); IPR029064 (SUPERFAMILY)
Q4HZB8	FK506-binding protein 1 (FKBP) (EC 5.2.1.8) (FkbA) (Peptidyl-prolyl cis-trans isomerase) (PPIase) (Rapamycin-binding protein)	Rapamycin-binding protein	-3.69004	WCL up	1.14994e-06	3.0169e-05	TRUE	111			P:GO:0000413; F:GO:0003755; C:GO:0005737	P:protein peptidyl-prolyl isomerization; F:peptidyl-prolyl cis-trans isomerase activity; C:cytoplasm	IPR001179 (PFAM); G3DSA:3.10.50.40 (GENE3D); mobidb-lite (MOBIDB_LITE); PTHR10516:SF408 (PANTHER); PTHR10516 (PANTHER); IPR001179 (PROSITE_PROFILES); SSF54534 (SUPERFAMILY)
I1RNC1	Ribosomal_S10 domain-containing protein	40S ribosomal protein S20	-3.71782	WCL up	0.0014844	0.00361772	TRUE	116			P:GO:0000462; F:GO:0003723; F:GO:0003735; P:GO:0006412; C:GO:0022627	P:maturation of SSU-rRNA from tricistronic rRNA transcript (SSU-rRNA, 5.8S rRNA, LSU-rRNA); F:RNA binding; F:structural constituent of ribosome; P:translation; C:cytosolic small ribosomal subunit	IPR001848 (PRINTS); IPR027486 (SMART); IPR027486 (PFAM); IPR036838 (G3DSA:3.30.70.GENE3D); IPR005729 (TIGRFAM); PTHR11700:SF8 (PANTHER); IPR001848 (PANTHER); IPR018268 (PROSITE_PATTERNS); IPR001848 (HAMAP); IPR036838 (SUPERFAMILY)
A0A098D562	Uncharacterized protein	---NA---	NA	EV ex	NA	NA	NA	117	TRANSMEM 84 104 Helical. {ECO:0000256|SAM:Phobius}.		C:GO:0016021	C:integral component of membrane	IPR039297 (PFAM); CYTOPLASMIC_DOMAIN (PHOBIUS); TRANSMEMBRANE (PHOBIUS); NON_CYTOPLASMIC_DOMAIN (PHOBIUS); TMhelix (TMHMM)
I1RW76	V-SNARE coiled-coil homology domain-containing protein	Synaptobrevin homolog 2	NA	EV ex	NA	NA	NA	118	TRANSMEM 94 115 Helical. {ECO:0000256|SAM:Phobius}.		C:GO:0016021; P:GO:0016192	C:integral component of membrane; P:vesicle-mediated transport	IPR001388 (PRINTS); IPR001388 (PFAM); IPR016444 (PIRSF); G3DSA:1.20.5.110 (GENE3D); mobidb-lite (MOBIDB_LITE); mobidb-lite (MOBIDB_LITE); IPR016444 (PANTHER); PTHR45701:SF9 (PANTHER); IPR001388 (PROSITE_PATTERNS); NON_CYTOPLASMIC_DOMAIN (PHOBIUS); CYTOPLASMIC_DOMAIN (PHOBIUS); TRANSMEMBRANE (PHOBIUS); IPR042855 (PROSITE_PROFILES); cd15874 (CDD); SSF58038 (SUPERFAMILY); TMhelix (TMHMM)
I1S464	Uncharacterized protein	---NA---	-0.662521	not sig	0.247121	0.291577	FALSE	119			C:GO:0005739; P:GO:0006120	C:mitochondrion; P:mitochondrial electron transport, NADH to ubiquinone	IPR008011 (PFAM); mobidb-lite (MOBIDB_LITE); PTHR12868:SF0 (PANTHER); PTHR12868:SF0 (PANTHER); IPR033034 (PANTHER); IPR033034 (PANTHER)
V6RJP8	Uncharacterized protein	---NA---	1.31498	not sig	0.15078	0.185768	FALSE	119	TRANSMEM 24 43 Helical. {ECO:0000256|SAM:Phobius}.		C:GO:0016021	C:integral component of membrane	Coil (COILS); IPR009346 (PFAM); IPR009346 (PANTHER); CYTOPLASMIC_DOMAIN (PHOBIUS); TRANSMEMBRANE (PHOBIUS); NON_CYTOPLASMIC_DOMAIN (PHOBIUS); TMhelix (TMHMM)
I1RBT3	Uncharacterized protein	---NA---	NA	EV ex	NA	NA	NA	122					mobidb-lite (MOBIDB_LITE); mobidb-lite (MOBIDB_LITE); mobidb-lite (MOBIDB_LITE)
I1S0Q7	Cytochrome b-c1 complex subunit 7	Ubiquinol-cytochrome c reductase complex 14 kDa protein	0.616172	not sig	0.188638	0.226773	FALSE	123			C:GO:0005750; P:GO:0006122; F:GO:0008121; P:GO:0009060; P:GO:0034551	C:mitochondrial respiratory chain complex III; P:mitochondrial electron transport, ubiquinol to cytochrome c; F:ubiquinol-cytochrome-c reductase activity; P:aerobic respiration; P:mitochondrial respiratory chain complex III assembly	Coil (COILS); IPR003197 (PIRSF); IPR003197 (PFAM); IPR036544 (G3DSA:1.10.1090.GENE3D); PTHR12022:SF0 (PANTHER); IPR003197 (PANTHER); IPR036544 (SUPERFAMILY)
I1RBT1	Uncharacterized protein	Large ribosomal subunit protein uL29-A	-1.81824	WCL up	0.00621354	0.0117925	TRUE	124					Coil (COILS); IPR036049 (G3DSA:1.10.287.GENE3D); IPR001854 (PFAM); IPR001854 (TIGRFAM); G3DSA:1.10.20.90 (GENE3D); PTHR45722 (PANTHER); IPR001854 (HAMAP); cd00427 (CDD); IPR036049 (SUPERFAMILY)
I1RW24	NTF2 domain-containing protein	Nuclear transport factor 2; Short=NTF-2	-3.27405	WCL up	4.06636e-05	0.000238631	TRUE	125					IPR002075 (PFAM); G3DSA:3.10.450.50 (GENE3D); PTHR12612:SF0 (PANTHER); PTHR12612 (PANTHER); IPR018222 (PROSITE_PROFILES); IPR018222 (CDD); IPR032710 (SUPERFAMILY)
I1RAS4	Uncharacterized protein	Maintenance of mitochondrial function 1; Flags: Precursor	-2.30864	WCL up	0.000120015	0.00046545	TRUE	125					IPR006175 (PFAM); IPR035959 (G3DSA:3.30.1330.GENE3D); IPR006056 (TIGRFAM); PTHR11803:SF39 (PANTHER); IPR006175 (PANTHER); cd00448 (CDD); IPR035959 (SUPERFAMILY)
I1RHF9	Uncharacterized protein	---NA---	NA	EV ex	NA	NA	NA	128		SIGNAL 1 20 {ECO:0000256|SAM:SignalP}.			SIGNAL_PEPTIDE_N_REGION (PHOBIUS); SIGNAL_PEPTIDE_H_REGION (PHOBIUS); NON_CYTOPLASMIC_DOMAIN (PHOBIUS); SIGNAL_PEPTIDE_C_REGION (PHOBIUS); SIGNAL_PEPTIDE (PHOBIUS); SignalP-noTM (SIGNALP_EUK); SignalP-noTM (SIGNALP_GRAM_NEGATIVE); SignalP-TM (SIGNALP_GRAM_POSITIVE)
I1RZU7	DUF202 domain-containing protein	Negative regulator of cdc42	1.08668	not sig	0.145605	0.180389	FALSE	129	TRANSMEM 33 51 Helical. {ECO:0000256|SAM:Phobius}.; TRANSMEM 57 78 Helical. {ECO:0000256|SAM:Phobius}.; TRANSMEM 99 118 Helical. {ECO:0000256|SAM:Phobius}.		C:GO:0016021	C:integral component of membrane	IPR003807 (PFAM); PTHR46140 (PANTHER); PTHR46140:SF1 (PANTHER); TRANSMEMBRANE (PHOBIUS); CYTOPLASMIC_DOMAIN (PHOBIUS); NON_CYTOPLASMIC_DOMAIN (PHOBIUS); TRANSMEMBRANE (PHOBIUS); CYTOPLASMIC_DOMAIN (PHOBIUS); TRANSMEMBRANE (PHOBIUS); NON_CYTOPLASMIC_DOMAIN (PHOBIUS); TMhelix (TMHMM); TMhelix (TMHMM); TMhelix (TMHMM)
I1RT03	Uncharacterized protein	Cytoplasmic ribosomal protein 27	-3.52237	WCL up	5.18233e-06	7.70439e-05	TRUE	130			F:GO:0003735; C:GO:0005840; P:GO:0006412	F:structural constituent of ribosome; C:ribosome; P:translation	G3DSA:3.30.1490.10 (GENE3D); G3DSA:3.30.1370.30 (GENE3D); IPR000630 (PFAM); PTHR11758:SF16 (PANTHER); IPR000630 (PANTHER); IPR000630 (PROSITE_PATTERNS); IPR035987 (SUPERFAMILY)
I1RJV4	Uncharacterized protein	Cytoplasmic ribosomal protein-63	-3.49455	WCL up	1.01889e-06	2.84015e-05	TRUE	131			F:GO:0003735; C:GO:0005840; P:GO:0006412	F:structural constituent of ribosome; C:ribosome; P:translation	IPR001515 (SMART); IPR001515 (PFAM); IPR001515 (PANTHER); IPR018263 (PROSITE_PATTERNS); IPR001515 (CDD); IPR036351 (SUPERFAMILY)
I1RPM4	Uncharacterized protein	60S ribosomal protein L27-A	-5.70799	WCL up	4.68339e-07	1.69155e-05	TRUE	135			P:GO:0000103; F:GO:0003735; C:GO:0005840; P:GO:0006412; P:GO:0009086; P:GO:0019354; F:GO:0043115; F:GO:0051266; P:GO:0055114	P:sulfate assimilation; F:structural constituent of ribosome; C:ribosome; P:translation; P:methionine biosynthetic process; P:siroheme biosynthetic process; F:precorrin-2 dehydrogenase activity; F:sirohydrochlorin ferrochelatase activity; P:oxidation-reduction process	IPR038655 (G3DSA:2.30.30.GENE3D); IPR001141 (PFAM); IPR001141 (PANTHER); PTHR10497:SF0 (PANTHER); IPR041991 (CDD); IPR008991 (SUPERFAMILY)
I1S0F3	GFA domain-containing protein	Uncharacterized lyase C29B12.13	NA	EV ex	NA	NA	NA	136			F:GO:0016846	F:carbon-sulfur lyase activity	IPR006913 (PFAM); G3DSA:2.170.150.70 (GENE3D); PTHR33337:SF36 (PANTHER); PTHR33337 (PANTHER); IPR006913 (PROSITE_PROFILES); IPR011057 (SUPERFAMILY)
Q4HTT2	Histone H2B	Histone H2B	-3.02063	WCL up	0.000115507	0.00046411	TRUE	137			C:GO:0000786; F:GO:0003677; C:GO:0005634; F:GO:0046982	C:nucleosome; F:DNA binding; C:nucleus; F:protein heterodimerization activity	IPR000558 (PRINTS); IPR000558 (SMART); IPR007125 (PFAM); IPR009072 (G3DSA:1.10.20.GENE3D); mobidb-lite (MOBIDB_LITE); mobidb-lite (MOBIDB_LITE); IPR000558 (PANTHER); PTHR23428:SF252 (PANTHER); IPR000558 (PROSITE_PATTERNS); IPR009072 (SUPERFAMILY)
V6QXP4	Uncharacterized protein	ER-derived vesicles protein ERV14	-0.528647	not sig	0.181894	0.21985	FALSE	139	TRANSMEM 6 30 Helical. {ECO:0000256|SAM:Phobius}.; TRANSMEM 51 71 Helical. {ECO:0000256|SAM:Phobius}.; TRANSMEM 115 134 Helical. {ECO:0000256|SAM:Phobius}.		C:GO:0016021; P:GO:0016192	C:integral component of membrane; P:vesicle-mediated transport	IPR003377 (SMART); IPR003377 (PFAM); PTHR12290 (PANTHER); PTHR12290:SF11 (PANTHER); IPR033466 (PROSITE_PATTERNS); CYTOPLASMIC_DOMAIN (PHOBIUS); TRANSMEMBRANE (PHOBIUS); CYTOPLASMIC_DOMAIN (PHOBIUS); NON_CYTOPLASMIC_DOMAIN (PHOBIUS); NON_CYTOPLASMIC_DOMAIN (PHOBIUS); TRANSMEMBRANE (PHOBIUS); TRANSMEMBRANE (PHOBIUS); TMhelix (TMHMM); TMhelix (TMHMM); TMhelix (TMHMM)
I1S341	Uncharacterized protein	Protein SnodProt1; Flags: Precursor	-5.69867	WCL up	4.36706e-05	0.000240052	TRUE	140		SIGNAL 1 18 {ECO:0000256|SAM:SignalP}.			IPR010829 (PFAM); IPR036908 (G3DSA:2.40.40.GENE3D); SIGNAL_PEPTIDE_C_REGION (PHOBIUS); SIGNAL_PEPTIDE_H_REGION (PHOBIUS); SIGNAL_PEPTIDE (PHOBIUS); SIGNAL_PEPTIDE_N_REGION (PHOBIUS); NON_CYTOPLASMIC_DOMAIN (PHOBIUS); SignalP-TM (SIGNALP_GRAM_POSITIVE); SignalP-noTM (SIGNALP_EUK); IPR036908 (SUPERFAMILY)
I1RFS2	Uncharacterized protein	Secreted effector NIS1; Flags: Precursor	NA	EV ex	NA	NA	NA	140		SIGNAL 1 18 {ECO:0000256|SAM:SignalP}.			SIGNAL_PEPTIDE_C_REGION (PHOBIUS); SIGNAL_PEPTIDE (PHOBIUS); SIGNAL_PEPTIDE_N_REGION (PHOBIUS); NON_CYTOPLASMIC_DOMAIN (PHOBIUS); SIGNAL_PEPTIDE_H_REGION (PHOBIUS); SignalP-noTM (SIGNALP_EUK)
I1RJV3	Uncharacterized protein	40S ribosomal protein S16	-4.82181	WCL up	8.90462e-06	9.92865e-05	TRUE	143			F:GO:0003735; C:GO:0005840; P:GO:0006412	F:structural constituent of ribosome; C:ribosome; P:translation	IPR014721 (G3DSA:3.30.230.GENE3D); IPR000754 (PFAM); IPR000754 (PANTHER); PTHR21569:SF20 (PANTHER); IPR020574 (PROSITE_PATTERNS); IPR020568 (SUPERFAMILY)
I1RNQ5	Uncharacterized protein	CRP3	-4.94477	WCL up	1.30493e-05	0.000118775	TRUE	146			F:GO:0003735; C:GO:0005840; P:GO:0006412	F:structural constituent of ribosome; C:ribosome; P:translation	IPR036401 (G3DSA:1.10.60.GENE3D); IPR001210 (PFAM); IPR001210 (PANTHER); PTHR10732:SF0 (PANTHER); IPR018273 (PROSITE_PATTERNS); IPR001210 (HAMAP); IPR036401 (SUPERFAMILY)
I1RT04	40S ribosomal protein S12	40S ribosomal protein S12	-1.85482	WCL up	0.00196745	0.00459416	TRUE	146			F:GO:0003735; P:GO:0006412; C:GO:0022627	F:structural constituent of ribosome; P:translation; C:cytosolic small ribosomal subunit	IPR000530 (PRINTS); IPR029064 (G3DSA:3.30.1330.GENE3D); IPR004038 (PFAM); PTHR11843:SF0 (PANTHER); IPR000530 (PANTHER); IPR000530 (PROSITE_PATTERNS); IPR029064 (SUPERFAMILY)
A0A1C3YLB0	Uncharacterized protein	Cytochrome c oxidase polypeptide VI; Flags: Precursor	-0.392086	not sig	0.4343	0.473589	FALSE	146			F:GO:0004129; C:GO:0005743; P:GO:0022900; P:GO:1902600	F:cytochrome-c oxidase activity; C:mitochondrial inner membrane; P:electron transport chain; P:proton transmembrane transport	IPR003204 (PFAM); IPR036545 (G3DSA:1.25.40.GENE3D); IPR003204 (PANTHER); PTHR14200:SF11 (PANTHER); IPR003204 (CDD); IPR036545 (SUPERFAMILY)
I1RW99	Ribosomal_L14e domain-containing protein	Large ribosomal subunit protein eL14-A	-5.03706	WCL up	2.6261e-05	0.000183006	TRUE	147			F:GO:0003723; F:GO:0003735; C:GO:0005840; P:GO:0006412	F:RNA binding; F:structural constituent of ribosome; C:ribosome; P:translation	IPR014722 (G3DSA:2.30.30.GENE3D); IPR002784 (PFAM); IPR039660 (PANTHER); PTHR11127:SF2 (PANTHER); IPR041985 (CDD); IPR008991 (SUPERFAMILY)
A0A1C3YIS7	60S ribosomal protein L20	Large ribosomal subunit protein eL20-A	-3.74963	WCL up	1.7229e-05	0.000139238	TRUE	148			F:GO:0003735; C:GO:0005840; P:GO:0006412	F:structural constituent of ribosome; C:ribosome; P:translation	G3DSA:3.10.20.10 (GENE3D); G3DSA:3.10.20.10 (GENE3D); IPR023573 (PFAM); IPR021138 (PIRSF); PTHR10052:SF1 (PANTHER); IPR028877 (PANTHER); SSF160374 (SUPERFAMILY)
I1RUG3	Ribosomal_L18e/L15P domain-containing protein	L29	-3.76892	WCL up	4.80167e-05	0.000254946	TRUE	149			F:GO:0003735; P:GO:0006412; C:GO:0015934	F:structural constituent of ribosome; P:translation; C:large ribosomal subunit	IPR021131 (PFAM); G3DSA:3.100.10.10 (GENE3D); mobidb-lite (MOBIDB_LITE); mobidb-lite (MOBIDB_LITE); PTHR11721 (PANTHER); PTHR11721:SF10 (PANTHER); IPR001196 (PROSITE_PATTERNS); IPR030878 (HAMAP); IPR036227 (SUPERFAMILY)
I1RYP7	Uncharacterized protein	Golgi apparatus membrane protein TVP18	NA	EV ex	NA	NA	NA	149	TRANSMEM 12 36 Helical. {ECO:0000256|SAM:Phobius}.; TRANSMEM 42 65 Helical. {ECO:0000256|SAM:Phobius}.; TRANSMEM 85 103 Helical. {ECO:0000256|SAM:Phobius}.; TRANSMEM 109 128 Helical. {ECO:0000256|SAM:Phobius}.		P:GO:0016192; C:GO:0030173	P:vesicle-mediated transport; C:integral component of Golgi membrane	IPR019365 (SMART); IPR019365 (PFAM); IPR019365 (PANTHER); TRANSMEMBRANE (PHOBIUS); CYTOPLASMIC_DOMAIN (PHOBIUS); CYTOPLASMIC_DOMAIN (PHOBIUS); TRANSMEMBRANE (PHOBIUS); TRANSMEMBRANE (PHOBIUS); TRANSMEMBRANE (PHOBIUS); NON_CYTOPLASMIC_DOMAIN (PHOBIUS); CYTOPLASMIC_DOMAIN (PHOBIUS); NON_CYTOPLASMIC_DOMAIN (PHOBIUS); TMhelix (TMHMM); TMhelix (TMHMM); TMhelix (TMHMM); TMhelix (TMHMM)
I1RFU8	Uncharacterized protein	S16	-3.5457	WCL up	0.000270313	0.000901182	TRUE	150			F:GO:0003735; C:GO:0005840; P:GO:0006412	F:structural constituent of ribosome; C:ribosome; P:translation	IPR001266 (SMART); IPR038111 (G3DSA:1.10.10.GENE3D); IPR001266 (PFAM); mobidb-lite (MOBIDB_LITE); mobidb-lite (MOBIDB_LITE); IPR001266 (PANTHER); IPR036390 (SUPERFAMILY)
V6RMW6	Ribosomal_S13_N domain-containing protein	S15	-2.82957	WCL up	7.40801e-06	9.20409e-05	TRUE	151			P:GO:0000462; F:GO:0003735; P:GO:0006412; C:GO:0022627; F:GO:0070181	P:maturation of SSU-rRNA from tricistronic rRNA transcript (SSU-rRNA, 5.8S rRNA, LSU-rRNA); F:structural constituent of ribosome; P:translation; C:cytosolic small ribosomal subunit; F:small ribosomal subunit rRNA binding	IPR012606 (SMART); IPR000589 (SMART); G3DSA:1.10.8.1030 (GENE3D); G3DSA:1.10.287.10 (GENE3D); IPR000589 (PFAM); IPR012606 (PFAM); IPR023029 (PANTHER); IPR000589 (PROSITE_PATTERNS); IPR023029 (HAMAP); IPR000589 (CDD); IPR009068 (SUPERFAMILY)
I1RA70	Uncharacterized protein	S12	-3.70899	WCL up	0.00075106	0.00211246	TRUE	152			F:GO:0003723; F:GO:0003735; P:GO:0006412; C:GO:0015935	F:RNA binding; F:structural constituent of ribosome; P:translation; C:small ribosomal subunit	IPR002222 (PRINTS); IPR002222 (PIRSF); IPR023575 (G3DSA:3.30.860.GENE3D); IPR002222 (PFAM); IPR005713 (TIGRFAM); PTHR11880:SF32 (PANTHER); IPR002222 (PANTHER); IPR020934 (PROSITE_PATTERNS); IPR002222 (HAMAP); IPR023575 (SUPERFAMILY)
Q4I963	Cofilin (Actin-depolymerizing factor 1)	Actin-depolymerizing factor 1	-3.72327	WCL up	0.000447866	0.00134965	TRUE	153			F:GO:0003779; C:GO:0005737; P:GO:0007049; C:GO:0015629; C:GO:0016363; P:GO:0030042; P:GO:0051301	F:actin binding; C:cytoplasm; P:cell cycle; C:actin cytoskeleton; C:nuclear matrix; P:actin filament depolymerization; P:cell division	IPR017904 (PRINTS); IPR002108 (SMART); IPR029006 (G3DSA:3.40.20.GENE3D); IPR002108 (PFAM); PTHR11913:SF12 (PANTHER); IPR017904 (PANTHER); IPR002108 (PROSITE_PROFILES); IPR017904 (CDD); SSF55753 (SUPERFAMILY)
I1S2E9	Ubiquitin-like domain-containing protein	S37; Flags: Precursor	-0.339094	not sig	0.434067	0.473589	FALSE	154			F:GO:0003735; C:GO:0005840; P:GO:0006412	F:structural constituent of ribosome; C:ribosome; P:translation	IPR019956 (PRINTS); IPR000626 (SMART); IPR002906 (SMART); IPR000626 (PFAM); G3DSA:3.10.20.90 (GENE3D); IPR002906 (PFAM); IPR038582 (G3DSA:2.20.25.GENE3D); PTHR10666:SF291 (PANTHER); PTHR10666 (PANTHER); IPR019954 (PROSITE_PATTERNS); IPR000626 (PROSITE_PROFILES); cd01803 (CDD); IPR029071 (SUPERFAMILY); IPR011332 (SUPERFAMILY)
I1RRY9	Uncharacterized protein	40S ribosomal protein S18-A	-3.83903	WCL up	0.000191591	0.000683596	TRUE	156			F:GO:0003723; F:GO:0003735; C:GO:0005840; P:GO:0006412	F:RNA binding; F:structural constituent of ribosome; C:ribosome; P:translation	IPR001892 (PFAM); G3DSA:1.10.8.50 (GENE3D); IPR001892 (PIRSF); IPR027437 (G3DSA:4.10.910.GENE3D); mobidb-lite (MOBIDB_LITE); PTHR10871 (PANTHER); PTHR10871:SF3 (PANTHER); IPR018269 (PROSITE_PATTERNS); IPR001892 (HAMAP); IPR001892 (PROSITE_PROFILES); IPR010979 (SUPERFAMILY)
A0A1C3YMG0	Uncharacterized protein	---NA---	NA	EV ex	NA	NA	NA	156	TRANSMEM 6 28 Helical. {ECO:0000256|SAM:Phobius}.; TRANSMEM 49 68 Helical. {ECO:0000256|SAM:Phobius}.; TRANSMEM 74 97 Helical. {ECO:0000256|SAM:Phobius}.; TRANSMEM 118 141 Helical. {ECO:0000256|SAM:Phobius}.		C:GO:0016021	C:integral component of membrane	PTHR42083 (PANTHER); TRANSMEMBRANE (PHOBIUS); TRANSMEMBRANE (PHOBIUS); TRANSMEMBRANE (PHOBIUS); CYTOPLASMIC_DOMAIN (PHOBIUS); NON_CYTOPLASMIC_DOMAIN (PHOBIUS); NON_CYTOPLASMIC_DOMAIN (PHOBIUS); NON_CYTOPLASMIC_DOMAIN (PHOBIUS); CYTOPLASMIC_DOMAIN (PHOBIUS); TRANSMEMBRANE (PHOBIUS); TMhelix (TMHMM); TMhelix (TMHMM); TMhelix (TMHMM); TMhelix (TMHMM)
I1RTI0	MARVEL domain-containing protein	---NA---	NA	EV ex	NA	NA	NA	156	TRANSMEM 7 28 Helical. {ECO:0000256|SAM:Phobius}.; TRANSMEM 40 61 Helical. {ECO:0000256|SAM:Phobius}.; TRANSMEM 73 97 Helical. {ECO:0000256|SAM:Phobius}.; TRANSMEM 117 137 Helical. {ECO:0000256|SAM:Phobius}.		C:GO:0016021	C:integral component of membrane	IPR008253 (PFAM); PTHR37451 (PANTHER); NON_CYTOPLASMIC_DOMAIN (PHOBIUS); NON_CYTOPLASMIC_DOMAIN (PHOBIUS); CYTOPLASMIC_DOMAIN (PHOBIUS); TRANSMEMBRANE (PHOBIUS); TRANSMEMBRANE (PHOBIUS); CYTOPLASMIC_DOMAIN (PHOBIUS); TRANSMEMBRANE (PHOBIUS); CYTOPLASMIC_DOMAIN (PHOBIUS); TRANSMEMBRANE (PHOBIUS); TMhelix (TMHMM); TMhelix (TMHMM); TMhelix (TMHMM); TMhelix (TMHMM)
A0A098DB19	Ribosomal_L18e/L15P domain-containing protein	60S ribosomal protein L18-B	-5.73007	WCL up	1.38883e-06	3.26009e-05	TRUE	157			F:GO:0003735; C:GO:0005840; P:GO:0006412	F:structural constituent of ribosome; C:ribosome; P:translation	IPR021131 (PFAM); G3DSA:3.100.10.10 (GENE3D); mobidb-lite (MOBIDB_LITE); mobidb-lite (MOBIDB_LITE); PTHR10934:SF2 (PANTHER); IPR000039 (PANTHER); IPR021132 (PROSITE_PATTERNS); IPR036227 (SUPERFAMILY)
I1S1J8	Uncharacterized protein	---NA---	-1.35	WCL up	0.0318642	0.0470577	TRUE	158		SIGNAL 1 21 {ECO:0000256|SAM:SignalP}.			SIGNAL_PEPTIDE_H_REGION (PHOBIUS); SIGNAL_PEPTIDE (PHOBIUS); NON_CYTOPLASMIC_DOMAIN (PHOBIUS); SIGNAL_PEPTIDE_C_REGION (PHOBIUS); SIGNAL_PEPTIDE_N_REGION (PHOBIUS); SignalP-TM (SIGNALP_GRAM_POSITIVE); SignalP-noTM (SIGNALP_EUK); SignalP-noTM (SIGNALP_GRAM_NEGATIVE)
V6RIV9	Uncharacterized protein	60S ribosomal protein L21-A	-2.24594	WCL up	0.000125847	0.000475659	TRUE	160			F:GO:0003735; C:GO:0005840; P:GO:0006412	F:structural constituent of ribosome; C:ribosome; P:translation	IPR036948 (G3DSA:2.30.30.GENE3D); IPR001147 (PFAM); IPR001147 (PANTHER); IPR018259 (PROSITE_PATTERNS); IPR008991 (SUPERFAMILY)
I1RWB0	V-type proton ATPase proteolipid subunit	Vacuolar proton pump 16 kDa proteolipid subunit 2	1.62651	not sig	0.0875708	0.116936	FALSE	160	TRANSMEM 12 34 Helical. {ECO:0000256|RuleBase:RU363060}.; TRANSMEM 55 77 Helical. {ECO:0000256|RuleBase:RU363060}.; TRANSMEM 89 116 Helical. {ECO:0000256|RuleBase:RU363060}.; TRANSMEM 128 154 Helical. {ECO:0000256|RuleBase:RU363060}.		C:GO:0000324; C:GO:0005774; F:GO:0015078; C:GO:0016021; C:GO:0033179; P:GO:1902600	C:fungal-type vacuole; C:vacuolar membrane; F:proton transmembrane transporter activity; C:integral component of membrane; C:proton-transporting V-type ATPase, V0 domain; P:proton transmembrane transport	IPR000245 (PRINTS); G3DSA:1.20.120.610 (GENE3D); IPR002379 (PFAM); IPR011555 (TIGRFAM); PTHR10263:SF8 (PANTHER); PTHR10263 (PANTHER); TRANSMEMBRANE (PHOBIUS); NON_CYTOPLASMIC_DOMAIN (PHOBIUS); TRANSMEMBRANE (PHOBIUS); NON_CYTOPLASMIC_DOMAIN (PHOBIUS); TRANSMEMBRANE (PHOBIUS); TRANSMEMBRANE (PHOBIUS); CYTOPLASMIC_DOMAIN (PHOBIUS); CYTOPLASMIC_DOMAIN (PHOBIUS); NON_CYTOPLASMIC_DOMAIN (PHOBIUS); cd1…
I1RAQ3	CFEM domain-containing protein	GPI anchored CFEM domain protein C; Flags: Precursor	1.53781	EV up	0.000418918	0.00127971	TRUE	160		SIGNAL 1 17 {ECO:0000256|SAM:SignalP}.			IPR008427 (SMART); IPR008427 (PFAM); mobidb-lite (MOBIDB_LITE); mobidb-lite (MOBIDB_LITE); PTHR35607 (PANTHER); PTHR35607:SF8 (PANTHER); NON_CYTOPLASMIC_DOMAIN (PHOBIUS); SIGNAL_PEPTIDE (PHOBIUS); SIGNAL_PEPTIDE_C_REGION (PHOBIUS); SIGNAL_PEPTIDE_H_REGION (PHOBIUS); SIGNAL_PEPTIDE_N_REGION (PHOBIUS); SignalP-noTM (SIGNALP_EUK)
I1S0H8	Uncharacterized protein	---NA---	0.0401353	not sig	0.907361	0.921829	FALSE	162		SIGNAL 1 16 {ECO:0000256|SAM:SignalP}.			SIGNAL_PEPTIDE_C_REGION (PHOBIUS); SIGNAL_PEPTIDE_H_REGION (PHOBIUS); NON_CYTOPLASMIC_DOMAIN (PHOBIUS); SIGNAL_PEPTIDE (PHOBIUS); SIGNAL_PEPTIDE_N_REGION (PHOBIUS); SignalP-noTM (SIGNALP_EUK); SignalP-TM (SIGNALP_GRAM_POSITIVE)
A0A0E0SAF9	Uncharacterized protein	---NA---	NA	EV ex	NA	NA	NA	163		SIGNAL 1 19 {ECO:0000256|SAM:SignalP}.			SIGNAL_PEPTIDE_H_REGION (PHOBIUS); SIGNAL_PEPTIDE_C_REGION (PHOBIUS); NON_CYTOPLASMIC_DOMAIN (PHOBIUS); SIGNAL_PEPTIDE_N_REGION (PHOBIUS); SIGNAL_PEPTIDE (PHOBIUS); SignalP-noTM (SIGNALP_EUK); SignalP-noTM (SIGNALP_GRAM_NEGATIVE); SignalP-TM (SIGNALP_GRAM_POSITIVE)
V6R8C4	Uncharacterized protein	Plasma membrane proteolipid 3	NA	EV ex	NA	NA	NA	163	TRANSMEM 32 53 Helical. {ECO:0000256|SAM:Phobius}.	SIGNAL 1 22 {ECO:0000256|SAM:SignalP}.	C:GO:0016021	C:integral component of membrane	IPR000612 (PFAM); mobidb-lite (MOBIDB_LITE); mobidb-lite (MOBIDB_LITE); IPR000612 (PANTHER); PTHR21659:SF57 (PANTHER); SIGNAL_PEPTIDE_N_REGION (PHOBIUS); SIGNAL_PEPTIDE (PHOBIUS); CYTOPLASMIC_DOMAIN (PHOBIUS); SIGNAL_PEPTIDE_H_REGION (PHOBIUS); SIGNAL_PEPTIDE_C_REGION (PHOBIUS); TRANSMEMBRANE (PHOBIUS); NON_CYTOPLASMIC_DOMAIN (PHOBIUS); SignalP-TM (SIGNALP_EUK); TMhelix (TMHMM); TMhelix (TMHMM)
I1RK25	AltA1 domain-containing protein	---NA---	0.495416	not sig	0.588816	0.628259	FALSE	166		SIGNAL 1 15 {ECO:0000256|SAM:SignalP}.			IPR032382 (PFAM); SIGNAL_PEPTIDE (PHOBIUS); SIGNAL_PEPTIDE_C_REGION (PHOBIUS); SIGNAL_PEPTIDE_H_REGION (PHOBIUS); NON_CYTOPLASMIC_DOMAIN (PHOBIUS); SIGNAL_PEPTIDE_N_REGION (PHOBIUS); SignalP-noTM (SIGNALP_EUK); SignalP-TM (SIGNALP_GRAM_POSITIVE)
I1RBH9	dUTPase domain-containing protein	dUTP pyrophosphatase	-0.436753	not sig	0.147891	0.182713	FALSE	168			F:GO:0000287; F:GO:0004170; P:GO:0006226; P:GO:0046081	F:magnesium ion binding; F:dUTP diphosphatase activity; P:dUMP biosynthetic process; P:dUTP catabolic process	IPR029054 (PFAM); IPR008181 (TIGRFAM); IPR036157 (G3DSA:2.70.40.GENE3D); mobidb-lite (MOBIDB_LITE); IPR008181 (PANTHER); IPR033704 (CDD); IPR036157 (SUPERFAMILY)
I1RKB7	Uncharacterized protein	Cytochrome c oxidase polypeptide V; Flags: Precursor	0.428701	not sig	0.354996	0.39582	FALSE	169	TRANSMEM 99 121 Helical. {ECO:0000256|SAM:Phobius}.		F:GO:0004129; C:GO:0016021; P:GO:0022900; P:GO:1902600	F:cytochrome-c oxidase activity; C:integral component of membrane; P:electron transport chain; P:proton transmembrane transport	IPR036639 (G3DSA:1.10.442.GENE3D); IPR004203 (PFAM); mobidb-lite (MOBIDB_LITE); IPR004203 (PANTHER); PTHR10707:SF10 (PANTHER); NON_CYTOPLASMIC_DOMAIN (PHOBIUS); CYTOPLASMIC_DOMAIN (PHOBIUS); TRANSMEMBRANE (PHOBIUS); IPR004203 (CDD); SignalP-TM (SIGNALP_GRAM_POSITIVE); IPR036639 (SUPERFAMILY); TMhelix (TMHMM)
I1RTB8	Protein YOP1	Protein yop-1	1.74122	EV up	0.000974946	0.00261943	TRUE	169	TRANSMEM 36 56 Helical. {ECO:0000256|RuleBase:RU362006}.; TRANSMEM 87 104 Helical. {ECO:0000256|RuleBase:RU362006}.; TRANSMEM 110 129 Helical. {ECO:0000256|RuleBase:RU362006}.		C:GO:0005635; C:GO:0016021; P:GO:0016192; C:GO:0032153; C:GO:0032541; P:GO:0032581; P:GO:0034976; P:GO:0048309; P:GO:0051292; P:GO:1990809	C:nuclear envelope; C:integral component of membrane; P:vesicle-mediated transport; C:cell division site; C:cortical endoplasmic reticulum; P:ER-dependent peroxisome organization; P:response to endoplasmic reticulum stress; P:endoplasmic reticulum inheritance; P:nuclear pore complex assembly; P:endoplasmic reticulum tubular network membrane organization	IPR004345 (PFAM); PTHR12300:SF130 (PANTHER); IPR004345 (PANTHER); TRANSMEMBRANE (PHOBIUS); CYTOPLASMIC_DOMAIN (PHOBIUS); TRANSMEMBRANE (PHOBIUS); CYTOPLASMIC_DOMAIN (PHOBIUS); CYTOPLASMIC_DOMAIN (PHOBIUS); NON_CYTOPLASMIC_DOMAIN (PHOBIUS); NON_CYTOPLASMIC_DOMAIN (PHOBIUS); TRANSMEMBRANE (PHOBIUS); TRANSMEMBRANE (PHOBIUS); TMhelix (TMHMM); TMhelix (TMHMM); TMhelix (TMHMM)
I1S038	MARVEL domain-containing protein	---NA---	3.21908	EV up	0.000123999	0.00047268	TRUE	169	TRANSMEM 43 70 Helical. {ECO:0000256|SAM:Phobius}.; TRANSMEM 82 101 Helical. {ECO:0000256|SAM:Phobius}.; TRANSMEM 121 142 Helical. {ECO:0000256|SAM:Phobius}.		C:GO:0016021	C:integral component of membrane	IPR008253 (PFAM); PTHR39608 (PANTHER); PTHR39608:SF1 (PANTHER); SIGNAL_PEPTIDE_C_REGION (PHOBIUS); TRANSMEMBRANE (PHOBIUS); NON_CYTOPLASMIC_DOMAIN (PHOBIUS); CYTOPLASMIC_DOMAIN (PHOBIUS); SIGNAL_PEPTIDE_N_REGION (PHOBIUS); CYTOPLASMIC_DOMAIN (PHOBIUS); NON_CYTOPLASMIC_DOMAIN (PHOBIUS); SIGNAL_PEPTIDE_H_REGION (PHOBIUS); TRANSMEMBRANE (PHOBIUS); SIGNAL_PEPTIDE (PHOBIUS); TRANSMEMBRANE (PHOBIUS); T…
I1S2I0	Uncharacterized protein	---NA---	-2.19316	WCL up	0.000388811	0.00120423	TRUE	171					IPR034660 (G3DSA:1.20.120.GENE3D); IPR018531 (PFAM); IPR018531 (PANTHER); IPR034660 (SUPERFAMILY)
I1RYT8	NADH-ubiquinone oxidoreductase	NADH-ubiquinone oxidoreductase 20.8 kDa subunit	-0.403839	not sig	0.596245	0.633156	FALSE	171			C:GO:0005743; P:GO:0006120; C:GO:0070469	C:mitochondrial inner membrane; P:mitochondrial electron transport, NADH to ubiquinone; C:respirasome	IPR010625 (PFAM); IPR016680 (PIRSF); IPR016680 (PANTHER); PS51808 (PROSITE_PROFILES); PS51808 (PROSITE_PROFILES)
A0A1C3YKX9	Uncharacterized protein	Copper transport protein CTR2; Short=Copper transporter 2	NA	EV ex	NA	NA	NA	171	TRANSMEM 51 69 Helical. {ECO:0000256|SAM:Phobius}.; TRANSMEM 119 136 Helical. {ECO:0000256|SAM:Phobius}.; TRANSMEM 142 158 Helical. {ECO:0000256|SAM:Phobius}.		C:GO:0000329; F:GO:0005375; P:GO:0006878; P:GO:0015677; P:GO:0015680; C:GO:0016021; P:GO:0035434	C:fungal-type vacuole membrane; F:copper ion transmembrane transporter activity; P:cellular copper ion homeostasis; P:copper ion import; P:protein maturation by copper ion transfer; C:integral component of membrane; P:copper ion transmembrane transport	IPR007274 (PFAM); IPR007274 (PANTHER); PTHR12483:SF27 (PANTHER); NON_CYTOPLASMIC_DOMAIN (PHOBIUS); TRANSMEMBRANE (PHOBIUS); TRANSMEMBRANE (PHOBIUS); TRANSMEMBRANE (PHOBIUS); NON_CYTOPLASMIC_DOMAIN (PHOBIUS); CYTOPLASMIC_DOMAIN (PHOBIUS); CYTOPLASMIC_DOMAIN (PHOBIUS); TMhelix (TMHMM); TMhelix (TMHMM); TMhelix (TMHMM)
I1RBY4	Uncharacterized protein	60S ribosomal protein L11	-3.16647	WCL up	6.87577e-05	0.000333326	TRUE	173			F:GO:0003735; C:GO:0005840; P:GO:0006412	F:structural constituent of ribosome; C:ribosome; P:translation	IPR002132 (PIRSF); IPR031310 (PFAM); IPR031309 (PFAM); IPR022803 (G3DSA:3.30.1440.GENE3D); IPR002132 (PANTHER); PTHR11994:SF17 (PANTHER); IPR020929 (PROSITE_PATTERNS); IPR022803 (SUPERFAMILY)
I1RRW1	PRA1 family protein	Prenylated Rab acceptor 1	1.14295	not sig	0.139735	0.174571	FALSE	176	TRANSMEM 72 105 Helical. {ECO:0000256|RuleBase:RU363107}.; TRANSMEM 117 139 Helical. {ECO:0000256|RuleBase:RU363107}.		C:GO:0016021	C:integral component of membrane	IPR004895 (PFAM); PTHR19317:SF0 (PANTHER); IPR004895 (PANTHER); TRANSMEMBRANE (PHOBIUS); CYTOPLASMIC_DOMAIN (PHOBIUS); NON_CYTOPLASMIC_DOMAIN (PHOBIUS); TRANSMEMBRANE (PHOBIUS); CYTOPLASMIC_DOMAIN (PHOBIUS); TRANSMEMBRANE (PHOBIUS); NON_CYTOPLASMIC_DOMAIN (PHOBIUS); TMhelix (TMHMM); TMhelix (TMHMM)
I1RVR8	Uncharacterized protein	---NA---	-3.65635	WCL up	0.000206378	0.000724761	TRUE	178					mobidb-lite (MOBIDB_LITE); mobidb-lite (MOBIDB_LITE)
I1RUT3	Uncharacterized protein	Phialide development protein A; Flags: Precursor	1.51987	EV up	0.0042455	0.00864609	TRUE	179		SIGNAL 1 18 {ECO:0000256|SAM:SignalP}.			SIGNAL_PEPTIDE_C_REGION (PHOBIUS); NON_CYTOPLASMIC_DOMAIN (PHOBIUS); SIGNAL_PEPTIDE_H_REGION (PHOBIUS); SIGNAL_PEPTIDE (PHOBIUS); SIGNAL_PEPTIDE_N_REGION (PHOBIUS); SignalP-noTM (SIGNALP_EUK); SignalP-TM (SIGNALP_GRAM_POSITIVE); SignalP-noTM (SIGNALP_GRAM_NEGATIVE)
A0A1C3YHX8	Ribosomal_S17_N domain-containing protein	YS12	-4.8139	WCL up	4.67892e-06	7.70439e-05	TRUE	180			F:GO:0003735; C:GO:0005840; P:GO:0006412	F:structural constituent of ribosome; C:ribosome; P:translation	IPR000266 (PRINTS); IPR000266 (PFAM); IPR032440 (PFAM); G3DSA:2.40.50.1000 (GENE3D); IPR028333 (TIGRFAM); mobidb-lite (MOBIDB_LITE); IPR000266 (PANTHER); PTHR10744:SF9 (PANTHER); IPR019979 (PROSITE_PATTERNS); IPR012340 (SUPERFAMILY)
I1RYX4	ML domain-containing protein	Phosphatidylglycerol/phosphatidylinositol transfer protein; Short=PG/PI-TP; Flags: Precursor	0.128697	not sig	0.567433	0.609716	FALSE	180		SIGNAL 1 19 {ECO:0000256|SAM:SignalP}.	P:GO:0032366	P:intracellular sterol transport	IPR003172 (SMART); G3DSA:2.60.40.770 (GENE3D); IPR003172 (PFAM); PTHR11306:SF0 (PANTHER); IPR039670 (PANTHER); SIGNAL_PEPTIDE_N_REGION (PHOBIUS); NON_CYTOPLASMIC_DOMAIN (PHOBIUS); SIGNAL_PEPTIDE_H_REGION (PHOBIUS); SIGNAL_PEPTIDE_C_REGION (PHOBIUS); SIGNAL_PEPTIDE (PHOBIUS); IPR033917 (CDD); SignalP-noTM (SIGNALP_GRAM_NEGATIVE); SignalP-TM (SIGNALP_GRAM_POSITIVE); SignalP-noTM (SIGNALP_EUK); IPR0…
I1RBS4	Uncharacterized protein	ADP-ribosylation factor	1.18344	EV up	0.0167322	0.027436	TRUE	183			F:GO:0005525	F:GTP binding	Coil (COILS); IPR006689 (PRINTS); SM00178 (SMART); SM00175 (SMART); SM00177 (SMART); IPR006689 (PFAM); G3DSA:3.40.50.300 (GENE3D); IPR005225 (TIGRFAM); PTHR11711:SF314 (PANTHER); PTHR11711 (PANTHER); PS51417 (PROSITE_PROFILES); cd04150 (CDD); IPR027417 (SUPERFAMILY)
I1REI8	CFEM domain-containing protein	GPI-anchored CFEM domain protein ARB_02741; Flags: Precursor	2.24016	EV up	0.00732682	0.0136726	TRUE	184		SIGNAL 1 17 {ECO:0000256|SAM:SignalP}.			IPR008427 (SMART); IPR008427 (PFAM); mobidb-lite (MOBIDB_LITE); mobidb-lite (MOBIDB_LITE); mobidb-lite (MOBIDB_LITE); PTHR35607:SF6 (PANTHER); PTHR35607 (PANTHER); SIGNAL_PEPTIDE_N_REGION (PHOBIUS); SIGNAL_PEPTIDE (PHOBIUS); NON_CYTOPLASMIC_DOMAIN (PHOBIUS); SIGNAL_PEPTIDE_C_REGION (PHOBIUS); SIGNAL_PEPTIDE_H_REGION (PHOBIUS); SignalP-TM (SIGNALP_GRAM_POSITIVE); SignalP-noTM (SIGNALP_GRAM_NEGATIV…
I1RE01	Uncharacterized protein	60S ribosomal protein L17	-2.79274	WCL up	1.98325e-05	0.000145005	TRUE	185			F:GO:0003735; P:GO:0006412; C:GO:0015934	F:structural constituent of ribosome; P:translation; C:large ribosomal subunit	IPR001063 (PFAM); IPR036394 (G3DSA:3.90.470.GENE3D); IPR005721 (TIGRFAM); PTHR11593:SF10 (PANTHER); IPR005721 (PANTHER); IPR018260 (PROSITE_PATTERNS); IPR001063 (CDD); IPR036394 (SUPERFAMILY)
I1RXE6	Uncharacterized protein	Succinate dehydrogenase cytochrome B subunit, mitochondrial; Flags: Precursor	0.154145	not sig	0.7374	0.766621	FALSE	187			C:GO:0016020; F:GO:0016627; F:GO:0046872; P:GO:0055114	C:membrane; F:oxidoreductase activity, acting on the CH-CH group of donors; F:metal ion binding; P:oxidation-reduction process	IPR000701 (PFAM); IPR034804 (G3DSA:1.20.1300.GENE3D); PTHR10978 (PANTHER); PTHR10978:SF5 (PANTHER); cd03499 (CDD); IPR034804 (SUPERFAMILY)
I1S458	Uncharacterized protein	Complex I-20.9kD; Short=CI-20.9kD	1.33658	not sig	0.0657949	0.0905695	FALSE	187	TRANSMEM 45 62 Helical. {ECO:0000256|SAM:Phobius}.; TRANSMEM 74 95 Helical. {ECO:0000256|SAM:Phobius}.		C:GO:0016021	C:integral component of membrane	IPR019721 (PFAM); IPR024549 (PFAM); PTHR34062 (PANTHER); PTHR34062:SF1 (PANTHER); CYTOPLASMIC_DOMAIN (PHOBIUS); TRANSMEMBRANE (PHOBIUS); NON_CYTOPLASMIC_DOMAIN (PHOBIUS); CYTOPLASMIC_DOMAIN (PHOBIUS); TRANSMEMBRANE (PHOBIUS); TMhelix (TMHMM); TMhelix (TMHMM)
A0A098DBH5	V-type proton ATPase proteolipid subunit	Vacuolar proton pump 16 kDa proteolipid subunit	3.44384	EV up	1.37166e-05	0.000122352	TRUE	187	TRANSMEM 38 60 Helical. {ECO:0000256|RuleBase:RU363060}.; TRANSMEM 81 102 Helical. {ECO:0000256|RuleBase:RU363060}.; TRANSMEM 114 139 Helical. {ECO:0000256|RuleBase:RU363060}.; TRANSMEM 151 176 Helical. {ECO:0000256|RuleBase:RU363060}.		C:GO:0005774; F:GO:0015078; C:GO:0016021; C:GO:0033179; P:GO:1902600	C:vacuolar membrane; F:proton transmembrane transporter activity; C:integral component of membrane; C:proton-transporting V-type ATPase, V0 domain; P:proton transmembrane transport	IPR000245 (PRINTS); IPR002379 (PFAM); IPR011555 (TIGRFAM); G3DSA:1.20.120.610 (GENE3D); PTHR10263 (PANTHER); PTHR10263:SF5 (PANTHER); TRANSMEMBRANE (PHOBIUS); NON_CYTOPLASMIC_DOMAIN (PHOBIUS); CYTOPLASMIC_DOMAIN (PHOBIUS); TRANSMEMBRANE (PHOBIUS); NON_CYTOPLASMIC_DOMAIN (PHOBIUS); CYTOPLASMIC_DOMAIN (PHOBIUS); NON_CYTOPLASMIC_DOMAIN (PHOBIUS); TRANSMEMBRANE (PHOBIUS); TRANSMEMBRANE (PHOBIUS); cd1…
I1RRC8	Uncharacterized protein	Small COPII coat GTPase sar1	0.946237	not sig	0.230339	0.272496	FALSE	189			F:GO:0005525; C:GO:0005783; C:GO:0005794; P:GO:0006886; P:GO:0006888; P:GO:0006998	F:GTP binding; C:endoplasmic reticulum; C:Golgi apparatus; P:intracellular protein transport; P:endoplasmic reticulum to Golgi vesicle-mediated transport; P:nuclear envelope organization	IPR006689 (PRINTS); SM00178 (SMART); SM00177 (SMART); IPR005225 (TIGRFAM); G3DSA:3.40.50.300 (GENE3D); IPR006689 (PFAM); PTHR45684:SF2 (PANTHER); PTHR45684 (PANTHER); IPR006687 (PROSITE_PROFILES); cd00879 (CDD); IPR027417 (SUPERFAMILY)
A0A1C3YLW0	Uncharacterized protein	Probable GPI-anchored cupredoxin ARB_05732-1; Flags: Precursor	NA	EV ex	NA	NA	NA	189	TRANSMEM 167 188 Helical. {ECO:0000256|SAM:Phobius}.		C:GO:0016021	C:integral component of membrane	IPR008972 (G3DSA:2.60.40.GENE3D); mobidb-lite (MOBIDB_LITE); mobidb-lite (MOBIDB_LITE); PTHR34883 (PANTHER); TRANSMEMBRANE (PHOBIUS); CYTOPLASMIC_DOMAIN (PHOBIUS); NON_CYTOPLASMIC_DOMAIN (PHOBIUS); cd00920 (CDD); IPR008972 (SUPERFAMILY); TMhelix (TMHMM)
I1RX46	S4 RNA-binding domain-containing protein	S7	-3.54984	WCL up	0.00014483	0.000542807	TRUE	191			F:GO:0003735; P:GO:0006412; C:GO:0015935; F:GO:0019843	F:structural constituent of ribosome; P:translation; C:small ribosomal subunit; F:rRNA binding	IPR002942 (SMART); IPR001912 (SMART); IPR036986 (G3DSA:3.10.290.GENE3D); IPR005710 (TIGRFAM); IPR001912 (PFAM); IPR002942 (PFAM); mobidb-lite (MOBIDB_LITE); PTHR11831:SF24 (PANTHER); IPR022801 (PANTHER); IPR002942 (PROSITE_PROFILES); IPR002942 (CDD); SSF55174 (SUPERFAMILY)
I1RDH1	Uncharacterized protein	Phosphate metabolism protein PHO88	NA	EV ex	NA	NA	NA	191	TRANSMEM 29 51 Helical. {ECO:0000256|SAM:Phobius}.		C:GO:0005783; C:GO:0016021; P:GO:0045047	C:endoplasmic reticulum; C:integral component of membrane; P:protein targeting to ER	IPR012098 (PFAM); IPR012098 (PIRSF); mobidb-lite (MOBIDB_LITE); mobidb-lite (MOBIDB_LITE); IPR012098 (PANTHER); CYTOPLASMIC_DOMAIN (PHOBIUS); NON_CYTOPLASMIC_DOMAIN (PHOBIUS); TRANSMEMBRANE (PHOBIUS); TMhelix (TMHMM)
I1RIM4	Uncharacterized protein	Phialide development protein A; AltName: Allergen=Asp f 34; Flags: Precursor	NA	EV ex	NA	NA	NA	193					PTHR42047 (PANTHER); SIGNAL_PEPTIDE_C_REGION (PHOBIUS); SIGNAL_PEPTIDE_N_REGION (PHOBIUS); SIGNAL_PEPTIDE_H_REGION (PHOBIUS); SIGNAL_PEPTIDE (PHOBIUS); NON_CYTOPLASMIC_DOMAIN (PHOBIUS); SignalP-TM (SIGNALP_GRAM_POSITIVE)
V6R476	Uncharacterized protein	Rho1 protein homolog; Flags: Precursor	1.93732	EV up	0.0151349	0.0252815	TRUE	195			F:GO:0003924; F:GO:0005525; P:GO:0007264	F:GTPase activity; F:GTP binding; P:small GTPase mediated signal transduction	PR00449 (PRINTS); SM00173 (SMART); SM00174 (SMART); SM00175 (SMART); IPR001806 (PFAM); IPR005225 (TIGRFAM); G3DSA:3.40.50.300 (GENE3D); PTHR24072:SF100 (PANTHER); PTHR24072 (PANTHER); IPR003578 (PROSITE_PROFILES); cd01870 (CDD); IPR027417 (SUPERFAMILY)
I1RMX1	Uncharacterized protein	---NA---	NA	EV ex	NA	NA	NA	195	TRANSMEM 21 42 Helical. {ECO:0000256|SAM:Phobius}.; TRANSMEM 62 80 Helical. {ECO:0000256|SAM:Phobius}.; TRANSMEM 92 116 Helical. {ECO:0000256|SAM:Phobius}.; TRANSMEM 136 162 Helical. {ECO:0000256|SAM:Phobius}.		C:GO:0016021	C:integral component of membrane	mobidb-lite (MOBIDB_LITE); CYTOPLASMIC_DOMAIN (PHOBIUS); TRANSMEMBRANE (PHOBIUS); NON_CYTOPLASMIC_DOMAIN (PHOBIUS); CYTOPLASMIC_DOMAIN (PHOBIUS); TRANSMEMBRANE (PHOBIUS); CYTOPLASMIC_DOMAIN (PHOBIUS); TRANSMEMBRANE (PHOBIUS); NON_CYTOPLASMIC_DOMAIN (PHOBIUS); TRANSMEMBRANE (PHOBIUS); TMhelix (TMHMM); TMhelix (TMHMM); TMhelix (TMHMM); TMhelix (TMHMM)
I1RN81	Uncharacterized protein	CDC42Sp; Flags: Precursor	NA	EV ex	NA	NA	NA	195			F:GO:0003924; F:GO:0005525; P:GO:0007264; P:GO:0051301	F:GTPase activity; F:GTP binding; P:small GTPase mediated signal transduction; P:cell division	PR00449 (PRINTS); SM00175 (SMART); SM00173 (SMART); SM00174 (SMART); IPR005225 (TIGRFAM); G3DSA:3.40.50.300 (GENE3D); IPR001806 (PFAM); PTHR24072:SF262 (PANTHER); PTHR24072 (PANTHER); IPR003578 (PROSITE_PROFILES); IPR037874 (CDD); IPR027417 (SUPERFAMILY)
I1RC61	6,7-dimethyl-8-ribityllumazine synthase (DMRL synthase) (EC 2.5.1.78)	6,7-dimethyl-8-ribityllumazine synthase; Short=DMRL synthase; Short=LS; Short=Lumazine synthase	-0.0586873	not sig	0.852992	0.872556	FALSE	196			F:GO:0000906; P:GO:0009231; C:GO:0009349	F:6,7-dimethyl-8-ribityllumazine synthase activity; P:riboflavin biosynthetic process; C:riboflavin synthase complex	IPR036467 (G3DSA:3.40.50.GENE3D); IPR002180 (PFAM); IPR034964 (TIGRFAM); PTHR21058:SF0 (PANTHER); IPR034964 (PANTHER); IPR034964 (HAMAP); IPR034964 (CDD); IPR036467 (SUPERFAMILY)
I1RYC0	Uncharacterized protein	---NA---	NA	EV ex	NA	NA	NA	196					IPR007612 (PFAM); IPR038595 (G3DSA:3.20.90.GENE3D); PTHR31087:SF11 (PANTHER); IPR007612 (PANTHER); IPR025659 (SUPERFAMILY)
I1RQP7	Uncharacterized protein	Synaptobrevin homolog ykt6; Flags: Precursor	NA	EV ex	NA	NA	NA	197			C:GO:0016021; P:GO:0016192	C:integral component of membrane; P:vesicle-mediated transport	IPR001388 (PRINTS); IPR010908 (SMART); IPR001388 (PFAM); G3DSA:1.20.5.110 (GENE3D); IPR010908 (PFAM); G3DSA:3.30.450.50 (GENE3D); PTHR45806 (PANTHER); PTHR45806:SF1 (PANTHER); IPR010908 (PROSITE_PROFILES); IPR042855 (PROSITE_PROFILES); cd15867 (CDD); cd14824 (CDD); SSF58038 (SUPERFAMILY); IPR011012 (SUPERFAMILY)
V6RB81	Uncharacterized protein	Rho GDP-dissociation inhibitor; Short=Rho GDI	-1.0409	not sig	0.198641	0.237517	FALSE	198			F:GO:0005094; C:GO:0005737; P:GO:0050790	F:Rho GDP-dissociation inhibitor activity; C:cytoplasm; P:regulation of catalytic activity	IPR000406 (PRINTS); IPR024792 (G3DSA:2.70.50.GENE3D); IPR000406 (PFAM); mobidb-lite (MOBIDB_LITE); mobidb-lite (MOBIDB_LITE); IPR000406 (PANTHER); PTHR10980:SF3 (PANTHER); IPR014756 (SUPERFAMILY)
I1RIE9	Uncharacterized protein	---NA---	NA	EV ex	NA	NA	NA	198		SIGNAL 1 20 {ECO:0000256|SAM:SignalP}.			SIGNAL_PEPTIDE_C_REGION (PHOBIUS); SIGNAL_PEPTIDE (PHOBIUS); NON_CYTOPLASMIC_DOMAIN (PHOBIUS); SIGNAL_PEPTIDE_N_REGION (PHOBIUS); SIGNAL_PEPTIDE_H_REGION (PHOBIUS); SignalP-TM (SIGNALP_GRAM_POSITIVE); SignalP-noTM (SIGNALP_EUK); SignalP-noTM (SIGNALP_GRAM_NEGATIVE)
I1RY02	Uncharacterized protein	---NA---	NA	EV ex	NA	NA	NA	198					Coil (COILS); mobidb-lite (MOBIDB_LITE); mobidb-lite (MOBIDB_LITE); mobidb-lite (MOBIDB_LITE); mobidb-lite (MOBIDB_LITE); mobidb-lite (MOBIDB_LITE)
I1RJI2	Uncharacterized protein	Uncharacterized protein AN7484	0.379734	not sig	0.129822	0.165431	FALSE	199					G3DSA:2.60.120.200 (GENE3D); IPR009784 (PFAM); IPR009784 (PANTHER); PTHR35332:SF2 (PANTHER)
V6RR76	Uncharacterized protein	Suppressor of RHO3 protein 2; Flags: Precursor	2.23474	EV up	0.00136056	0.00344777	TRUE	199			F:GO:0003924; F:GO:0005525; P:GO:0007264	F:GTPase activity; F:GTP binding; P:small GTPase mediated signal transduction	PR00449 (PRINTS); SM00175 (SMART); SM00174 (SMART); SM00173 (SMART); SM00176 (SMART); IPR001806 (PFAM); IPR005225 (TIGRFAM); G3DSA:3.40.50.300 (GENE3D); PTHR24072 (PANTHER); PTHR24072:SF169 (PANTHER); IPR003578 (PROSITE_PROFILES); IPR027417 (SUPERFAMILY)
I1RBS6	60S ribosomal protein L6	YL16	-3.57136	WCL up	2.10381e-06	4.69151e-05	TRUE	200			F:GO:0003735; C:GO:0005840; P:GO:0006412	F:structural constituent of ribosome; C:ribosome; P:translation	IPR014722 (G3DSA:2.30.30.GENE3D); IPR000915 (PFAM); mobidb-lite (MOBIDB_LITE); mobidb-lite (MOBIDB_LITE); mobidb-lite (MOBIDB_LITE); mobidb-lite (MOBIDB_LITE); mobidb-lite (MOBIDB_LITE); IPR000915 (PANTHER); PTHR10715:SF0 (PANTHER); IPR000915 (PROSITE_PATTERNS); IPR041997 (CDD); IPR008991 (SUPERFAMILY)
A0A1C3YLJ5	Uncharacterized protein	Anditomin synthesis protein L	NA	EV ex	NA	NA	NA	200	TRANSMEM 130 154 Helical. {ECO:0000256|SAM:Phobius}.		C:GO:0016021	C:integral component of membrane	IPR036019 (G3DSA:1.10.1200.GENE3D); IPR037673 (PFAM); IPR037673 (PANTHER); CYTOPLASMIC_DOMAIN (PHOBIUS); TRANSMEMBRANE (PHOBIUS); NON_CYTOPLASMIC_DOMAIN (PHOBIUS); IPR036019 (SUPERFAMILY); TMhelix (TMHMM)
A0A1C3YJR5	Uncharacterized protein	---NA---	NA	EV ex	NA	NA	NA	201		SIGNAL 1 20 {ECO:0000256|SAM:SignalP}.			SIGNAL_PEPTIDE_C_REGION (PHOBIUS); SIGNAL_PEPTIDE_H_REGION (PHOBIUS); SIGNAL_PEPTIDE (PHOBIUS); NON_CYTOPLASMIC_DOMAIN (PHOBIUS); SIGNAL_PEPTIDE_N_REGION (PHOBIUS); SignalP-noTM (SIGNALP_EUK)
I1RMV0	Uncharacterized protein	Vacuolar proton pump 20 kDa proteolipid subunit	NA	EV ex	NA	NA	NA	201	TRANSMEM 5 23 Helical. {ECO:0000256|RuleBase:RU363060}.; TRANSMEM 43 65 Helical. {ECO:0000256|RuleBase:RU363060}.; TRANSMEM 86 107 Helical. {ECO:0000256|RuleBase:RU363060}.; TRANSMEM 127 153 Helical. {ECO:0000256|RuleBase:RU363060}.; TRANSMEM 165 190 Helical. {ECO:0000256|RuleBase:RU363060}.		F:GO:0015078; C:GO:0016021; C:GO:0033179; P:GO:1902600	F:proton transmembrane transporter activity; C:integral component of membrane; C:proton-transporting V-type ATPase, V0 domain; P:proton transmembrane transport	IPR000245 (PRINTS); G3DSA:1.20.120.610 (GENE3D); IPR002379 (PFAM); PTHR10263:SF18 (PANTHER); PTHR10263 (PANTHER); CYTOPLASMIC_DOMAIN (PHOBIUS); TRANSMEMBRANE (PHOBIUS); TRANSMEMBRANE (PHOBIUS); CYTOPLASMIC_DOMAIN (PHOBIUS); NON_CYTOPLASMIC_DOMAIN (PHOBIUS); TRANSMEMBRANE (PHOBIUS); CYTOPLASMIC_DOMAIN (PHOBIUS); TRANSMEMBRANE (PHOBIUS); TRANSMEMBRANE (PHOBIUS); NON_CYTOPLASMIC_DOMAIN (PHOBIUS); NO…
I1REK8	Uncharacterized protein	Cytoplasmic ribosomal protein 46	-3.87264	WCL up	1.87824e-05	0.000141982	TRUE	202			F:GO:0003735; P:GO:0006412; C:GO:0015934	F:structural constituent of ribosome; P:translation; C:large ribosomal subunit	IPR036899 (G3DSA:3.90.1180.GENE3D); IPR005822 (PFAM); IPR005755 (TIGRFAM); IPR005755 (PTHR11545:PANTHER); IPR005822 (PANTHER); IPR023563 (PROSITE_PATTERNS); IPR005822 (HAMAP); IPR005822 (CDD); IPR036899 (SUPERFAMILY)
I1S287	Uncharacterized protein	GTP-binding protein ypt1	0.203822	not sig	0.576452	0.616541	FALSE	202			F:GO:0003735; F:GO:0003924; F:GO:0005525; C:GO:0005840; P:GO:0006414	F:structural constituent of ribosome; F:GTPase activity; F:GTP binding; C:ribosome; P:translational elongation	PR00449 (PRINTS); SM00176 (SMART); SM00174 (SMART); SM00173 (SMART); SM00175 (SMART); IPR001806 (PFAM); IPR005225 (TIGRFAM); G3DSA:3.40.50.300 (GENE3D); mobidb-lite (MOBIDB_LITE); PTHR24073:SF963 (PANTHER); PTHR24073 (PANTHER); PS51419 (PROSITE_PROFILES); cd01869 (CDD); IPR027417 (SUPERFAMILY)
I1RBC9	Ribosomal protein L15	60S ribosomal protein L15	-4.10583	WCL up	1.69587e-07	1.2606e-05	TRUE	203			F:GO:0003735; C:GO:0005840; P:GO:0006412	F:structural constituent of ribosome; C:ribosome; P:translation	IPR000439 (SMART); IPR024794 (G3DSA:3.40.1120.GENE3D); IPR000439 (PFAM); mobidb-lite (MOBIDB_LITE); mobidb-lite (MOBIDB_LITE); IPR000439 (PANTHER); PTHR11847:SF4 (PANTHER); IPR020925 (PROSITE_PATTERNS); IPR012678 (SUPERFAMILY)
I1RR73	40S ribosomal protein S7	Cytoplasmic ribosomal protein 15	-3.13693	WCL up	0.0113614	0.0195644	TRUE	203			F:GO:0003735; C:GO:0005840; P:GO:0006412	F:structural constituent of ribosome; C:ribosome; P:translation	IPR000554 (PFAM); mobidb-lite (MOBIDB_LITE); mobidb-lite (MOBIDB_LITE); mobidb-lite (MOBIDB_LITE); PTHR11278:SF0 (PANTHER); IPR000554 (PANTHER); IPR000554 (PROSITE_PATTERNS)
I1RQ70	Uncharacterized protein	SEC4 homolog	1.88728	not sig	0.0429045	0.0617271	FALSE	203			F:GO:0003924; F:GO:0005525; C:GO:0005628; P:GO:0006887; C:GO:0035974	F:GTPase activity; F:GTP binding; C:prospore membrane; P:exocytosis; C:meiotic spindle pole body	PR00449 (PRINTS); SM00174 (SMART); SM00175 (SMART); SM00176 (SMART); SM00173 (SMART); IPR005225 (TIGRFAM); G3DSA:3.40.50.300 (GENE3D); IPR001806 (PFAM); mobidb-lite (MOBIDB_LITE); PTHR24073 (PANTHER); PTHR24073:SF642 (PANTHER); PS51419 (PROSITE_PROFILES); cd01867 (CDD); IPR027417 (SUPERFAMILY)
I1RCS6	Flavodoxin-like domain-containing protein	Allergen Alt a VII; AltName: Allergen=Alt a 7	-0.127966	not sig	0.842833	0.864146	FALSE	204			F:GO:0003955; F:GO:0010181; P:GO:0055114	F:NAD(P)H dehydrogenase (quinone) activity; F:FMN binding; P:oxidation-reduction process	IPR029039 (G3DSA:3.40.50.GENE3D); IPR005025 (PFAM); IPR010089 (TIGRFAM); PTHR30546 (PANTHER); PTHR30546:SF0 (PANTHER); IPR008254 (PROSITE_PROFILES); IPR029039 (SUPERFAMILY)
A0A098DGL9	Uncharacterized protein	---NA---	NA	EV ex	NA	NA	NA	204					NON_CYTOPLASMIC_DOMAIN (PHOBIUS); SIGNAL_PEPTIDE_C_REGION (PHOBIUS); SIGNAL_PEPTIDE_N_REGION (PHOBIUS); SIGNAL_PEPTIDE_H_REGION (PHOBIUS); SIGNAL_PEPTIDE (PHOBIUS); TMhelix (TMHMM)
A0A1C3YI28	Proteasome subunit beta (EC 3.4.25.1)	Proteasome component PUP3	-0.609016	not sig	0.121022	0.15555	FALSE	205			F:GO:0004298; C:GO:0005634; C:GO:0005737; C:GO:0019774; P:GO:0043161	F:threonine-type endopeptidase activity; C:nucleus; C:cytoplasm; C:proteasome core complex, beta-subunit complex; P:proteasome-mediated ubiquitin-dependent protein catabolic process	IPR029055 (G3DSA:3.60.20.GENE3D); IPR001353 (PFAM); IPR033811 (PTHR11599:PANTHER); PTHR11599 (PANTHER); IPR016050 (PROSITE_PATTERNS); IPR023333 (PROSITE_PROFILES); IPR033811 (CDD); IPR029055 (SUPERFAMILY)
I1RMF2	Uncharacterized protein	Probable Ras-related protein Rab7	2.80586	EV up	0.00267121	0.00584	TRUE	205			F:GO:0003924; F:GO:0005525	F:GTPase activity; F:GTP binding	PR00449 (PRINTS); SM00176 (SMART); SM00175 (SMART); SM00173 (SMART); SM00174 (SMART); IPR001806 (PFAM); IPR005225 (TIGRFAM); G3DSA:3.40.50.300 (GENE3D); PTHR24073:SF1114 (PANTHER); PTHR24073 (PANTHER); SIGNAL_PEPTIDE_C_REGION (PHOBIUS); SIGNAL_PEPTIDE (PHOBIUS); SIGNAL_PEPTIDE_H_REGION (PHOBIUS); SIGNAL_PEPTIDE_N_REGION (PHOBIUS); NON_CYTOPLASMIC_DOMAIN (PHOBIUS); PS51419 (PROSITE_PROFILES); cd01…
I1RE92	GLTP domain-containing protein	---NA---	1.24849	EV up	0.0110874	0.0192412	TRUE	206			C:GO:0005737; P:GO:0120009; F:GO:0120013	C:cytoplasm; P:intermembrane lipid transfer; F:lipid transfer activity	IPR014830 (PFAM); IPR036497 (G3DSA:1.10.3520.GENE3D); PTHR10219:SF25 (PANTHER); PTHR10219 (PANTHER); IPR036497 (SUPERFAMILY)
I1RQJ3	Uncharacterized protein	NADH-ubiquinone oxidoreductase 21.3 kDa subunit	0.376646	not sig	0.435444	0.473679	FALSE	207	TRANSMEM 59 80 Helical. {ECO:0000256|SAM:Phobius}.; TRANSMEM 92 110 Helical. {ECO:0000256|SAM:Phobius}.; TRANSMEM 116 134 Helical. {ECO:0000256|SAM:Phobius}.		C:GO:0016021	C:integral component of membrane	PTHR10485:SF3 (PANTHER); PTHR10485 (PANTHER); NON_CYTOPLASMIC_DOMAIN (PHOBIUS); CYTOPLASMIC_DOMAIN (PHOBIUS); CYTOPLASMIC_DOMAIN (PHOBIUS); TRANSMEMBRANE (PHOBIUS); TRANSMEMBRANE (PHOBIUS); NON_CYTOPLASMIC_DOMAIN (PHOBIUS); TRANSMEMBRANE (PHOBIUS); TMhelix (TMHMM); TMhelix (TMHMM); TMhelix (TMHMM)
I1RW93	CFEM domain-containing protein	GPI-anchored CFEM domain protein B; Flags: Precursor	1.32061	EV up	0.0166942	0.027436	TRUE	207		SIGNAL 1 15 {ECO:0000256|SAM:SignalP}.			IPR008427 (SMART); IPR008427 (PFAM); mobidb-lite (MOBIDB_LITE); mobidb-lite (MOBIDB_LITE); PTHR35607:SF6 (PANTHER); PTHR35607 (PANTHER); SIGNAL_PEPTIDE (PHOBIUS); SIGNAL_PEPTIDE_C_REGION (PHOBIUS); NON_CYTOPLASMIC_DOMAIN (PHOBIUS); SIGNAL_PEPTIDE_H_REGION (PHOBIUS); SIGNAL_PEPTIDE_N_REGION (PHOBIUS); SignalP-noTM (SIGNALP_EUK)
A0A1C3YHZ2	Uncharacterized protein	GTP-binding protein RHO3; Flags: Precursor	NA	EV ex	NA	NA	NA	208			F:GO:0003924; F:GO:0005525; C:GO:0005829; C:GO:0005933; P:GO:0007264; P:GO:0030950; P:GO:0045921; P:GO:0090338	F:GTPase activity; F:GTP binding; C:cytosol; C:cellular bud; P:small GTPase mediated signal transduction; P:establishment or maintenance of actin cytoskeleton polarity; P:positive regulation of exocytosis; P:positive regulation of formin-nucleated actin cable assembly	PR00449 (PRINTS); SM00174 (SMART); SM00173 (SMART); SM00175 (SMART); IPR005225 (TIGRFAM); IPR001806 (PFAM); G3DSA:3.40.50.300 (GENE3D); mobidb-lite (MOBIDB_LITE); PTHR24072 (PANTHER); PTHR24072:SF186 (PANTHER); IPR003578 (PROSITE_PROFILES); IPR027417 (SUPERFAMILY)
I1RFK0	Uncharacterized protein	GTP-binding protein ryh1	NA	EV ex	NA	NA	NA	208			F:GO:0003924; F:GO:0005525	F:GTPase activity; F:GTP binding	PR00449 (PRINTS); SM00176 (SMART); SM00173 (SMART); SM00174 (SMART); SM00175 (SMART); G3DSA:3.40.50.300 (GENE3D); IPR001806 (PFAM); IPR005225 (TIGRFAM); PTHR24073:SF899 (PANTHER); PTHR24073 (PANTHER); PS51419 (PROSITE_PROFILES); cd01861 (CDD); IPR027417 (SUPERFAMILY)
I1RAJ3	Uncharacterized protein	---NA---	3.12888	EV up	0.00161166	0.00386453	TRUE	209		SIGNAL 1 17 {ECO:0000256|SAM:SignalP}.			IPR018466 (PFAM); PTHR40633 (PANTHER); SIGNAL_PEPTIDE_H_REGION (PHOBIUS); NON_CYTOPLASMIC_DOMAIN (PHOBIUS); TRANSMEMBRANE (PHOBIUS); SIGNAL_PEPTIDE (PHOBIUS); SIGNAL_PEPTIDE_N_REGION (PHOBIUS); SIGNAL_PEPTIDE_C_REGION (PHOBIUS); CYTOPLASMIC_DOMAIN (PHOBIUS); SignalP-noTM (SIGNALP_GRAM_NEGATIVE); SignalP-noTM (SIGNALP_EUK); SignalP-TM (SIGNALP_GRAM_POSITIVE)
A0A098DQR8	Uncharacterized protein	UPF0047 protein C4A8.02c	0.947619	not sig	0.0131664	0.0222432	FALSE	211	TRANSMEM 12 35 Helical. {ECO:0000256|SAM:Phobius}.		C:GO:0016021	C:integral component of membrane	IPR001602 (PFAM); IPR035917 (G3DSA:2.60.120.GENE3D); IPR001602 (TIGRFAM); IPR001602 (PANTHER); PTHR30615:SF8 (PANTHER); IPR001602 (PROSITE_PATTERNS); TRANSMEMBRANE (PHOBIUS); NON_CYTOPLASMIC_DOMAIN (PHOBIUS); CYTOPLASMIC_DOMAIN (PHOBIUS); IPR035917 (SUPERFAMILY); TMhelix (TMHMM)
I1RVQ0	60S ribosomal protein L13	60S ribosomal protein L13	-5.15098	WCL up	4.38545e-05	0.000240052	TRUE	212			F:GO:0003735; C:GO:0005840; P:GO:0006412	F:structural constituent of ribosome; C:ribosome; P:translation	IPR001380 (PFAM); PTHR11722:SF0 (PANTHER); IPR001380 (PANTHER); IPR018256 (PROSITE_PATTERNS); IPR001380 (HAMAP)
A0A1C3YN54	Uncharacterized protein	RAB	0.442052	not sig	0.205759	0.24537	FALSE	212			F:GO:0003924; F:GO:0005525	F:GTPase activity; F:GTP binding	PR00449 (PRINTS); SM00173 (SMART); SM00176 (SMART); SM00174 (SMART); SM00175 (SMART); IPR001806 (PFAM); G3DSA:3.40.50.300 (GENE3D); IPR005225 (TIGRFAM); PTHR24073:SF1030 (PANTHER); PTHR24073 (PANTHER); PS51419 (PROSITE_PROFILES); cd01868 (CDD); IPR027417 (SUPERFAMILY)
I1RPP3	Ribosomal_S7 domain-containing protein	40S ribosomal protein S5	-4.19849	WCL up	6.67922e-07	1.98596e-05	TRUE	213			F:GO:0003723; F:GO:0003735; P:GO:0006407; P:GO:0006412; C:GO:0022627	F:RNA binding; F:structural constituent of ribosome; P:rRNA export from nucleus; P:translation; C:cytosolic small ribosomal subunit	IPR036823 (G3DSA:1.10.455.GENE3D); IPR000235 (PIRSF); IPR023798 (PFAM); IPR005716 (TIGRFAM); PTHR11205:SF36 (PANTHER); IPR000235 (PANTHER); IPR020606 (PROSITE_PATTERNS); IPR005716 (CDD); IPR036823 (SUPERFAMILY)
I1RBH5	Uncharacterized protein	Endoplasmic reticulum transmembrane protein 3	-0.160203	not sig	0.762582	0.789122	FALSE	213	TRANSMEM 6 28 Helical. {ECO:0000256|SAM:Phobius}.; TRANSMEM 49 66 Helical. {ECO:0000256|SAM:Phobius}.; TRANSMEM 109 131 Helical. {ECO:0000256|SAM:Phobius}.		C:GO:0005783; C:GO:0005789; P:GO:0006886; P:GO:0006888; C:GO:0016021; P:GO:0070973	C:endoplasmic reticulum; C:endoplasmic reticulum membrane; P:intracellular protein transport; P:endoplasmic reticulum to Golgi vesicle-mediated transport; C:integral component of membrane; P:protein localization to endoplasmic reticulum exit site	Coil (COILS); Coil (COILS); IPR041672 (PFAM); IPR040463 (PFAM); PTHR12701:SF18 (PANTHER); IPR008417 (PANTHER); CYTOPLASMIC_DOMAIN (PHOBIUS); TRANSMEMBRANE (PHOBIUS); TRANSMEMBRANE (PHOBIUS); NON_CYTOPLASMIC_DOMAIN (PHOBIUS); CYTOPLASMIC_DOMAIN (PHOBIUS); NON_CYTOPLASMIC_DOMAIN (PHOBIUS); TRANSMEMBRANE (PHOBIUS); TMhelix (TMHMM); TMhelix (TMHMM); TMhelix (TMHMM)
I1S0C8	Uncharacterized protein	pH-response regulator protein palI/RIM9	3.40584	EV up	0.00110402	0.00289643	TRUE	214	TRANSMEM 6 32 Helical. {ECO:0000256|SAM:Phobius}.; TRANSMEM 99 122 Helical. {ECO:0000256|SAM:Phobius}.; TRANSMEM 128 151 Helical. {ECO:0000256|SAM:Phobius}.; TRANSMEM 163 188 Helical. {ECO:0000256|SAM:Phobius}.		C:GO:0005886; C:GO:0016021	C:plasma membrane; C:integral component of membrane	IPR009571 (PFAM); PTHR28013:SF5 (PANTHER); PTHR28013 (PANTHER); TRANSMEMBRANE (PHOBIUS); NON_CYTOPLASMIC_DOMAIN (PHOBIUS); TRANSMEMBRANE (PHOBIUS); NON_CYTOPLASMIC_DOMAIN (PHOBIUS); TRANSMEMBRANE (PHOBIUS); NON_CYTOPLASMIC_DOMAIN (PHOBIUS); CYTOPLASMIC_DOMAIN (PHOBIUS); CYTOPLASMIC_DOMAIN (PHOBIUS); TRANSMEMBRANE (PHOBIUS); TMhelix (TMHMM); TMhelix (TMHMM); TMhelix (TMHMM); TMhelix (TMHMM)
I1RCI9	Protein transport protein SFT2	Protein transport protein SFT2	NA	EV ex	NA	NA	NA	214	TRANSMEM 80 104 Helical. {ECO:0000256|RuleBase:RU363111}.; TRANSMEM 111 133 Helical. {ECO:0000256|RuleBase:RU363111}.; TRANSMEM 145 163 Helical. {ECO:0000256|RuleBase:RU363111}.; TRANSMEM 170 187 Helical. {ECO:0000256|RuleBase:RU363111}.		C:GO:0000139; P:GO:0015031; C:GO:0016021; P:GO:0016192	C:Golgi membrane; P:protein transport; C:integral component of membrane; P:vesicle-mediated transport	IPR007305 (PFAM); PTHR23137:SF6 (PANTHER); IPR011691 (PANTHER); NON_CYTOPLASMIC_DOMAIN (PHOBIUS); CYTOPLASMIC_DOMAIN (PHOBIUS); TRANSMEMBRANE (PHOBIUS); TRANSMEMBRANE (PHOBIUS); CYTOPLASMIC_DOMAIN (PHOBIUS); TRANSMEMBRANE (PHOBIUS); TRANSMEMBRANE (PHOBIUS); NON_CYTOPLASMIC_DOMAIN (PHOBIUS); NON_CYTOPLASMIC_DOMAIN (PHOBIUS); TMhelix (TMHMM); TMhelix (TMHMM); TMhelix (TMHMM); TMhelix (TMHMM)
I1RDD0	ER lumen protein-retaining receptor	ER lumen protein-retaining receptor	NA	EV ex	NA	NA	NA	215	TRANSMEM 59 77 Helical. {ECO:0000256|RuleBase:RU000634}.; TRANSMEM 98 114 Helical. {ECO:0000256|RuleBase:RU000634}.; TRANSMEM 120 139 Helical. {ECO:0000256|RuleBase:RU000634}.; TRANSMEM 151 169 Helical. {ECO:0000256|RuleBase:RU000634}.; TRANSMEM 181 202 Helical. {ECO:0000256|RuleBase:RU000634}.		C:GO:0005783; P:GO:0006621; P:GO:0006888; P:GO:0015031; C:GO:0030176; F:GO:0045015	C:endoplasmic reticulum; P:protein retention in ER lumen; P:endoplasmic reticulum to Golgi vesicle-mediated transport; P:protein transport; C:integral component of endoplasmic reticulum membrane; F:HDEL sequence binding	IPR000133 (PRINTS); IPR000133 (PFAM); IPR000133 (PANTHER); PTHR10585:SF14 (PANTHER); IPR000133 (PROSITE_PATTERNS); IPR000133 (PROSITE_PATTERNS); TRANSMEMBRANE (PHOBIUS); NON_CYTOPLASMIC_DOMAIN (PHOBIUS); NON_CYTOPLASMIC_DOMAIN (PHOBIUS); TRANSMEMBRANE (PHOBIUS); TRANSMEMBRANE (PHOBIUS); CYTOPLASMIC_DOMAIN (PHOBIUS); CYTOPLASMIC_DOMAIN (PHOBIUS); TRANSMEMBRANE (PHOBIUS); NON_CYTOPLASMIC_DOMAIN (PH…
I1RC00	GTP-binding nuclear protein	GTP-binding nuclear protein GSP1/Ran	-3.34468	WCL up	0.000686593	0.00198844	TRUE	216			F:GO:0003924; F:GO:0005525; C:GO:0005634; P:GO:0006913; P:GO:0015031	F:GTPase activity; F:GTP binding; C:nucleus; P:nucleocytoplasmic transport; P:protein transport	IPR002041 (PRINTS); SM00175 (SMART); SM00174 (SMART); SM00173 (SMART); SM00176 (SMART); G3DSA:3.40.50.300 (GENE3D); IPR005225 (TIGRFAM); IPR001806 (PFAM); IPR002041 (PANTHER); PTHR24071:SF17 (PANTHER); IPR002041 (PROSITE_PROFILES); cd00877 (CDD); IPR027417 (SUPERFAMILY)
I1RZD9	Uncharacterized protein	Ct-Ras; Flags: Precursor	2.64919	EV up	0.00116421	0.00300726	TRUE	216					PR00449 (PRINTS); SM00176 (SMART); SM00173 (SMART); SM00174 (SMART); SM00175 (SMART); G3DSA:3.40.50.300 (GENE3D); IPR005225 (TIGRFAM); IPR001806 (PFAM); mobidb-lite (MOBIDB_LITE); PTHR24070:SF17 (PANTHER); IPR020849 (PANTHER); IPR020849 (PROSITE_PROFILES); cd04138 (CDD); IPR027417 (SUPERFAMILY)
I1RS18	Ribosomal protein	Cytoplasmic ribosomal protein 74	-8.16743	WCL up	2.34934e-07	1.49687e-05	TRUE	217			F:GO:0003723; F:GO:0003735; P:GO:0006412; C:GO:0015934	F:RNA binding; F:structural constituent of ribosome; P:translation; C:large ribosomal subunit	IPR002143 (PIRSF); G3DSA:3.30.190.20 (GENE3D); IPR016095 (G3DSA:3.40.50.GENE3D); IPR028364 (PFAM); PTHR23105:SF101 (PANTHER); PTHR23105 (PANTHER); IPR023673 (PROSITE_PATTERNS); IPR028364 (CDD); IPR023674 (SUPERFAMILY)
A0A098DLF1	Uncharacterized protein	Vacuolar proton pump subunit D	2.26084	EV up	0.0074292	0.0138059	TRUE	219			P:GO:0007035; C:GO:0016471; F:GO:0046961; P:GO:1902600	P:vacuolar acidification; C:vacuolar proton-transporting V-type ATPase complex; F:proton-transporting ATPase activity, rotational mechanism; P:proton transmembrane transport	Coil (COILS); IPR002699 (PFAM); IPR002699 (TIGRFAM); mobidb-lite (MOBIDB_LITE); mobidb-lite (MOBIDB_LITE); mobidb-lite (MOBIDB_LITE); IPR002699 (PANTHER)
A0A1C3YJD7	Uncharacterized protein	Cytochrome c oxidase polypeptide IV; Flags: Precursor	-0.00481263	not sig	0.991597	0.991597	FALSE	220			F:GO:0004129; C:GO:0005740; P:GO:0022900; P:GO:1902600	F:cytochrome-c oxidase activity; C:mitochondrial envelope; P:electron transport chain; P:proton transmembrane transport	IPR002124 (PFAM); IPR036972 (G3DSA:2.60.11.GENE3D); IPR002124 (PANTHER); PTHR10122:SF0 (PANTHER); IPR002124 (PROSITE_PROFILES); IPR002124 (CDD); SignalP-TM (SIGNALP_GRAM_POSITIVE); SSF57802 (SUPERFAMILY)
A0A1C3YHW1	Uncharacterized protein	GTP-binding protein ypt5	2.50077	EV up	0.00266989	0.00584	TRUE	220			F:GO:0003924; F:GO:0005525; C:GO:0031901; P:GO:0034058	F:GTPase activity; F:GTP binding; C:early endosome membrane; P:endosomal vesicle fusion	PR00449 (PRINTS); SM00173 (SMART); SM00175 (SMART); SM00176 (SMART); SM00174 (SMART); IPR001806 (PFAM); G3DSA:3.40.50.300 (GENE3D); IPR005225 (TIGRFAM); mobidb-lite (MOBIDB_LITE); mobidb-lite (MOBIDB_LITE); PTHR24073 (PANTHER); PTHR24073:SF366 (PANTHER); PS51419 (PROSITE_PROFILES); cd01860 (CDD); IPR027417 (SUPERFAMILY)
I1S0L4	Ribosomal_L16 domain-containing protein	SpQM	-4.8403	WCL up	1.203e-05	0.000111779	TRUE	221			P:GO:0000027; F:GO:0003735; P:GO:0006415; C:GO:0022625	P:ribosomal large subunit assembly; F:structural constituent of ribosome; P:translational termination; C:cytosolic large ribosomal subunit	IPR036920 (G3DSA:3.90.1170.GENE3D); IPR001197 (TIGRFAM); G3DSA:2.20.25.330 (GENE3D); IPR001197 (PIRSF); IPR016180 (PFAM); PTHR11726:SF28 (PANTHER); IPR001197 (PANTHER); IPR018255 (PROSITE_PATTERNS); IPR016180 (CDD); IPR036920 (SUPERFAMILY)
I1RUM2	Uncharacterized protein	Extracellular protein ARB_03106; Flags: Precursor	4.96305	EV up	5.81176e-07	1.85146e-05	TRUE	221		SIGNAL 1 15 {ECO:0000256|SAM:SignalP}.			G3DSA:2.60.40.1190 (GENE3D); SIGNAL_PEPTIDE_H_REGION (PHOBIUS); NON_CYTOPLASMIC_DOMAIN (PHOBIUS); SIGNAL_PEPTIDE (PHOBIUS); SIGNAL_PEPTIDE_C_REGION (PHOBIUS); SIGNAL_PEPTIDE_N_REGION (PHOBIUS); cd09620 (CDD); SignalP-noTM (SIGNALP_GRAM_NEGATIVE); SignalP-TM (SIGNALP_GRAM_POSITIVE); SignalP-noTM (SIGNALP_EUK); SSF49344 (SUPERFAMILY)
I1RUG8	Uncharacterized protein	Protein CAP22	0.379886	not sig	0.343861	0.387278	FALSE	222		SIGNAL 1 19 {ECO:0000256|SAM:SignalP}.			mobidb-lite (MOBIDB_LITE); TRANSMEMBRANE (PHOBIUS); SIGNAL_PEPTIDE_C_REGION (PHOBIUS); CYTOPLASMIC_DOMAIN (PHOBIUS); SIGNAL_PEPTIDE_N_REGION (PHOBIUS); SIGNAL_PEPTIDE_H_REGION (PHOBIUS); NON_CYTOPLASMIC_DOMAIN (PHOBIUS); SIGNAL_PEPTIDE (PHOBIUS); SignalP-noTM (SIGNALP_EUK)
A0A1C3YIE7	Peptidyl-prolyl cis-trans isomerase (PPIase) (EC 5.2.1.8)	Rotamase; Flags: Precursor	-3.82737	WCL up	1.02013e-05	0.000103404	TRUE	224			P:GO:0000413; F:GO:0003755; P:GO:0006457	P:protein peptidyl-prolyl isomerization; F:peptidyl-prolyl cis-trans isomerase activity; P:protein folding	IPR002130 (PRINTS); IPR002130 (PFAM); IPR029000 (G3DSA:2.40.100.GENE3D); PTHR11071 (PANTHER); PTHR11071:SF385 (PANTHER); IPR020892 (PROSITE_PATTERNS); IPR002130 (PROSITE_PROFILES); SignalP-TM (SIGNALP_GRAM_POSITIVE); IPR029000 (SUPERFAMILY)
I1RIN4	Uncharacterized protein	---NA---	0.825155	not sig	0.10115	0.13191	FALSE	224					IPR025331 (PFAM); PTHR42059 (PANTHER); SIGNAL_PEPTIDE_C_REGION (PHOBIUS); SIGNAL_PEPTIDE_H_REGION (PHOBIUS); SIGNAL_PEPTIDE (PHOBIUS); NON_CYTOPLASMIC_DOMAIN (PHOBIUS); SIGNAL_PEPTIDE_N_REGION (PHOBIUS); SignalP-noTM (SIGNALP_GRAM_NEGATIVE); SignalP-noTM (SIGNALP_EUK); SignalP-TM (SIGNALP_GRAM_POSITIVE)
I1RXB8	DJ-1_PfpI domain-containing protein	Heat shock protein 31	-0.753129	not sig	0.00443095	0.00886189	FALSE	226					IPR029062 (G3DSA:3.40.50.GENE3D); IPR002818 (PFAM); PTHR43824:SF3 (PANTHER); PTHR43824 (PANTHER); cd03141 (CDD); IPR029062 (SUPERFAMILY)
I1RPW1	Imidazoleglycerol-phosphate dehydratase (EC 4.2.1.19)	Imidazoleglycerol-phosphate dehydratase; Short=IGPD	-0.319207	not sig	0.349267	0.390409	FALSE	227			P:GO:0000105; F:GO:0004424	P:histidine biosynthetic process; F:imidazoleglycerol-phosphate dehydratase activity	IPR000807 (PFAM); IPR038494 (G3DSA:3.30.230.GENE3D); IPR038494 (G3DSA:3.30.230.GENE3D); mobidb-lite (MOBIDB_LITE); IPR000807 (PANTHER); IPR020565 (PROSITE_PATTERNS); IPR020565 (PROSITE_PATTERNS); IPR000807 (HAMAP); IPR000807 (CDD); IPR020568 (SUPERFAMILY); IPR020568 (SUPERFAMILY)
I1RCX5	Uncharacterized protein	---NA---	2.80588	EV up	0.00253313	0.00564887	TRUE	227					Coil (COILS); Coil (COILS); Coil (COILS)
I1SAM5	t-SNARE coiled-coil homology domain-containing protein	Vesicle transport v-SNARE protein vti1	NA	EV ex	NA	NA	NA	227	TRANSMEM 205 224 Helical. {ECO:0000256|SAM:Phobius}.		P:GO:0006886; C:GO:0016021; P:GO:0016192	P:intracellular protein transport; C:integral component of membrane; P:vesicle-mediated transport	Coil (COILS); IPR000727 (SMART); IPR007705 (PFAM); G3DSA:1.20.5.110 (GENE3D); IPR038407 (G3DSA:1.20.58.GENE3D); PF12352 (PFAM); mobidb-lite (MOBIDB_LITE); PTHR21230:SF26 (PANTHER); PTHR21230 (PANTHER); CYTOPLASMIC_DOMAIN (PHOBIUS); NON_CYTOPLASMIC_DOMAIN (PHOBIUS); TRANSMEMBRANE (PHOBIUS); cd15862 (CDD); IPR010989 (SUPERFAMILY); SSF58038 (SUPERFAMILY); TMhelix (TMHMM)
A0A098DGQ1	Superoxide dismutase [Cu-Zn] (EC 1.15.1.1)	Superoxide dismutase	-2.16914	WCL up	7.82193e-05	0.000367219	TRUE	228			F:GO:0004784; P:GO:0006882; P:GO:0019430; P:GO:0045454; F:GO:0046872; P:GO:0055114	F:superoxide dismutase activity; P:cellular zinc ion homeostasis; P:removal of superoxide radicals; P:cell redox homeostasis; F:metal ion binding; P:oxidation-reduction process	IPR001424 (PRINTS); IPR036423 (G3DSA:2.60.40.GENE3D); IPR001424 (PFAM); mobidb-lite (MOBIDB_LITE); IPR024134 (PANTHER); PTHR10003:SF71 (PANTHER); IPR018152 (PROSITE_PATTERNS); IPR018152 (PROSITE_PATTERNS); IPR001424 (CDD); IPR036423 (SUPERFAMILY)
I1RR55	Uncharacterized protein	Uncharacterized protein AFUA_6G02800; Flags: Precursor	NA	EV ex	NA	NA	NA	228					mobidb-lite (MOBIDB_LITE); PTHR34992 (PANTHER); PTHR34992:SF1 (PANTHER); SIGNAL_PEPTIDE_C_REGION (PHOBIUS); SIGNAL_PEPTIDE (PHOBIUS); CYTOPLASMIC_DOMAIN (PHOBIUS); SIGNAL_PEPTIDE_N_REGION (PHOBIUS); TRANSMEMBRANE (PHOBIUS); SIGNAL_PEPTIDE_H_REGION (PHOBIUS); NON_CYTOPLASMIC_DOMAIN (PHOBIUS); SignalP-noTM (SIGNALP_EUK); SignalP-noTM (SIGNALP_GRAM_NEGATIVE)
I1RNP7	Proteasome subunit beta (EC 3.4.25.1)	Proteinase YSCE subunit PRE3; Flags: Precursor	0.0321677	not sig	0.971332	0.975707	FALSE	229			F:GO:0004298; C:GO:0005634; C:GO:0005737; C:GO:0005839; P:GO:0043161	F:threonine-type endopeptidase activity; C:nucleus; C:cytoplasm; C:proteasome core complex; P:proteasome-mediated ubiquitin-dependent protein catabolic process	IPR000243 (PRINTS); IPR029055 (G3DSA:3.60.20.GENE3D); IPR001353 (PFAM); PTHR11599 (PANTHER); IPR037559 (PTHR11599:PANTHER); IPR016050 (PROSITE_PATTERNS); IPR023333 (PROSITE_PROFILES); cd03762 (CDD); IPR029055 (SUPERFAMILY)
I1RWC9	Uncharacterized protein	Vacuolar proton pump subunit E	3.9602	EV up	0.00223722	0.00516996	TRUE	229			C:GO:0033178; F:GO:0046961; P:GO:1902600	C:proton-transporting two-sector ATPase complex, catalytic domain; F:proton-transporting ATPase activity, rotational mechanism; P:proton transmembrane transport	Coil (COILS); IPR002842 (PFAM); IPR038495 (G3DSA:3.30.2320.GENE3D); PTHR45715:SF3 (PANTHER); PTHR45715 (PANTHER); IPR002842 (HAMAP); SSF160527 (SUPERFAMILY)
I1RKP1	Superoxide dismutase (EC 1.15.1.1)	Superoxide dismutase	-1.64806	WCL up	0.022607	0.0351315	TRUE	230			P:GO:0001302; P:GO:0001320; F:GO:0004784; C:GO:0005759; P:GO:0019430; F:GO:0030145; P:GO:0055114	P:obsolete replicative cell aging; P:obsolete age-dependent response to reactive oxygen species involved in chronological cell aging; F:superoxide dismutase activity; C:mitochondrial matrix; P:removal of superoxide radicals; F:manganese ion binding; P:oxidation-reduction process	IPR001189 (PRINTS); IPR019831 (PFAM); IPR001189 (PIRSF); IPR019832 (PFAM); IPR036324 (G3DSA:1.10.287.GENE3D); IPR036314 (G3DSA:2.40.500.GENE3D); PTHR11404 (PANTHER); IPR019833 (PROSITE_PATTERNS); SignalP-TM (SIGNALP_GRAM_POSITIVE); IPR036324 (SUPERFAMILY); IPR036314 (SUPERFAMILY)
I1RNF7	Smr domain-containing protein	Smr domain-containing protein C11H11.03c	1.83707	not sig	0.0692122	0.0949805	FALSE	231					Coil (COILS); IPR002625 (SMART); IPR013899 (SMART); IPR002625 (PFAM); G3DSA:3.30.1370.110 (GENE3D); IPR013899 (PFAM); mobidb-lite (MOBIDB_LITE); PTHR47417 (PANTHER); IPR002625 (PROSITE_PROFILES); IPR036063 (SUPERFAMILY)
I1RMQ6	Cytochrome b-c1 complex subunit Rieske, mitochondrial (EC 7.1.1.8)	Ubiquinol-cytochrome c reductase iron-sulfur subunit; Flags: Precursor	-0.618399	not sig	0.0891443	0.118328	FALSE	235			C:GO:0005743; F:GO:0008121; P:GO:0022900; F:GO:0051537; C:GO:0070469	C:mitochondrial inner membrane; F:ubiquinol-cytochrome-c reductase activity; P:electron transport chain; F:2 iron, 2 sulfur cluster binding; C:respirasome	IPR005805 (PRINTS); IPR037008 (G3DSA:1.20.5.GENE3D); IPR017941 (PFAM); IPR036922 (G3DSA:2.102.10.GENE3D); IPR004192 (PFAM); IPR006317 (TIGRFAM); IPR014349 (PANTHER); PTHR10134:SF1 (PANTHER); SIGNAL_PEPTIDE_H_REGION (PHOBIUS); SIGNAL_PEPTIDE_C_REGION (PHOBIUS); NON_CYTOPLASMIC_DOMAIN (PHOBIUS); SIGNAL_PEPTIDE (PHOBIUS); SIGNAL_PEPTIDE_N_REGION (PHOBIUS); IPR017941 (PROSITE_PROFILES); cd03470 (CDD)…
A0A1C3YKQ2	Proteasome subunit beta (EC 3.4.25.1)	Proteosome catalytic beta subunit 4	0.517383	not sig	0.138656	0.17371	FALSE	235			F:GO:0004298; C:GO:0005634; C:GO:0005737; C:GO:0005839; P:GO:0051603	F:threonine-type endopeptidase activity; C:nucleus; C:cytoplasm; C:proteasome core complex; P:proteolysis involved in cellular protein catabolic process	IPR029055 (G3DSA:3.60.20.GENE3D); IPR001353 (PFAM); PTHR11599 (PANTHER); IPR035206 (PTHR11599:PANTHER); IPR016050 (PROSITE_PATTERNS); IPR023333 (PROSITE_PROFILES); IPR035206 (CDD); IPR029055 (SUPERFAMILY)
I1RT23	Uncharacterized protein	Delta-8--delta-7 sterol isomerase	2.4762	EV up	0.00465723	0.00919081	TRUE	235			F:GO:0016853	F:isomerase activity	IPR006716 (PFAM); IPR006716 (PANTHER); SIGNAL_PEPTIDE_H_REGION (PHOBIUS); SIGNAL_PEPTIDE_N_REGION (PHOBIUS); NON_CYTOPLASMIC_DOMAIN (PHOBIUS); SIGNAL_PEPTIDE (PHOBIUS); SIGNAL_PEPTIDE_C_REGION (PHOBIUS); TMhelix (TMHMM)
I1RXF5	Uncharacterized protein	Synaptobrevin NYV1	NA	EV ex	NA	NA	NA	236	TRANSMEM 213 232 Helical. {ECO:0000256|SAM:Phobius}.		C:GO:0016021; P:GO:0016192	C:integral component of membrane; P:vesicle-mediated transport	IPR001388 (PRINTS); IPR010908 (SMART); IPR010908 (PFAM); IPR001388 (PFAM); G3DSA:3.30.450.50 (GENE3D); G3DSA:1.20.5.110 (GENE3D); PTHR21136 (PANTHER); PTHR21136:SF168 (PANTHER); CYTOPLASMIC_DOMAIN (PHOBIUS); NON_CYTOPLASMIC_DOMAIN (PHOBIUS); TRANSMEMBRANE (PHOBIUS); IPR042855 (PROSITE_PROFILES); IPR010908 (PROSITE_PROFILES); cd14824 (CDD); IPR011012 (SUPERFAMILY); SSF58038 (SUPERFAMILY); TMhelix …
I1RPZ8	Uncharacterized protein	---NA---	1.96125	not sig	0.0359839	0.0526191	FALSE	237		SIGNAL 1 16 {ECO:0000256|SAM:SignalP}.			SIGNAL_PEPTIDE_H_REGION (PHOBIUS); NON_CYTOPLASMIC_DOMAIN (PHOBIUS); SIGNAL_PEPTIDE_N_REGION (PHOBIUS); SIGNAL_PEPTIDE_C_REGION (PHOBIUS); SIGNAL_PEPTIDE (PHOBIUS); SignalP-noTM (SIGNALP_EUK)
I1RPK0	Nucleoside diphosphate kinase (EC 2.7.4.6)	Nucleoside diphosphate kinase; Short=NDK; Short=NDP kinase	-4.4938	WCL up	4.39603e-07	1.69155e-05	TRUE	238	TRANSMEM 31 49 Helical. {ECO:0000256|SAM:Phobius}.		F:GO:0004550; F:GO:0005524; P:GO:0006165; P:GO:0006183; P:GO:0006228; P:GO:0006241; C:GO:0016021	F:nucleoside diphosphate kinase activity; F:ATP binding; P:nucleoside diphosphate phosphorylation; P:GTP biosynthetic process; P:UTP biosynthetic process; P:CTP biosynthetic process; C:integral component of membrane	IPR001564 (PRINTS); IPR034907 (SMART); IPR034907 (PFAM); IPR036850 (G3DSA:3.30.70.GENE3D); mobidb-lite (MOBIDB_LITE); mobidb-lite (MOBIDB_LITE); PTHR11349:SF44 (PANTHER); PTHR11349 (PANTHER); IPR023005 (PROSITE_PATTERNS); NON_CYTOPLASMIC_DOMAIN (PHOBIUS); CYTOPLASMIC_DOMAIN (PHOBIUS); TRANSMEMBRANE (PHOBIUS); IPR001564 (HAMAP); cd04413 (CDD); IPR036850 (SUPERFAMILY); TMhelix (TMHMM)
I1RM99	Cupin_1 domain-containing protein	---NA---	NA	EV ex	NA	NA	NA	240		SIGNAL 1 20 {ECO:0000256|SAM:SignalP}.	F:GO:0030145; F:GO:0045735	F:manganese ion binding; F:nutrient reservoir activity	IPR006045 (SMART); IPR006045 (PFAM); IPR014710 (G3DSA:2.60.120.GENE3D); PTHR31238 (PANTHER); PTHR31238:SF169 (PANTHER); IPR019780 (PROSITE_PATTERNS); SIGNAL_PEPTIDE_C_REGION (PHOBIUS); SIGNAL_PEPTIDE (PHOBIUS); NON_CYTOPLASMIC_DOMAIN (PHOBIUS); SIGNAL_PEPTIDE_H_REGION (PHOBIUS); SIGNAL_PEPTIDE_N_REGION (PHOBIUS); SignalP-noTM (SIGNALP_EUK); IPR011051 (SUPERFAMILY)
I1RJS5	RanBD1 domain-containing protein	Spi1-binding protein	-1.95998	WCL up	0.0301758	0.0448614	TRUE	242			P:GO:0046907	P:intracellular transport	IPR000156 (SMART); IPR011993 (G3DSA:2.30.29.GENE3D); IPR000156 (PFAM); mobidb-lite (MOBIDB_LITE); mobidb-lite (MOBIDB_LITE); mobidb-lite (MOBIDB_LITE); mobidb-lite (MOBIDB_LITE); PTHR23138:SF94 (PANTHER); PTHR23138 (PANTHER); IPR000156 (PROSITE_PROFILES); cd13179 (CDD); SSF50729 (SUPERFAMILY)
A0A1C3YKV3	Ribosomal_L2_C domain-containing protein	60S ribosomal protein L2	-4.85391	WCL up	0.000180979	0.000650942	TRUE	244			P:GO:0000122; P:GO:0001570; P:GO:0001657; P:GO:0001843; P:GO:0001933; P:GO:0002028; P:GO:0002062; P:GO:0002244; P:GO:0002513; P:GO:0003180; F:GO:0003735; F:GO:0003823; F:GO:0005114; F:GO:0005125; C:GO:0005634; C:GO:0005737; C:GO:0005840; C:GO:0005902; P:GO:0006412; P:GO:0006611; P:GO:0006754; P:GO:0006874; P:GO:0006954; P:GO:0007093; P:GO:0007173; P:GO:0007182; P:GO:0007183; P:GO:0007219; P:GO:00…	P:negative regulation of transcription by RNA polymerase II; P:vasculogenesis; P:ureteric bud development; P:neural tube closure; P:negative regulation of protein phosphorylation; P:regulation of sodium ion transport; P:chondrocyte differentiation; P:hematopoietic progenitor cell differentiation; P:tolerance induction to self antigen; P:aortic valve morphogenesis; F:structural constituent of ribo…	IPR022669 (SMART); IPR002171 (SMART); IPR002171 (PIRSF); G3DSA:2.40.50.140 (GENE3D); IPR014722 (G3DSA:2.30.30.GENE3D); IPR022669 (PFAM); IPR014726 (G3DSA:4.10.950.GENE3D); IPR002171 (PANTHER); PTHR13691:SF16 (PANTHER); IPR022671 (PROSITE_PATTERNS); IPR008991 (SUPERFAMILY); IPR012340 (SUPERFAMILY)
I1RME3	Uncharacterized protein	---NA---	-4.63084	WCL up	3.02226e-06	5.86055e-05	TRUE	245			F:GO:0016787	F:hydrolase activity	IPR041492 (PFAM); IPR023198 (G3DSA:1.10.150.GENE3D); IPR023214 (G3DSA:3.40.50.GENE3D); IPR006439 (TIGRFAM); PTHR42896:SF2 (PANTHER); PTHR42896 (PANTHER); IPR036412 (SUPERFAMILY)
I1RQ26	Proteasome subunit alpha type (EC 3.4.25.1)	Proteinase YSCE subunit PUP2	-1.73483	WCL up	0.0135507	0.0228061	TRUE	245			F:GO:0004298; C:GO:0005634; C:GO:0005737; C:GO:0019773; P:GO:0043161	F:threonine-type endopeptidase activity; C:nucleus; C:cytoplasm; C:proteasome core complex, alpha-subunit complex; P:proteasome-mediated ubiquitin-dependent protein catabolic process	Coil (COILS); IPR000426 (SMART); IPR029055 (G3DSA:3.60.20.GENE3D); IPR001353 (PFAM); IPR000426 (PFAM); PTHR11599 (PANTHER); PTHR11599:SF14 (PANTHER); IPR000426 (PROSITE_PATTERNS); IPR023332 (PROSITE_PROFILES); IPR033812 (CDD); IPR029055 (SUPERFAMILY)
V6RLM7	Triosephosphate isomerase (EC 5.3.1.1)	Triose-phosphate isomerase	-5.44027	WCL up	3.82367e-05	0.000227381	TRUE	247			F:GO:0004807; P:GO:0006094; P:GO:0061621	F:triose-phosphate isomerase activity; P:gluconeogenesis; P:canonical glycolysis	IPR000652 (TIGRFAM); IPR013785 (G3DSA:3.20.20.GENE3D); IPR000652 (PFAM); IPR000652 (PANTHER); IPR020861 (PROSITE_PATTERNS); IPR000652 (PROSITE_PROFILES); IPR022896 (HAMAP); IPR000652 (CDD); IPR035990 (SUPERFAMILY)
I1RPL9	Cytochrome b561 domain-containing protein	---NA---	NA	EV ex	NA	NA	NA	247	TRANSMEM 41 62 Helical. {ECO:0000256|SAM:Phobius}.; TRANSMEM 111 130 Helical. {ECO:0000256|SAM:Phobius}.; TRANSMEM 142 166 Helical. {ECO:0000256|SAM:Phobius}.; TRANSMEM 186 204 Helical. {ECO:0000256|SAM:Phobius}.; TRANSMEM 216 234 Helical. {ECO:0000256|SAM:Phobius}.		C:GO:0016021; P:GO:0055114	C:integral component of membrane; P:oxidation-reduction process	IPR006593 (SMART); IPR006593 (PFAM); G3DSA:1.20.120.1770 (GENE3D); mobidb-lite (MOBIDB_LITE); PTHR15422:SF35 (PANTHER); PTHR15422 (PANTHER); NON_CYTOPLASMIC_DOMAIN (PHOBIUS); NON_CYTOPLASMIC_DOMAIN (PHOBIUS); CYTOPLASMIC_DOMAIN (PHOBIUS); TRANSMEMBRANE (PHOBIUS); NON_CYTOPLASMIC_DOMAIN (PHOBIUS); NON_CYTOPLASMIC_DOMAIN (PHOBIUS); TRANSMEMBRANE (PHOBIUS); TRANSMEMBRANE (PHOBIUS); TRANSMEMBRANE (PH…
I1RWL7	Uncharacterized protein	Protein SUR7; Flags: Precursor	2.84866	EV up	0.0107195	0.0188224	TRUE	248	TRANSMEM 7 26 Helical. {ECO:0000256|SAM:Phobius}.; TRANSMEM 114 139 Helical. {ECO:0000256|SAM:Phobius}.; TRANSMEM 151 171 Helical. {ECO:0000256|SAM:Phobius}.; TRANSMEM 191 208 Helical. {ECO:0000256|SAM:Phobius}.		C:GO:0005886; C:GO:0016021	C:plasma membrane; C:integral component of membrane	IPR009571 (PFAM); G3DSA:1.20.140.150 (GENE3D); mobidb-lite (MOBIDB_LITE); mobidb-lite (MOBIDB_LITE); PTHR36414 (PANTHER); PTHR36414:SF1 (PANTHER); CYTOPLASMIC_DOMAIN (PHOBIUS); TRANSMEMBRANE (PHOBIUS); TRANSMEMBRANE (PHOBIUS); NON_CYTOPLASMIC_DOMAIN (PHOBIUS); TRANSMEMBRANE (PHOBIUS); NON_CYTOPLASMIC_DOMAIN (PHOBIUS); TRANSMEMBRANE (PHOBIUS); CYTOPLASMIC_DOMAIN (PHOBIUS); CYTOPLASMIC_DOMAIN (PHOB…
I1RGN1	Uncharacterized protein	---NA---	NA	EV ex	NA	NA	NA	248		SIGNAL 1 21 {ECO:0000256|SAM:SignalP}.			mobidb-lite (MOBIDB_LITE); mobidb-lite (MOBIDB_LITE); mobidb-lite (MOBIDB_LITE); SIGNAL_PEPTIDE_N_REGION (PHOBIUS); NON_CYTOPLASMIC_DOMAIN (PHOBIUS); SIGNAL_PEPTIDE_H_REGION (PHOBIUS); SIGNAL_PEPTIDE (PHOBIUS); SIGNAL_PEPTIDE_C_REGION (PHOBIUS); SignalP-noTM (SIGNALP_GRAM_NEGATIVE); SignalP-noTM (SIGNALP_EUK); SignalP-TM (SIGNALP_GRAM_POSITIVE)
A0A1C3YHX6	Uncharacterized protein	YL11	-2.00581	WCL up	0.000584537	0.00171516	TRUE	250			F:GO:0003735; C:GO:0005840; P:GO:0006412; F:GO:0019843	F:structural constituent of ribosome; C:ribosome; P:translation; F:rRNA binding	IPR036789 (G3DSA:3.90.930.GENE3D); IPR036789 (G3DSA:3.90.930.GENE3D); IPR020040 (PFAM); IPR000702 (PANTHER); PTHR11655:SF16 (PANTHER); IPR002359 (PROSITE_PATTERNS); IPR036789 (SUPERFAMILY); IPR036789 (SUPERFAMILY)
I1RN08	Proteasome subunit alpha type (EC 3.4.25.1)	Probable proteasome subunit alpha type-3	-1.08133	WCL up	0.026262	0.0399757	TRUE	251			F:GO:0004298; C:GO:0005634; C:GO:0005737; P:GO:0006511; C:GO:0019773	F:threonine-type endopeptidase activity; C:nucleus; C:cytoplasm; P:ubiquitin-dependent protein catabolic process; C:proteasome core complex, alpha-subunit complex	IPR000426 (SMART); IPR000426 (PFAM); IPR029055 (G3DSA:3.60.20.GENE3D); IPR001353 (PFAM); PTHR11599 (PANTHER); PTHR11599:SF13 (PANTHER); IPR000426 (PROSITE_PATTERNS); IPR016050 (PROSITE_PATTERNS); IPR023332 (PROSITE_PROFILES); cd03752 (CDD); IPR029055 (SUPERFAMILY)
I1RIM0	AB hydrolase-1 domain-containing protein	---NA---	-0.810242	not sig	0.131336	0.166883	FALSE	252					IPR000073 (PFAM); IPR029058 (G3DSA:3.40.50.GENE3D); PTHR37017:SF9 (PANTHER); PTHR37017 (PANTHER); SIGNAL_PEPTIDE_H_REGION (PHOBIUS); SIGNAL_PEPTIDE_N_REGION (PHOBIUS); NON_CYTOPLASMIC_DOMAIN (PHOBIUS); SIGNAL_PEPTIDE_C_REGION (PHOBIUS); SIGNAL_PEPTIDE (PHOBIUS); IPR029058 (SUPERFAMILY)
I1S303	Peptidase S1 domain-containing protein	Trypsin; Flags: Precursor	1.08902	EV up	0.00348128	0.00732382	TRUE	252		SIGNAL 1 17 {ECO:0000256|SAM:SignalP}.	F:GO:0004252; P:GO:0006508	F:serine-type endopeptidase activity; P:proteolysis	IPR001314 (PRINTS); IPR001254 (SMART); IPR043504 (G3DSA:2.40.10.GENE3D); IPR001254 (PFAM); IPR043504 (G3DSA:2.40.10.GENE3D); PTHR24276 (PANTHER); IPR018114 (PROSITE_PATTERNS); IPR033116 (PROSITE_PATTERNS); SIGNAL_PEPTIDE_H_REGION (PHOBIUS); SIGNAL_PEPTIDE (PHOBIUS); SIGNAL_PEPTIDE_N_REGION (PHOBIUS); NON_CYTOPLASMIC_DOMAIN (PHOBIUS); SIGNAL_PEPTIDE_C_REGION (PHOBIUS); IPR001254 (PROSITE_PROFILES)…
I1S0M2	Proteasome endopeptidase complex (EC 3.4.25.1)	Probable proteasome subunit alpha type-1	-0.0101576	not sig	0.970286	0.975707	FALSE	253			F:GO:0004298; C:GO:0005634; C:GO:0005737; P:GO:0006511; C:GO:0019773	F:threonine-type endopeptidase activity; C:nucleus; C:cytoplasm; P:ubiquitin-dependent protein catabolic process; C:proteasome core complex, alpha-subunit complex	IPR000426 (SMART); IPR000426 (PFAM); IPR029055 (G3DSA:3.60.20.GENE3D); IPR001353 (PFAM); PTHR11599 (PANTHER); PTHR11599:SF11 (PANTHER); IPR023332 (PROSITE_PROFILES); IPR034642 (CDD); IPR029055 (SUPERFAMILY)
I1RIV3	Uncharacterized protein	---NA---	3.96253	EV up	1.06786e-05	0.000105836	TRUE	253		SIGNAL 1 17 {ECO:0000256|SAM:SignalP}.			IPR025331 (PFAM); PTHR42059 (PANTHER); SIGNAL_PEPTIDE (PHOBIUS); SIGNAL_PEPTIDE_N_REGION (PHOBIUS); SIGNAL_PEPTIDE_C_REGION (PHOBIUS); SIGNAL_PEPTIDE_H_REGION (PHOBIUS); NON_CYTOPLASMIC_DOMAIN (PHOBIUS); SignalP-noTM (SIGNALP_EUK)
I1RB10	Uncharacterized protein	---NA---	NA	EV ex	NA	NA	NA	254					mobidb-lite (MOBIDB_LITE); mobidb-lite (MOBIDB_LITE); mobidb-lite (MOBIDB_LITE); mobidb-lite (MOBIDB_LITE); mobidb-lite (MOBIDB_LITE); PTHR39477 (PANTHER)
I1RHW3	Uncharacterized protein	Ribonuclease Trv; Short=RNase Trv	NA	EV ex	NA	NA	NA	255		SIGNAL 1 19 {ECO:0000256|SAM:SignalP}.	F:GO:0003723; F:GO:0033897; P:GO:0090502	F:RNA binding; F:ribonuclease T2 activity; P:RNA phosphodiester bond hydrolysis, endonucleolytic	IPR001568 (PFAM); IPR036430 (G3DSA:3.90.730.GENE3D); mobidb-lite (MOBIDB_LITE); mobidb-lite (MOBIDB_LITE); PTHR11240:SF38 (PANTHER); IPR001568 (PANTHER); IPR018188 (PROSITE_PATTERNS); IPR033130 (PROSITE_PATTERNS); SIGNAL_PEPTIDE_N_REGION (PHOBIUS); SIGNAL_PEPTIDE_C_REGION (PHOBIUS); SIGNAL_PEPTIDE_H_REGION (PHOBIUS); NON_CYTOPLASMIC_DOMAIN (PHOBIUS); SIGNAL_PEPTIDE (PHOBIUS); IPR033697 (CDD); Sig…
I1RTH6	40S ribosomal protein S1	40S ribosomal protein S1	-7.35344	WCL up	4.80298e-06	7.70439e-05	TRUE	256			F:GO:0003735; P:GO:0006412; C:GO:0022627	F:structural constituent of ribosome; P:translation; C:cytosolic small ribosomal subunit	IPR001593 (SMART); IPR001593 (PFAM); mobidb-lite (MOBIDB_LITE); mobidb-lite (MOBIDB_LITE); PTHR11830 (PANTHER); PTHR11830:SF0 (PANTHER); IPR018281 (PROSITE_PATTERNS); IPR027500 (HAMAP)
I1RD22	S5 DRBM domain-containing protein	YS5	-5.77562	WCL up	1.77973e-05	0.000139238	TRUE	257			F:GO:0003735; P:GO:0006407; C:GO:0022627; C:GO:0032040; P:GO:0045903; F:GO:0070181	F:structural constituent of ribosome; P:rRNA export from nucleus; C:cytosolic small ribosomal subunit; C:small-subunit processome; P:positive regulation of translational fidelity; F:small ribosomal subunit rRNA binding	G3DSA:3.30.160.770 (GENE3D); IPR005711 (TIGRFAM); IPR005324 (PFAM); IPR013810 (PFAM); IPR014721 (G3DSA:3.30.230.GENE3D); mobidb-lite (MOBIDB_LITE); mobidb-lite (MOBIDB_LITE); IPR000851 (PANTHER); PTHR13718:SF86 (PANTHER); IPR018192 (PROSITE_PATTERNS); IPR013810 (PROSITE_PROFILES); SSF54768 (SUPERFAMILY); IPR020568 (SUPERFAMILY)
A0A1C3YIP5	Uncharacterized protein	60S ribosomal protein L7	-4.00099	WCL up	4.93054e-07	1.69155e-05	TRUE	258			P:GO:0000463; F:GO:0003735; C:GO:0022625	P:maturation of LSU-rRNA from tricistronic rRNA transcript (SSU-rRNA, 5.8S rRNA, LSU-rRNA); F:structural constituent of ribosome; C:cytosolic large ribosomal subunit	Coil (COILS); Coil (COILS); IPR012988 (PFAM); IPR023106 (G3DSA:1.10.15.GENE3D); IPR005998 (TIGRFAM); IPR036919 (G3DSA:3.30.1390.GENE3D); IPR016082 (PFAM); mobidb-lite (MOBIDB_LITE); PTHR11524:SF16 (PANTHER); IPR039699 (PANTHER); IPR035808 (CDD); IPR036919 (SUPERFAMILY)
V6R5T7	Uncharacterized protein	Ferrichrome A biosynthesis protein fer4	-2.33518	WCL up	0.000768861	0.0021432	TRUE	258			F:GO:0003824	F:catalytic activity	IPR001753 (PFAM); IPR014748 (G3DSA:1.10.12.GENE3D); G3DSA:3.90.226.10 (GENE3D); PTHR11941 (PANTHER); PTHR11941:SF125 (PANTHER); IPR018376 (PROSITE_PATTERNS); cd06558 (CDD); IPR029045 (SUPERFAMILY)
A0A1C3YHY3	Uncharacterized protein	---NA---	NA	EV ex	NA	NA	NA	259		SIGNAL 1 19 {ECO:0000256|SAM:SignalP}.			mobidb-lite (MOBIDB_LITE); SIGNAL_PEPTIDE_H_REGION (PHOBIUS); NON_CYTOPLASMIC_DOMAIN (PHOBIUS); SIGNAL_PEPTIDE_N_REGION (PHOBIUS); SIGNAL_PEPTIDE_C_REGION (PHOBIUS); SIGNAL_PEPTIDE (PHOBIUS); SignalP-noTM (SIGNALP_EUK); SignalP-TM (SIGNALP_GRAM_POSITIVE); SignalP-noTM (SIGNALP_GRAM_NEGATIVE)
I1RN67	KH type-2 domain-containing protein	40S ribosomal protein S3	-5.37389	WCL up	1.18975e-05	0.000111779	TRUE	260			P:GO:0000056; F:GO:0003723; F:GO:0003735; F:GO:0003906; P:GO:0006407; P:GO:0006412; C:GO:0022627; C:GO:0030688; F:GO:0034236	P:ribosomal small subunit export from nucleus; F:RNA binding; F:structural constituent of ribosome; F:DNA-(apurinic or apyrimidinic site) endonuclease activity; P:rRNA export from nucleus; P:translation; C:cytosolic small ribosomal subunit; C:preribosome, small subunit precursor; F:protein kinase A catalytic subunit binding	IPR001351 (PFAM); IPR015946 (G3DSA:3.30.300.GENE3D); IPR036419 (G3DSA:3.30.1140.GENE3D); IPR005703 (TIGRFAM); IPR004044 (PFAM); mobidb-lite (MOBIDB_LITE); PTHR11760 (PANTHER); PTHR11760:SF32 (PANTHER); IPR018280 (PROSITE_PATTERNS); IPR004044 (PROSITE_PROFILES); cd02413 (CDD); IPR009019 (SUPERFAMILY); IPR036419 (SUPERFAMILY)
I1RZA4	Rad60-SLD_2 domain-containing protein	---NA---	NA	EV ex	NA	NA	NA	260					G3DSA:3.10.20.90 (GENE3D); IPR039540 (PFAM); mobidb-lite (MOBIDB_LITE); mobidb-lite (MOBIDB_LITE); mobidb-lite (MOBIDB_LITE); mobidb-lite (MOBIDB_LITE); IPR040015 (PANTHER); PTHR13169:SF0 (PANTHER); cd01814 (CDD); IPR029071 (SUPERFAMILY)
I1S278	t-SNARE coiled-coil homology domain-containing protein	Syntaxin pep12	NA	EV ex	NA	NA	NA	260	TRANSMEM 240 259 Helical. {ECO:0000256|SAM:Phobius}.		C:GO:0016021; P:GO:0016192	C:integral component of membrane; P:vesicle-mediated transport	IPR000727 (SMART); IPR006011 (PFAM); G3DSA:1.20.58.70 (GENE3D); IPR000727 (PFAM); G3DSA:1.20.5.110 (GENE3D); mobidb-lite (MOBIDB_LITE); PTHR19957 (PANTHER); PTHR19957:SF38 (PANTHER); TRANSMEMBRANE (PHOBIUS); CYTOPLASMIC_DOMAIN (PHOBIUS); NON_CYTOPLASMIC_DOMAIN (PHOBIUS); IPR000727 (PROSITE_PROFILES); IPR010989 (SUPERFAMILY); TMhelix (TMHMM)
I1RWN6	40S ribosomal protein S4	S7	-6.7319	WCL up	4.18537e-05	0.000239318	TRUE	261			F:GO:0003735; C:GO:0005840; P:GO:0006412; F:GO:0019843	F:structural constituent of ribosome; C:ribosome; P:translation; F:rRNA binding	IPR002942 (SMART); IPR005824 (SMART); IPR013845 (PFAM); IPR014722 (G3DSA:2.30.30.GENE3D); IPR000876 (PIRSF); IPR038237 (G3DSA:2.40.50.GENE3D); G3DSA:3.10.290.40 (GENE3D); IPR002942 (PFAM); IPR032277 (PFAM); IPR013843 (PFAM); IPR005824 (PFAM); PTHR11581:SF8 (PANTHER); IPR000876 (PANTHER); IPR018199 (PROSITE_PATTERNS); IPR002942 (PROSITE_PROFILES); IPR000876 (HAMAP); IPR002942 (CDD); IPR041982 (CDD)
I1RC97	Proteasome subunit beta (EC 3.4.25.1)	Proteinase YSCE subunit PRE4; Flags: Precursor	-0.235503	not sig	0.44545	0.483383	FALSE	261			F:GO:0004298; C:GO:0005634; P:GO:0010499; C:GO:0019774; C:GO:0034515; P:GO:0043161; P:GO:0043248	F:threonine-type endopeptidase activity; C:nucleus; P:proteasomal ubiquitin-independent protein catabolic process; C:proteasome core complex, beta-subunit complex; C:proteasome storage granule; P:proteasome-mediated ubiquitin-dependent protein catabolic process; P:proteasome assembly	IPR001353 (PFAM); IPR029055 (G3DSA:3.60.20.GENE3D); IPR016295 (PIRSF); IPR016295 (PTHR11599:PANTHER); PTHR11599 (PANTHER); IPR016050 (PROSITE_PATTERNS); IPR023333 (PROSITE_PROFILES); IPR016295 (CDD); IPR029055 (SUPERFAMILY)
I1RW25	Ribosomal_L7Ae domain-containing protein	YL5	-5.70228	WCL up	2.7636e-05	0.00018672	TRUE	262			F:GO:0003723; C:GO:0022625; P:GO:0042254	F:RNA binding; C:cytosolic large ribosomal subunit; P:ribosome biogenesis	Coil (COILS); IPR001921 (PRINTS); IPR018492 (PRINTS); IPR038524 (G3DSA:3.30.1330.GENE3D); IPR004038 (PFAM); mobidb-lite (MOBIDB_LITE); PTHR23105:SF122 (PANTHER); PTHR23105 (PANTHER); IPR004037 (PROSITE_PATTERNS); IPR029064 (SUPERFAMILY)
I1RMM9	Proteasome subunit alpha type (EC 3.4.25.1)	Probable proteasome subunit alpha type-6	-1.00261	WCL up	0.00446271	0.00888558	TRUE	263			F:GO:0004298; C:GO:0005634; P:GO:0010499; C:GO:0019773; C:GO:0034515; P:GO:0043161	F:threonine-type endopeptidase activity; C:nucleus; P:proteasomal ubiquitin-independent protein catabolic process; C:proteasome core complex, alpha-subunit complex; C:proteasome storage granule; P:proteasome-mediated ubiquitin-dependent protein catabolic process	IPR000426 (SMART); IPR029055 (G3DSA:3.60.20.GENE3D); IPR001353 (PFAM); IPR000426 (PFAM); PTHR11599 (PANTHER); IPR035144 (PTHR11599:PANTHER); IPR000426 (PROSITE_PATTERNS); IPR023332 (PROSITE_PROFILES); IPR035144 (CDD); IPR029055 (SUPERFAMILY)
I1RRH1	Uncharacterized protein	DNA damage-responsive protein 48; Short=DDRP 48	-0.315728	not sig	0.623169	0.660175	FALSE	263					mobidb-lite (MOBIDB_LITE); mobidb-lite (MOBIDB_LITE); mobidb-lite (MOBIDB_LITE); mobidb-lite (MOBIDB_LITE); mobidb-lite (MOBIDB_LITE); mobidb-lite (MOBIDB_LITE); mobidb-lite (MOBIDB_LITE); mobidb-lite (MOBIDB_LITE)
A0A1C3YLL1	Thioredoxin domain-containing protein	Thioredoxin peroxidase; Flags: Precursor	-1.39462	WCL up	0.0251162	0.0383625	TRUE	264			F:GO:0004601; F:GO:0051920; P:GO:0055114; P:GO:0098869	F:peroxidase activity; F:peroxiredoxin activity; P:oxidation-reduction process; P:cellular oxidant detoxification	IPR000866 (PFAM); IPR036249 (G3DSA:3.40.30.GENE3D); G3DSA:3.30.1020.10 (GENE3D); IPR019479 (PFAM); PTHR43503:SF9 (PANTHER); PTHR43503 (PANTHER); CYTOPLASMIC_DOMAIN (PHOBIUS); TRANSMEMBRANE (PHOBIUS); NON_CYTOPLASMIC_DOMAIN (PHOBIUS); IPR013766 (PROSITE_PROFILES); cd03016 (CDD); IPR036249 (SUPERFAMILY)
I1RAP3	Sod_Cu domain-containing protein	Cell surface Cu-only superoxide dismutase ARB_03674; Flags: Precursor	3.73674	EV up	6.39164e-06	8.90835e-05	TRUE	265		SIGNAL 1 20 {ECO:0000256|SAM:SignalP}.	P:GO:0006801; F:GO:0046872	P:superoxide metabolic process; F:metal ion binding	IPR036423 (G3DSA:2.60.40.GENE3D); IPR001424 (PFAM); mobidb-lite (MOBIDB_LITE); IPR024134 (PANTHER); PTHR10003:SF37 (PANTHER); SIGNAL_PEPTIDE_C_REGION (PHOBIUS); SIGNAL_PEPTIDE (PHOBIUS); NON_CYTOPLASMIC_DOMAIN (PHOBIUS); SIGNAL_PEPTIDE_H_REGION (PHOBIUS); SIGNAL_PEPTIDE_N_REGION (PHOBIUS); SignalP-noTM (SIGNALP_GRAM_NEGATIVE); SignalP-noTM (SIGNALP_EUK); SignalP-TM (SIGNALP_GRAM_POSITIVE); IPR036…
I1RLM0	Uncharacterized protein	Mannitol 2-dehydrogenase	-5.15863	WCL up	9.13894e-08	1.01899e-05	TRUE	266					IPR002347 (PRINTS); G3DSA:3.40.50.720 (GENE3D); PF13561 (PFAM); PTHR43008 (PANTHER); PTHR43008:SF3 (PANTHER); cd05352 (CDD); IPR036291 (SUPERFAMILY)
I1RX61	HEME_HALOPEROXIDASE domain-containing protein	Putative sterigmatocystin biosynthesis peroxidase stcC; Flags: Precursor	0.902552	not sig	0.104768	0.135439	FALSE	268			F:GO:0004601; P:GO:0098869	F:peroxidase activity; P:cellular oxidant detoxification	IPR000028 (PFAM); PTHR33577:SF9 (PANTHER); PTHR33577 (PANTHER); IPR000028 (PROSITE_PROFILES); IPR036851 (SUPERFAMILY)
V6REE9	14_3_3 domain-containing protein	Th1433	-2.72521	WCL up	0.00153511	0.00372098	TRUE	272			F:GO:0004497; P:GO:0055114	F:monooxygenase activity; P:oxidation-reduction process	Coil (COILS); IPR000308 (PRINTS); IPR023410 (SMART); IPR023410 (PFAM); IPR000308 (PIRSF); IPR036815 (G3DSA:1.20.190.GENE3D); mobidb-lite (MOBIDB_LITE); IPR000308 (PANTHER); PTHR18860:SF39 (PANTHER); IPR023409 (PROSITE_PATTERNS); IPR023409 (PROSITE_PATTERNS); cd11309 (CDD); IPR036815 (SUPERFAMILY)
I1RCD4	14_3_3 domain-containing protein	14-3-3 family protein artA	-2.07824	WCL up	0.00116649	0.00300726	TRUE	273			F:GO:0004497; P:GO:0055114	F:monooxygenase activity; P:oxidation-reduction process	IPR000308 (PRINTS); IPR023410 (SMART); IPR036815 (G3DSA:1.20.190.GENE3D); IPR000308 (PIRSF); IPR023410 (PFAM); mobidb-lite (MOBIDB_LITE); mobidb-lite (MOBIDB_LITE); PTHR18860:SF39 (PANTHER); IPR000308 (PANTHER); IPR023409 (PROSITE_PATTERNS); IPR036815 (SUPERFAMILY)
I1RLN1	Uncharacterized protein	---NA---	NA	EV ex	NA	NA	NA	273		SIGNAL 1 21 {ECO:0000256|SAM:SignalP}.			SIGNAL_PEPTIDE (PHOBIUS); SIGNAL_PEPTIDE_N_REGION (PHOBIUS); SIGNAL_PEPTIDE_C_REGION (PHOBIUS); SIGNAL_PEPTIDE_H_REGION (PHOBIUS); NON_CYTOPLASMIC_DOMAIN (PHOBIUS); SignalP-noTM (SIGNALP_EUK); SignalP-noTM (SIGNALP_GRAM_NEGATIVE); SignalP-TM (SIGNALP_GRAM_POSITIVE)
I1RTD8	Uncharacterized protein	Protein big1; Flags: Precursor	NA	EV ex	NA	NA	NA	274	TRANSMEM 226 249 Helical. {ECO:0000256|SAM:Phobius}.	SIGNAL 1 18 {ECO:0000256|SAM:SignalP}.	P:GO:0006078; P:GO:0009272; C:GO:0016021	P:(1->6)-beta-D-glucan biosynthetic process; P:fungal-type cell wall biogenesis; C:integral component of membrane	PTHR28285:SF1 (PANTHER); PTHR28285:SF1 (PANTHER); IPR037654 (PANTHER); SIGNAL_PEPTIDE_C_REGION (PHOBIUS); SIGNAL_PEPTIDE (PHOBIUS); TRANSMEMBRANE (PHOBIUS); SIGNAL_PEPTIDE_N_REGION (PHOBIUS); SIGNAL_PEPTIDE_H_REGION (PHOBIUS); NON_CYTOPLASMIC_DOMAIN (PHOBIUS); CYTOPLASMIC_DOMAIN (PHOBIUS); SignalP-TM (SIGNALP_GRAM_POSITIVE); SignalP-noTM (SIGNALP_EUK); SignalP-noTM (SIGNALP_GRAM_NEGATIVE); TMheli…
I1S302	AB hydrolase-1 domain-containing protein	---NA---	NA	EV ex	NA	NA	NA	274			F:GO:0003824	F:catalytic activity	IPR000639 (PRINTS); IPR000073 (PRINTS); IPR000073 (PFAM); IPR029058 (G3DSA:3.40.50.GENE3D); PTHR43194 (PANTHER); PTHR43194:SF2 (PANTHER); IPR029058 (SUPERFAMILY)
A0A1C3YN01	Uncharacterized protein	---NA---	NA	EV ex	NA	NA	NA	275		SIGNAL 1 19 {ECO:0000256|SAM:SignalP}.			IPR008979 (G3DSA:2.60.120.GENE3D); SIGNAL_PEPTIDE_H_REGION (PHOBIUS); SIGNAL_PEPTIDE_C_REGION (PHOBIUS); NON_CYTOPLASMIC_DOMAIN (PHOBIUS); SIGNAL_PEPTIDE_N_REGION (PHOBIUS); SIGNAL_PEPTIDE (PHOBIUS); SignalP-TM (SIGNALP_GRAM_POSITIVE); SignalP-noTM (SIGNALP_GRAM_NEGATIVE); SignalP-noTM (SIGNALP_EUK); IPR008979 (SUPERFAMILY)
I1S2W0	Uncharacterized protein	---NA---	NA	EV ex	NA	NA	NA	275	TRANSMEM 55 78 Helical. {ECO:0000256|SAM:Phobius}.; TRANSMEM 103 120 Helical. {ECO:0000256|SAM:Phobius}.; TRANSMEM 132 154 Helical. {ECO:0000256|SAM:Phobius}.; TRANSMEM 166 185 Helical. {ECO:0000256|SAM:Phobius}.; TRANSMEM 224 241 Helical. {ECO:0000256|SAM:Phobius}.; TRANSMEM 250 268 Helical. {ECO:0000256|SAM:Phobius}.		C:GO:0016021	C:integral component of membrane	IPR010699 (PFAM); mobidb-lite (MOBIDB_LITE); mobidb-lite (MOBIDB_LITE); PTHR37488 (PANTHER); PTHR37488:SF1 (PANTHER); CYTOPLASMIC_DOMAIN (PHOBIUS); NON_CYTOPLASMIC_DOMAIN (PHOBIUS); NON_CYTOPLASMIC_DOMAIN (PHOBIUS); TRANSMEMBRANE (PHOBIUS); TRANSMEMBRANE (PHOBIUS); TRANSMEMBRANE (PHOBIUS); TRANSMEMBRANE (PHOBIUS); TRANSMEMBRANE (PHOBIUS); NON_CYTOPLASMIC_DOMAIN (PHOBIUS); TRANSMEMBRANE (PHOBIUS);…
I1RA88	Uncharacterized protein	---NA---	0.657066	not sig	0.392604	0.432349	FALSE	276		SIGNAL 1 19 {ECO:0000256|SAM:SignalP}.			IPR018466 (PFAM); mobidb-lite (MOBIDB_LITE); mobidb-lite (MOBIDB_LITE); PTHR40633 (PANTHER); SIGNAL_PEPTIDE_H_REGION (PHOBIUS); SIGNAL_PEPTIDE_C_REGION (PHOBIUS); SIGNAL_PEPTIDE_N_REGION (PHOBIUS); NON_CYTOPLASMIC_DOMAIN (PHOBIUS); SIGNAL_PEPTIDE (PHOBIUS); SignalP-noTM (SIGNALP_GRAM_NEGATIVE); SignalP-TM (SIGNALP_GRAM_POSITIVE); SignalP-noTM (SIGNALP_EUK)
V6RN44	Uncharacterized protein	BH3 domain-containing protein bxi1	NA	EV ex	NA	NA	NA	276	TRANSMEM 75 96 Helical. {ECO:0000256|RuleBase:RU004379}.; TRANSMEM 108 126 Helical. {ECO:0000256|RuleBase:RU004379}.; TRANSMEM 135 154 Helical. {ECO:0000256|RuleBase:RU004379}.; TRANSMEM 160 180 Helical. {ECO:0000256|RuleBase:RU004379}.; TRANSMEM 192 212 Helical. {ECO:0000256|RuleBase:RU004379}.; TRANSMEM 218 240 Helical. {ECO:0000256|RuleBase:RU004379}.; TRANSMEM 249 270 Helical. {ECO:0000256|Ru…				IPR006214 (PFAM); mobidb-lite (MOBIDB_LITE); mobidb-lite (MOBIDB_LITE); PTHR23291:SF50 (PANTHER); IPR006214 (PANTHER); CYTOPLASMIC_DOMAIN (PHOBIUS); NON_CYTOPLASMIC_DOMAIN (PHOBIUS); TRANSMEMBRANE (PHOBIUS); TRANSMEMBRANE (PHOBIUS); CYTOPLASMIC_DOMAIN (PHOBIUS); NON_CYTOPLASMIC_DOMAIN (PHOBIUS); TRANSMEMBRANE (PHOBIUS); TRANSMEMBRANE (PHOBIUS); NON_CYTOPLASMIC_DOMAIN (PHOBIUS); TRANSMEMBRANE (PHO…
I1S3F3	Uncharacterized protein	---NA---	-1.13672	WCL up	0.000753098	0.00211246	TRUE	278					IPR014710 (G3DSA:2.60.120.GENE3D); IPR013096 (PFAM); IPR014710 (G3DSA:2.60.120.GENE3D); IPR008579 (PFAM); IPR017627 (TIGRFAM); PTHR34571 (PANTHER); PTHR34571:SF2 (PANTHER); IPR011051 (SUPERFAMILY)
A0A098DI20	Uncharacterized protein	---NA---	NA	EV ex	NA	NA	NA	278		SIGNAL 1 20 {ECO:0000256|SAM:SignalP}.			IPR008979 (G3DSA:2.60.120.GENE3D); mobidb-lite (MOBIDB_LITE); SIGNAL_PEPTIDE_C_REGION (PHOBIUS); SIGNAL_PEPTIDE_H_REGION (PHOBIUS); SIGNAL_PEPTIDE_N_REGION (PHOBIUS); SIGNAL_PEPTIDE (PHOBIUS); NON_CYTOPLASMIC_DOMAIN (PHOBIUS); SignalP-TM (SIGNALP_GRAM_POSITIVE); SignalP-noTM (SIGNALP_GRAM_NEGATIVE); SignalP-noTM (SIGNALP_EUK)
I1RTW1	Uncharacterized protein	---NA---	NA	EV ex	NA	NA	NA	278		SIGNAL 1 21 {ECO:0000256|SAM:SignalP}.	F:GO:0071949	F:FAD binding	IPR008979 (G3DSA:2.60.120.GENE3D); mobidb-lite (MOBIDB_LITE); NON_CYTOPLASMIC_DOMAIN (PHOBIUS); SIGNAL_PEPTIDE_H_REGION (PHOBIUS); SIGNAL_PEPTIDE_C_REGION (PHOBIUS); SIGNAL_PEPTIDE_N_REGION (PHOBIUS); SIGNAL_PEPTIDE (PHOBIUS); SignalP-noTM (SIGNALP_EUK); IPR008979 (SUPERFAMILY)
I1RKK0	Proteasome subunit alpha type (EC 3.4.25.1)	Probable proteasome subunit alpha type-2	-2.15526	WCL up	0.00255071	0.00565978	TRUE	279			F:GO:0004298; C:GO:0005634; P:GO:0010499; C:GO:0019773; C:GO:0034515; P:GO:0043161	F:threonine-type endopeptidase activity; C:nucleus; P:proteasomal ubiquitin-independent protein catabolic process; C:proteasome core complex, alpha-subunit complex; C:proteasome storage granule; P:proteasome-mediated ubiquitin-dependent protein catabolic process	IPR000426 (SMART); IPR000426 (PFAM); IPR001353 (PFAM); IPR029055 (G3DSA:3.60.20.GENE3D); mobidb-lite (MOBIDB_LITE); IPR034644 (PTHR11599:PANTHER); PTHR11599 (PANTHER); IPR000426 (PROSITE_PATTERNS); IPR023332 (PROSITE_PROFILES); cd03750 (CDD); IPR029055 (SUPERFAMILY)
I1RE78	Protein YIP	YPT-interacting protein 5	NA	EV ex	NA	NA	NA	279	TRANSMEM 113 133 Helical. {ECO:0000256|RuleBase:RU361264}.; TRANSMEM 153 173 Helical. {ECO:0000256|RuleBase:RU361264}.; TRANSMEM 180 201 Helical. {ECO:0000256|RuleBase:RU361264}.; TRANSMEM 207 229 Helical. {ECO:0000256|RuleBase:RU361264}.; TRANSMEM 241 264 Helical. {ECO:0000256|RuleBase:RU361264}.		C:GO:0005794; C:GO:0016021; P:GO:0016192; F:GO:0031267	C:Golgi apparatus; C:integral component of membrane; P:vesicle-mediated transport; F:small GTPase binding	IPR006977 (PFAM); mobidb-lite (MOBIDB_LITE); mobidb-lite (MOBIDB_LITE); PTHR12822:SF2 (PANTHER); IPR039765 (PANTHER); TRANSMEMBRANE (PHOBIUS); NON_CYTOPLASMIC_DOMAIN (PHOBIUS); CYTOPLASMIC_DOMAIN (PHOBIUS); NON_CYTOPLASMIC_DOMAIN (PHOBIUS); CYTOPLASMIC_DOMAIN (PHOBIUS); TRANSMEMBRANE (PHOBIUS); TRANSMEMBRANE (PHOBIUS); NON_CYTOPLASMIC_DOMAIN (PHOBIUS); TRANSMEMBRANE (PHOBIUS); TRANSMEMBRANE (PHOB…
I1S4A8	Uncharacterized protein	---NA---	NA	EV ex	NA	NA	NA	279		SIGNAL 1 20 {ECO:0000256|SAM:SignalP}.			IPR008979 (G3DSA:2.60.120.GENE3D); mobidb-lite (MOBIDB_LITE); mobidb-lite (MOBIDB_LITE); SIGNAL_PEPTIDE_C_REGION (PHOBIUS); SIGNAL_PEPTIDE (PHOBIUS); SIGNAL_PEPTIDE_N_REGION (PHOBIUS); SIGNAL_PEPTIDE_H_REGION (PHOBIUS); NON_CYTOPLASMIC_DOMAIN (PHOBIUS); SignalP-TM (SIGNALP_GRAM_POSITIVE); SignalP-noTM (SIGNALP_GRAM_NEGATIVE); SignalP-noTM (SIGNALP_EUK)
A0A0E0RU55	Uncharacterized protein	Phosphoriboisomerase	-0.887034	not sig	0.00712143	0.0133452	FALSE	281			F:GO:0004751; P:GO:0009052	F:ribose-5-phosphate isomerase activity; P:pentose-phosphate shunt, non-oxidative branch	G3DSA:3.40.50.1360 (GENE3D); G3DSA:3.30.70.260 (GENE3D); IPR004788 (TIGRFAM); IPR004788 (PFAM); IPR004788 (PANTHER); IPR004788 (CDD); IPR037171 (SUPERFAMILY); SSF75445 (SUPERFAMILY)
I1RM10	Uncharacterized protein	Pore membrane protein of 33 kDa	0.558183	not sig	0.213279	0.252986	FALSE	282	TRANSMEM 24 44 Helical. {ECO:0000256|SAM:Phobius}.; TRANSMEM 56 74 Helical. {ECO:0000256|SAM:Phobius}.; TRANSMEM 102 125 Helical. {ECO:0000256|SAM:Phobius}.				IPR005344 (PFAM); PTHR12703:SF4 (PANTHER); PTHR12703 (PANTHER); TRANSMEMBRANE (PHOBIUS); NON_CYTOPLASMIC_DOMAIN (PHOBIUS); NON_CYTOPLASMIC_DOMAIN (PHOBIUS); TRANSMEMBRANE (PHOBIUS); CYTOPLASMIC_DOMAIN (PHOBIUS); CYTOPLASMIC_DOMAIN (PHOBIUS); CYTOPLASMIC_DOMAIN (PHOBIUS); TRANSMEMBRANE (PHOBIUS); TRANSMEMBRANE (PHOBIUS); TMhelix (TMHMM); TMhelix (TMHMM); TMhelix (TMHMM)
I1RJP7	Cutinase domain-containing protein	AXE II; Flags: Precursor	2.65456	EV up	0.00452195	0.00896351	TRUE	282		SIGNAL 1 17 {ECO:0000256|SAM:SignalP}.	F:GO:0016787	F:hydrolase activity	IPR000675 (SMART); IPR029058 (G3DSA:3.40.50.GENE3D); IPR000675 (PFAM); mobidb-lite (MOBIDB_LITE); PTHR33630:SF1 (PANTHER); IPR000675 (PANTHER); NON_CYTOPLASMIC_DOMAIN (PHOBIUS); SIGNAL_PEPTIDE_N_REGION (PHOBIUS); SIGNAL_PEPTIDE_C_REGION (PHOBIUS); SIGNAL_PEPTIDE (PHOBIUS); SIGNAL_PEPTIDE_H_REGION (PHOBIUS); SignalP-noTM (SIGNALP_EUK); IPR029058 (SUPERFAMILY)
I1RRY3	Proteasome subunit beta (EC 3.4.25.1)	Proteinase YSCE subunit PRE2; Flags: Precursor	0.0409531	not sig	0.920576	0.931014	FALSE	283			F:GO:0004298; C:GO:0005634; C:GO:0005737; P:GO:0010499; C:GO:0019774; P:GO:0043161; P:GO:0080129	F:threonine-type endopeptidase activity; C:nucleus; C:cytoplasm; P:proteasomal ubiquitin-independent protein catabolic process; C:proteasome core complex, beta-subunit complex; P:proteasome-mediated ubiquitin-dependent protein catabolic process; P:proteasome core complex assembly	IPR000243 (PRINTS); IPR029055 (G3DSA:3.60.20.GENE3D); IPR001353 (PFAM); PTHR11599:SF63 (PANTHER); PTHR11599 (PANTHER); IPR016050 (PROSITE_PATTERNS); IPR023333 (PROSITE_PROFILES); cd03761 (CDD); IPR029055 (SUPERFAMILY)
I1S330	Glyco_hydro_114 domain-containing protein	---NA---	NA	EV ex	NA	NA	NA	283		SIGNAL 1 19 {ECO:0000256|SAM:SignalP}.	F:GO:0003824	F:catalytic activity	IPR013785 (G3DSA:3.20.20.GENE3D); IPR004352 (PFAM); PTHR35273 (PANTHER); PTHR35273:SF2 (PANTHER); SIGNAL_PEPTIDE_C_REGION (PHOBIUS); SIGNAL_PEPTIDE_H_REGION (PHOBIUS); NON_CYTOPLASMIC_DOMAIN (PHOBIUS); SIGNAL_PEPTIDE (PHOBIUS); SIGNAL_PEPTIDE_N_REGION (PHOBIUS); SignalP-noTM (SIGNALP_EUK); IPR017853 (SUPERFAMILY)
I1RWG7	Uncharacterized protein	---NA---	-0.64674	not sig	0.0284213	0.0425366	FALSE	284					PF13883 (PFAM); IPR012349 (G3DSA:2.30.110.GENE3D); PTHR37273 (PANTHER); SIGNAL_PEPTIDE_C_REGION (PHOBIUS); SIGNAL_PEPTIDE (PHOBIUS); NON_CYTOPLASMIC_DOMAIN (PHOBIUS); SIGNAL_PEPTIDE_H_REGION (PHOBIUS); SIGNAL_PEPTIDE_N_REGION (PHOBIUS); SSF50475 (SUPERFAMILY)
A0A1C3YK53	Uncharacterized protein	Vacuolar protein sorting-associated protein 74	NA	EV ex	NA	NA	NA	284			F:GO:0070273	F:phosphatidylinositol-4-phosphate binding	IPR008628 (PFAM); IPR038261 (G3DSA:1.10.3630.GENE3D); IPR008628 (PANTHER); PTHR12704:SF2 (PANTHER)
I1S1G1	Uncharacterized protein	---NA---	0.866105	not sig	0.0767835	0.103774	FALSE	286		SIGNAL 1 21 {ECO:0000256|SAM:SignalP}.			SIGNAL_PEPTIDE_C_REGION (PHOBIUS); NON_CYTOPLASMIC_DOMAIN (PHOBIUS); CYTOPLASMIC_DOMAIN (PHOBIUS); TRANSMEMBRANE (PHOBIUS); SIGNAL_PEPTIDE (PHOBIUS); SIGNAL_PEPTIDE_H_REGION (PHOBIUS); SIGNAL_PEPTIDE_N_REGION (PHOBIUS); SignalP-TM (SIGNALP_GRAM_POSITIVE); SignalP-noTM (SIGNALP_EUK); SignalP-noTM (SIGNALP_GRAM_NEGATIVE)
I1RYZ4	Uncharacterized protein	---NA---	3.80527	EV up	1.81072e-05	0.000139238	TRUE	286	TRANSMEM 22 44 Helical. {ECO:0000256|SAM:Phobius}.; TRANSMEM 64 88 Helical. {ECO:0000256|SAM:Phobius}.; TRANSMEM 100 125 Helical. {ECO:0000256|SAM:Phobius}.; TRANSMEM 132 151 Helical. {ECO:0000256|SAM:Phobius}.; TRANSMEM 157 176 Helical. {ECO:0000256|SAM:Phobius}.; TRANSMEM 188 209 Helical. {ECO:0000256|SAM:Phobius}.; TRANSMEM 215 235 Helical. {ECO:0000256|SAM:Phobius}.; TRANSMEM 242 264 Helical.…		C:GO:0016021	C:integral component of membrane	IPR013920 (PFAM); IPR013920 (PANTHER); NON_CYTOPLASMIC_DOMAIN (PHOBIUS); CYTOPLASMIC_DOMAIN (PHOBIUS); NON_CYTOPLASMIC_DOMAIN (PHOBIUS); TRANSMEMBRANE (PHOBIUS); CYTOPLASMIC_DOMAIN (PHOBIUS); NON_CYTOPLASMIC_DOMAIN (PHOBIUS); CYTOPLASMIC_DOMAIN (PHOBIUS); TRANSMEMBRANE (PHOBIUS); CYTOPLASMIC_DOMAIN (PHOBIUS); NON_CYTOPLASMIC_DOMAIN (PHOBIUS); TRANSMEMBRANE (PHOBIUS); NON_CYTOPLASMIC_DOMAIN (PHOBI…
I1S9K9	Uncharacterized protein	WHI2-like protein P4H10.16c	NA	EV ex	NA	NA	NA	290					mobidb-lite (MOBIDB_LITE); mobidb-lite (MOBIDB_LITE); PTHR13384:SF16 (PANTHER); PTHR13384 (PANTHER); cd18317 (CDD); IPR011333 (SUPERFAMILY)
I1RX57	GH131_N domain-containing protein	---NA---	NA	EV ex	NA	NA	NA	291		SIGNAL 1 16 {ECO:0000256|SAM:SignalP}.			G3DSA:2.60.120.1160 (GENE3D); IPR041524 (PFAM); PTHR34612 (PANTHER); PTHR34612:SF4 (PANTHER); SIGNAL_PEPTIDE_C_REGION (PHOBIUS); SIGNAL_PEPTIDE (PHOBIUS); NON_CYTOPLASMIC_DOMAIN (PHOBIUS); SIGNAL_PEPTIDE_H_REGION (PHOBIUS); SIGNAL_PEPTIDE_N_REGION (PHOBIUS); SignalP-TM (SIGNALP_GRAM_POSITIVE); SignalP-noTM (SIGNALP_GRAM_NEGATIVE); SignalP-noTM (SIGNALP_EUK)
I1RQD6	Uncharacterized protein	Probable vesicular-fusion protein sec17 homolog	NA	EV ex	NA	NA	NA	292			P:GO:0006886; C:GO:0016020; P:GO:0016192	P:intracellular protein transport; C:membrane; P:vesicle-mediated transport	IPR000744 (PRINTS); PF14938 (PFAM); IPR011990 (G3DSA:1.25.40.GENE3D); PTHR13768:SF8 (PANTHER); IPR000744 (PANTHER); IPR000744 (CDD); IPR011990 (SUPERFAMILY)
I1RTP1	Uncharacterized protein	NR	2.44064	EV up	0.0211381	0.0331958	TRUE	293	TRANSMEM 33 54 Helical. {ECO:0000256|SAM:Phobius}.; TRANSMEM 61 79 Helical. {ECO:0000256|SAM:Phobius}.; TRANSMEM 119 136 Helical. {ECO:0000256|SAM:Phobius}.; TRANSMEM 143 163 Helical. {ECO:0000256|SAM:Phobius}.; TRANSMEM 169 189 Helical. {ECO:0000256|SAM:Phobius}.; TRANSMEM 201 226 Helical. {ECO:0000256|SAM:Phobius}.; TRANSMEM 238 257 Helical. {ECO:0000256|SAM:Phobius}.		F:GO:0005216; C:GO:0016021; P:GO:0034220	F:ion channel activity; C:integral component of membrane; P:ion transmembrane transport	IPR001425 (PRINTS); IPR001425 (SMART); IPR001425 (PFAM); G3DSA:1.20.1070.10 (GENE3D); IPR001425 (PANTHER); PTHR28286:SF2 (PANTHER); IPR018229 (PROSITE_PATTERNS); NON_CYTOPLASMIC_DOMAIN (PHOBIUS); CYTOPLASMIC_DOMAIN (PHOBIUS); NON_CYTOPLASMIC_DOMAIN (PHOBIUS); CYTOPLASMIC_DOMAIN (PHOBIUS); TRANSMEMBRANE (PHOBIUS); TRANSMEMBRANE (PHOBIUS); CYTOPLASMIC_DOMAIN (PHOBIUS); TRANSMEMBRANE (PHOBIUS); CYTO…
V6RTJ8	40S ribosomal protein S0	40S ribosomal protein S0	-5.34482	WCL up	3.73943e-06	6.9491e-05	TRUE	294			P:GO:0000028; F:GO:0003735; P:GO:0006412; C:GO:0022627	P:ribosomal small subunit assembly; F:structural constituent of ribosome; P:translation; C:cytosolic small ribosomal subunit	IPR001865 (PRINTS); IPR005707 (TIGRFAM); IPR001865 (PFAM); G3DSA:3.40.50.10490 (GENE3D); mobidb-lite (MOBIDB_LITE); mobidb-lite (MOBIDB_LITE); IPR005707 (PANTHER); PTHR11489:SF9 (PANTHER); IPR018130 (PROSITE_PATTERNS); IPR027498 (HAMAP); IPR001865 (CDD); IPR023591 (SUPERFAMILY)
I1RYU3	DJ-1_PfpI domain-containing protein	Xanthocillin biosynthesis cluster protein A	-3.84533	WCL up	0.000280951	0.000921354	TRUE	294					IPR002818 (PFAM); mobidb-lite (MOBIDB_LITE); PTHR43130:SF8 (PANTHER); PTHR43130 (PANTHER); IPR029062 (SUPERFAMILY)
I1RUD3	Uncharacterized protein	---NA---	-2.36842	WCL up	2.67962e-05	0.000183863	TRUE	294					G3DSA:2.120.10.70 (GENE3D); SSF89372 (SUPERFAMILY)
I1RAN2	Proteasome subunit alpha type (EC 3.4.25.1)	Proteinase YSCE subunit 1	-1.06983	WCL up	0.00237081	0.00542247	TRUE	296			F:GO:0004298; C:GO:0005634; C:GO:0005737; P:GO:0006511; C:GO:0019773	F:threonine-type endopeptidase activity; C:nucleus; C:cytoplasm; P:ubiquitin-dependent protein catabolic process; C:proteasome core complex, alpha-subunit complex	IPR000426 (SMART); IPR000426 (PFAM); IPR001353 (PFAM); IPR029055 (G3DSA:3.60.20.GENE3D); mobidb-lite (MOBIDB_LITE); mobidb-lite (MOBIDB_LITE); mobidb-lite (MOBIDB_LITE); IPR037555 (PTHR11599:PANTHER); PTHR11599 (PANTHER); IPR000426 (PROSITE_PATTERNS); IPR023332 (PROSITE_PROFILES); cd03751 (CDD); IPR029055 (SUPERFAMILY)
I1RPM8	Uncharacterized protein	Chitin synthase export chaperone	2.4779	EV up	0.000529816	0.00157532	TRUE	296	TRANSMEM 53 71 Helical. {ECO:0000256|SAM:Phobius}.; TRANSMEM 87 108 Helical. {ECO:0000256|SAM:Phobius}.; TRANSMEM 114 136 Helical. {ECO:0000256|SAM:Phobius}.; TRANSMEM 148 169 Helical. {ECO:0000256|SAM:Phobius}.; TRANSMEM 191 215 Helical. {ECO:0000256|SAM:Phobius}.; TRANSMEM 227 246 Helical. {ECO:0000256|SAM:Phobius}.; TRANSMEM 261 279 Helical. {ECO:0000256|SAM:Phobius}.		C:GO:0016021	C:integral component of membrane	IPR022057 (PFAM); IPR022057 (PANTHER); PTHR35329:SF1 (PANTHER); CYTOPLASMIC_DOMAIN (PHOBIUS); CYTOPLASMIC_DOMAIN (PHOBIUS); NON_CYTOPLASMIC_DOMAIN (PHOBIUS); TRANSMEMBRANE (PHOBIUS); TRANSMEMBRANE (PHOBIUS); TRANSMEMBRANE (PHOBIUS); NON_CYTOPLASMIC_DOMAIN (PHOBIUS); TRANSMEMBRANE (PHOBIUS); CYTOPLASMIC_DOMAIN (PHOBIUS); TRANSMEMBRANE (PHOBIUS); TRANSMEMBRANE (PHOBIUS); CYTOPLASMIC_DOMAIN (PHOBIUS…
A0A098D6G8	Endo/exonuclease/phosphatase domain-containing protein	---NA---	-1.44278	WCL up	0.00364216	0.00762631	TRUE	298					IPR036691 (G3DSA:3.60.10.GENE3D); IPR005135 (PFAM); PTHR12121 (PANTHER); PTHR12121:SF36 (PANTHER); cd09083 (CDD); IPR036691 (SUPERFAMILY)
A0A1C3YIZ4	Hydrolase_4 domain-containing protein	Monoacylglycerol lipase; Short=MAG lipase; Short=MAGL	NA	EV ex	NA	NA	NA	298					IPR029058 (G3DSA:3.40.50.GENE3D); IPR022742 (PFAM); PTHR11614:SF153 (PANTHER); PTHR11614 (PANTHER); IPR029058 (SUPERFAMILY)
A0A0E0RMK7	Glyco_hydro_20 domain-containing protein	N-acetyl-beta-glucosaminidase 1; Flags: Precursor	NA	EV ex	NA	NA	NA	300			F:GO:0004563; P:GO:0005975	F:beta-N-acetylhexosaminidase activity; P:carbohydrate metabolic process	IPR025705 (PRINTS); IPR015883 (PFAM); G3DSA:3.20.20.80 (GENE3D); PTHR22600 (PANTHER); IPR017853 (SUPERFAMILY)
V6R5G9	Uncharacterized protein	Exo-1,3-beta-glucanase; Flags: Precursor	NA	EV ex	NA	NA	NA	301		SIGNAL 1 22 {ECO:0000256|SAM:SignalP}.	F:GO:0004553; P:GO:0005975	F:hydrolase activity, hydrolyzing O-glycosyl compounds; P:carbohydrate metabolic process	G3DSA:3.20.20.80 (GENE3D); IPR000490 (PFAM); PTHR16631:SF9 (PANTHER); PTHR16631 (PANTHER); SIGNAL_PEPTIDE_N_REGION (PHOBIUS); NON_CYTOPLASMIC_DOMAIN (PHOBIUS); SIGNAL_PEPTIDE_H_REGION (PHOBIUS); SIGNAL_PEPTIDE_C_REGION (PHOBIUS); SIGNAL_PEPTIDE (PHOBIUS); cd09006 (CDD); SignalP-noTM (SIGNALP_GRAM_NEGATIVE); SignalP-TM (SIGNALP_GRAM_POSITIVE); SignalP-noTM (SIGNALP_EUK); IPR017853 (SUPERFAMILY)
I1RW41	Uncharacterized protein	Single-stranded-nucleate endonuclease; Flags: Precursor	-0.611032	not sig	0.0888316	0.118265	FALSE	302		SIGNAL 1 20 {ECO:0000256|SAM:SignalP}.	F:GO:0003676; F:GO:0004519; P:GO:0006308; P:GO:0090305	F:nucleic acid binding; F:endonuclease activity; P:DNA catabolic process; P:nucleic acid phosphodiester bond hydrolysis	IPR008947 (G3DSA:1.10.575.GENE3D); IPR003154 (PFAM); PTHR33146:SF15 (PANTHER); IPR003154 (PANTHER); SIGNAL_PEPTIDE_H_REGION (PHOBIUS); SIGNAL_PEPTIDE_N_REGION (PHOBIUS); SIGNAL_PEPTIDE_C_REGION (PHOBIUS); SIGNAL_PEPTIDE (PHOBIUS); NON_CYTOPLASMIC_DOMAIN (PHOBIUS); IPR003154 (CDD); SignalP-noTM (SIGNALP_EUK); IPR008947 (SUPERFAMILY)
A0A1C3YIL0	Uncharacterized protein	Proteasome component C5; Flags: Precursor	-0.634093	not sig	0.179031	0.216978	FALSE	304			F:GO:0004298; C:GO:0005839; P:GO:0051603	F:threonine-type endopeptidase activity; C:proteasome core complex; P:proteolysis involved in cellular protein catabolic process	IPR001353 (PFAM); IPR029055 (G3DSA:3.60.20.GENE3D); IPR035202 (PTHR11599:PANTHER); PTHR11599 (PANTHER); IPR023333 (PROSITE_PROFILES); cd03757 (CDD); IPR029055 (SUPERFAMILY)
I1S5U0	NmrA domain-containing protein	Penitrem biosynthesis cluster 1 protein S	-0.477588	not sig	0.315495	0.358042	FALSE	305					G3DSA:3.40.50.720 (GENE3D); IPR008030 (PFAM); G3DSA:3.90.25.10 (GENE3D); PTHR42748:SF11 (PANTHER); PTHR42748 (PANTHER); SIGNAL_PEPTIDE_N_REGION (PHOBIUS); SIGNAL_PEPTIDE_H_REGION (PHOBIUS); SIGNAL_PEPTIDE (PHOBIUS); SIGNAL_PEPTIDE_C_REGION (PHOBIUS); NON_CYTOPLASMIC_DOMAIN (PHOBIUS); cd05251 (CDD); IPR036291 (SUPERFAMILY)
I1RAR7	Uncharacterized protein	---NA---	NA	EV ex	NA	NA	NA	305		SIGNAL 1 19 {ECO:0000256|SAM:SignalP}.			NON_CYTOPLASMIC_DOMAIN (PHOBIUS); SIGNAL_PEPTIDE_C_REGION (PHOBIUS); SIGNAL_PEPTIDE (PHOBIUS); SIGNAL_PEPTIDE_N_REGION (PHOBIUS); SIGNAL_PEPTIDE_H_REGION (PHOBIUS); SignalP-noTM (SIGNALP_GRAM_NEGATIVE); SignalP-TM (SIGNALP_GRAM_POSITIVE); SignalP-noTM (SIGNALP_EUK)
A0A098DRN9	NmrA domain-containing protein	---NA---	NA	EV ex	NA	NA	NA	306					G3DSA:3.40.50.720 (GENE3D); G3DSA:3.90.25.10 (GENE3D); IPR008030 (PFAM); PTHR42748 (PANTHER); PTHR42748:SF20 (PANTHER); IPR036291 (SUPERFAMILY)
I1RPP5	Uncharacterized protein	Adenine nucleotide translocator; Short=ANT	-2.25942	WCL up	0.00259213	0.00572322	TRUE	311	TRANSMEM 116 139 Helical. {ECO:0000256|SAM:Phobius}.; TRANSMEM 181 200 Helical. {ECO:0000256|SAM:Phobius}.; TRANSMEM 220 241 Helical. {ECO:0000256|SAM:Phobius}.		F:GO:0005471; C:GO:0005743; P:GO:0006281; C:GO:0016021; F:GO:0046982; P:GO:0051382; P:GO:0140021; P:GO:1990544	F:ATP:ADP antiporter activity; C:mitochondrial inner membrane; P:DNA repair; C:integral component of membrane; F:protein heterodimerization activity; P:kinetochore assembly; P:mitochondrial ADP transmembrane transport; P:mitochondrial ATP transmembrane transport	IPR002067 (PRINTS); IPR002113 (PRINTS); IPR018108 (PFAM); IPR023395 (G3DSA:1.50.40.GENE3D); PTHR45635:SF15 (PANTHER); IPR002113 (PANTHER); NON_CYTOPLASMIC_DOMAIN (PHOBIUS); TRANSMEMBRANE (PHOBIUS); CYTOPLASMIC_DOMAIN (PHOBIUS); NON_CYTOPLASMIC_DOMAIN (PHOBIUS); TRANSMEMBRANE (PHOBIUS); TRANSMEMBRANE (PHOBIUS); CYTOPLASMIC_DOMAIN (PHOBIUS); IPR018108 (PROSITE_PROFILES); IPR018108 (PROSITE_PROFILES…
I1RM54	SOR_SNZ domain-containing protein	Singlet oxygen resistance protein 1	-1.85465	WCL up	0.00120379	0.00306796	TRUE	311			F:GO:0003824; P:GO:0042823	F:catalytic activity; P:pyridoxal phosphate biosynthetic process	IPR013785 (G3DSA:3.20.20.GENE3D); IPR001852 (PIRSF); IPR033755 (PFAM); IPR001852 (TIGRFAM); IPR001852 (PANTHER); PTHR31829:SF0 (PANTHER); IPR001852 (PROSITE_PATTERNS); IPR001852 (HAMAP); IPR001852 (PROSITE_PROFILES); IPR001852 (CDD); IPR011060 (SUPERFAMILY)
I1R9N3	GH16 domain-containing protein	Congo red hypersensitive protein 12; Flags: Precursor	NA	EV ex	NA	NA	NA	314		SIGNAL 1 19 {ECO:0000256|SAM:SignalP}.	F:GO:0004553; P:GO:0045493	F:hydrolase activity, hydrolyzing O-glycosyl compounds; P:xylan catabolic process	IPR000757 (PFAM); G3DSA:2.60.120.200 (GENE3D); PTHR38121:SF4 (PANTHER); PTHR38121 (PANTHER); SIGNAL_PEPTIDE_N_REGION (PHOBIUS); SIGNAL_PEPTIDE_H_REGION (PHOBIUS); NON_CYTOPLASMIC_DOMAIN (PHOBIUS); SIGNAL_PEPTIDE_C_REGION (PHOBIUS); SIGNAL_PEPTIDE (PHOBIUS); IPR000757 (PROSITE_PROFILES); cd00413 (CDD); SignalP-noTM (SIGNALP_EUK); SignalP-noTM (SIGNALP_GRAM_NEGATIVE); SignalP-TM (SIGNALP_GRAM_POSIT…
I1RTU1	SurE domain-containing protein	Acid phosphatase; Flags: Precursor	2.04082	EV up	8.77861e-06	9.92865e-05	TRUE	319		SIGNAL 1 18 {ECO:0000256|SAM:SignalP}.	F:GO:0016787	F:hydrolase activity	IPR002828 (PFAM); IPR002828 (TIGRFAM); IPR036523 (G3DSA:3.40.1210.GENE3D); PTHR30457:SF19 (PANTHER); PTHR30457 (PANTHER); SIGNAL_PEPTIDE_C_REGION (PHOBIUS); SIGNAL_PEPTIDE_H_REGION (PHOBIUS); SIGNAL_PEPTIDE (PHOBIUS); NON_CYTOPLASMIC_DOMAIN (PHOBIUS); SIGNAL_PEPTIDE_N_REGION (PHOBIUS); SignalP-noTM (SIGNALP_EUK); IPR036523 (SUPERFAMILY)
I1RZS5	t-SNARE coiled-coil homology domain-containing protein	Syntaxin-like protein psy1	2.1628	EV up	0.00850406	0.0154809	TRUE	319	TRANSMEM 291 315 Helical. {ECO:0000256|SAM:Phobius}.		C:GO:0016021; P:GO:0016192	C:integral component of membrane; P:vesicle-mediated transport	Coil (COILS); IPR006011 (SMART); IPR000727 (SMART); IPR000727 (PFAM); G3DSA:1.20.58.70 (GENE3D); IPR006011 (PFAM); mobidb-lite (MOBIDB_LITE); PTHR19957:SF215 (PANTHER); PTHR19957 (PANTHER); CYTOPLASMIC_DOMAIN (PHOBIUS); NON_CYTOPLASMIC_DOMAIN (PHOBIUS); TRANSMEMBRANE (PHOBIUS); IPR000727 (PROSITE_PROFILES); cd15849 (CDD); IPR010989 (SUPERFAMILY); TMhelix (TMHMM)
A0A1C3YJD0	Uncharacterized protein	---NA---	NA	EV ex	NA	NA	NA	320		SIGNAL 1 21 {ECO:0000256|SAM:SignalP}.			NON_CYTOPLASMIC_DOMAIN (PHOBIUS); SIGNAL_PEPTIDE_C_REGION (PHOBIUS); SIGNAL_PEPTIDE_N_REGION (PHOBIUS); SIGNAL_PEPTIDE_H_REGION (PHOBIUS); SIGNAL_PEPTIDE (PHOBIUS); SignalP-TM (SIGNALP_GRAM_POSITIVE); SignalP-noTM (SIGNALP_EUK); SignalP-noTM (SIGNALP_GRAM_NEGATIVE)
I1RLP4	PA14 domain-containing protein	Pombe flocculin 4; Flags: Precursor	NA	EV ex	NA	NA	NA	321		SIGNAL 1 20 {ECO:0000256|SAM:SignalP}.			IPR018871 (PFAM); G3DSA:2.60.120.1560 (GENE3D); mobidb-lite (MOBIDB_LITE); SIGNAL_PEPTIDE_C_REGION (PHOBIUS); SIGNAL_PEPTIDE (PHOBIUS); SIGNAL_PEPTIDE_H_REGION (PHOBIUS); SIGNAL_PEPTIDE_N_REGION (PHOBIUS); NON_CYTOPLASMIC_DOMAIN (PHOBIUS); IPR037524 (PROSITE_PROFILES); SignalP-noTM (SIGNALP_GRAM_NEGATIVE); SignalP-noTM (SIGNALP_EUK); SignalP-TM (SIGNALP_GRAM_POSITIVE); SSF56988 (SUPERFAMILY)
I1RAM9	Uncharacterized protein	Ubiquinol-cytochrome-c reductase complex cytochrome c1 subunit; Short=Cytochrome c-1; Flags: Precursor	0.172061	not sig	0.679645	0.71491	FALSE	322			F:GO:0009055; F:GO:0020037; P:GO:0022900	F:electron transfer activity; F:heme binding; P:electron transport chain	IPR002326 (PRINTS); IPR036909 (G3DSA:1.10.760.GENE3D); G3DSA:1.20.5.100 (GENE3D); IPR002326 (PFAM); PTHR10266:SF3 (PANTHER); IPR002326 (PANTHER); NON_CYTOPLASMIC_DOMAIN (PHOBIUS); CYTOPLASMIC_DOMAIN (PHOBIUS); TRANSMEMBRANE (PHOBIUS); SignalP-TM (SIGNALP_GRAM_POSITIVE); IPR036909 (SUPERFAMILY); IPR021157 (SUPERFAMILY)
A0A098DVM4	Uncharacterized protein	Vacuolar protein-targeting protein 12	1.02953	EV up	0.025069	0.0383625	TRUE	323			F:GO:0003924; F:GO:0005525	F:GTPase activity; F:GTP binding	PR00449 (PRINTS); SM00173 (SMART); SM00175 (SMART); SM00174 (SMART); SM00176 (SMART); IPR001806 (PFAM); IPR005225 (TIGRFAM); G3DSA:3.40.50.300 (GENE3D); mobidb-lite (MOBIDB_LITE); mobidb-lite (MOBIDB_LITE); mobidb-lite (MOBIDB_LITE); PTHR24073:SF366 (PANTHER); PTHR24073 (PANTHER); NON_CYTOPLASMIC_DOMAIN (PHOBIUS); TRANSMEMBRANE (PHOBIUS); CYTOPLASMIC_DOMAIN (PHOBIUS); PS51419 (PROSITE_PROFILES); …
A0A1C3YL99	Serine/threonine-protein phosphatase (EC 3.1.3.16)	Serine/threonine-protein phosphatase PP1	-0.394382	not sig	0.259181	0.302604	FALSE	324			C:GO:0000164; F:GO:0004722; P:GO:0006470; F:GO:0046872; C:GO:0072357	C:protein phosphatase type 1 complex; F:protein serine/threonine phosphatase activity; P:protein dephosphorylation; F:metal ion binding; C:PTW/PP1 phosphatase complex	IPR006186 (PRINTS); IPR006186 (SMART); IPR031675 (PFAM); IPR004843 (PFAM); IPR029052 (G3DSA:3.60.21.GENE3D); mobidb-lite (MOBIDB_LITE); mobidb-lite (MOBIDB_LITE); IPR037979 (PTHR11668:PANTHER); PTHR11668 (PANTHER); IPR006186 (PROSITE_PATTERNS); cd07414 (CDD); SSF56300 (SUPERFAMILY)
I1RM07	Uncharacterized protein	Dolichyl pyrophosphate phosphatase; Flags: Precursor	NA	EV ex	NA	NA	NA	324		SIGNAL 1 22 {ECO:0000256|SAM:SignalP}.	P:GO:0002084; F:GO:0008474	P:protein depalmitoylation; F:palmitoyl-(protein) hydrolase activity	IPR002472 (PRINTS); IPR029058 (G3DSA:3.40.50.GENE3D); PF02089 (PFAM); IPR030294 (PTHR11247:PANTHER); PTHR11247 (PANTHER); SIGNAL_PEPTIDE_N_REGION (PHOBIUS); SIGNAL_PEPTIDE (PHOBIUS); SIGNAL_PEPTIDE_C_REGION (PHOBIUS); SIGNAL_PEPTIDE_H_REGION (PHOBIUS); NON_CYTOPLASMIC_DOMAIN (PHOBIUS); SignalP-noTM (SIGNALP_EUK); SignalP-TM (SIGNALP_GRAM_POSITIVE); SignalP-noTM (SIGNALP_GRAM_NEGATIVE); IPR029058 …
I1S2H3	Arginase (EC 3.5.3.1)	Arginase	-4.51948	WCL up	1.12191e-05	0.000108776	TRUE	325			F:GO:0004053; P:GO:0006525; F:GO:0046872	F:arginase activity; P:arginine metabolic process; F:metal ion binding	IPR006035 (PRINTS); IPR014033 (TIGRFAM); IPR006035 (PFAM); G3DSA:3.40.800.10 (GENE3D); PTHR43782 (PANTHER); IPR020855 (PROSITE_PATTERNS); IPR006035 (PROSITE_PROFILES); IPR014033 (CDD); IPR023696 (SUPERFAMILY)
I1SAR6	Uncharacterized protein	Clock-controlled protein 6	NA	EV ex	NA	NA	NA	327		SIGNAL 1 19 {ECO:0000256|SAM:SignalP}.	F:GO:0005199; P:GO:0031505	F:structural constituent of cell wall; P:fungal-type cell wall organization	mobidb-lite (MOBIDB_LITE); IPR038843 (PANTHER); SIGNAL_PEPTIDE_H_REGION (PHOBIUS); SIGNAL_PEPTIDE_N_REGION (PHOBIUS); NON_CYTOPLASMIC_DOMAIN (PHOBIUS); SIGNAL_PEPTIDE_C_REGION (PHOBIUS); SIGNAL_PEPTIDE (PHOBIUS); SignalP-noTM (SIGNALP_EUK); SignalP-TM (SIGNALP_GRAM_POSITIVE); SignalP-noTM (SIGNALP_GRAM_NEGATIVE)
I1RZH4	Serine/threonine-protein phosphatase (EC 3.1.3.16)	Serine/threonine-protein phosphatase PP2A catalytic subunit	-0.64578	not sig	0.144834	0.179933	FALSE	328			F:GO:0004721; P:GO:0006470	F:phosphoprotein phosphatase activity; P:protein dephosphorylation	Coil (COILS); IPR006186 (PRINTS); IPR006186 (SMART); IPR004843 (PFAM); IPR029052 (G3DSA:3.60.21.GENE3D); PTHR45619 (PANTHER); PTHR45619:SF4 (PANTHER); IPR006186 (PROSITE_PATTERNS); cd07415 (CDD); SSF56300 (SUPERFAMILY)
I1RBF3	Thioredoxin reductase (EC 1.8.1.9)	Thioredoxin reductase	-1.74482	WCL up	0.000582855	0.00171516	TRUE	330			F:GO:0004791; C:GO:0005737; P:GO:0019430; P:GO:0055114	F:thioredoxin-disulfide reductase activity; C:cytoplasm; P:removal of superoxide radicals; P:oxidation-reduction process	PR00368 (PRINTS); PR00469 (PRINTS); IPR023753 (PFAM); IPR036188 (G3DSA:3.50.50.GENE3D); IPR005982 (TIGRFAM); IPR036188 (G3DSA:3.50.50.GENE3D); PTHR42863 (PANTHER); PTHR42863:SF13 (PANTHER); IPR008255 (PROSITE_PATTERNS); IPR036188 (SUPERFAMILY)
A0A0E0RU85	Malate dehydrogenase (EC 1.1.1.37)	Malate dehydrogenase, cytoplasmic	-0.469566	not sig	0.420005	0.461385	FALSE	330			P:GO:0005975; P:GO:0006099; P:GO:0006108; F:GO:0030060	P:carbohydrate metabolic process; P:tricarboxylic acid cycle; P:malate metabolic process; F:L-malate dehydrogenase activity	IPR022383 (PFAM); G3DSA:3.40.50.720 (GENE3D); IPR001236 (PFAM); IPR001557 (PIRSF); IPR010097 (TIGRFAM); IPR015955 (G3DSA:3.90.110.GENE3D); PTHR11540:SF30 (PANTHER); PTHR11540 (PANTHER); IPR001252 (PROSITE_PATTERNS); cd01337 (CDD); IPR015955 (SUPERFAMILY); IPR036291 (SUPERFAMILY)
I1RXJ0	Amidohydro-rel domain-containing protein	o-pyrocatechuate decarboxylase	-1.62792	WCL up	1.75945e-05	0.000139238	TRUE	336			F:GO:0016787; F:GO:0016831	F:hydrolase activity; F:carboxy-lyase activity	IPR006680 (PFAM); G3DSA:3.20.20.140 (GENE3D); PTHR21240:SF23 (PANTHER); IPR032465 (PANTHER); IPR032466 (SUPERFAMILY)
V6RI46	Amb_all domain-containing protein	Pectate lyase A; Flags: Precursor	NA	EV ex	NA	NA	NA	336		SIGNAL 1 17 {ECO:0000256|SAM:SignalP}.	P:GO:0000272; C:GO:0005576; F:GO:0016829	P:polysaccharide catabolic process; C:extracellular region; F:lyase activity	IPR002022 (SMART); IPR002022 (PFAM); IPR012334 (G3DSA:2.160.20.GENE3D); PTHR31683 (PANTHER); PTHR31683:SF18 (PANTHER); SIGNAL_PEPTIDE_C_REGION (PHOBIUS); SIGNAL_PEPTIDE_N_REGION (PHOBIUS); SIGNAL_PEPTIDE_H_REGION (PHOBIUS); NON_CYTOPLASMIC_DOMAIN (PHOBIUS); SIGNAL_PEPTIDE (PHOBIUS); SignalP-noTM (SIGNALP_GRAM_NEGATIVE); SignalP-noTM (SIGNALP_EUK); SignalP-TM (SIGNALP_GRAM_POSITIVE); IPR011050 (SU…
I1S1Z9	CRAL-TRIO domain-containing protein	Sporulation-specific protein 20	1.20948	not sig	0.0451492	0.0645402	FALSE	337			C:GO:0005628; C:GO:0005634; F:GO:0008525; F:GO:0008526; P:GO:0015914; P:GO:0031322; C:GO:0032153; P:GO:0048193; C:GO:0051286; P:GO:0120009	C:prospore membrane; C:nucleus; F:phosphatidylcholine transporter activity; F:phosphatidylinositol transfer activity; P:phospholipid transport; P:ascospore-type prospore-specific spindle pole body remodeling; C:cell division site; P:Golgi vesicle transport; C:cell tip; P:intermembrane lipid transfer	PR00180 (PRINTS); IPR011074 (SMART); IPR001251 (SMART); G3DSA:1.10.8.20 (GENE3D); IPR011074 (PFAM); IPR036865 (G3DSA:3.40.525.GENE3D); IPR001251 (PFAM); mobidb-lite (MOBIDB_LITE); mobidb-lite (MOBIDB_LITE); PTHR45657:SF1 (PANTHER); PTHR45657 (PANTHER); IPR001251 (PROSITE_PROFILES); IPR001251 (CDD); IPR036273 (SUPERFAMILY); IPR036865 (SUPERFAMILY)
I1RLE3	PA14 domain-containing protein	Adhesin SPAPB2C8.01; Flags: Precursor	NA	EV ex	NA	NA	NA	337		SIGNAL 1 18 {ECO:0000256|SAM:SignalP}.			IPR018871 (PFAM); G3DSA:2.60.120.1560 (GENE3D); mobidb-lite (MOBIDB_LITE); SIGNAL_PEPTIDE (PHOBIUS); SIGNAL_PEPTIDE_H_REGION (PHOBIUS); SIGNAL_PEPTIDE_C_REGION (PHOBIUS); NON_CYTOPLASMIC_DOMAIN (PHOBIUS); SIGNAL_PEPTIDE_N_REGION (PHOBIUS); IPR037524 (PROSITE_PROFILES); SignalP-noTM (SIGNALP_EUK); SignalP-TM (SIGNALP_GRAM_POSITIVE); SignalP-noTM (SIGNALP_GRAM_NEGATIVE)
I1RPQ7	Septin-type G domain-containing protein	Septin homolog spn2	2.60319	EV up	0.0184771	0.0298579	TRUE	338			F:GO:0005525; P:GO:0051301	F:GTP binding; P:cell division	G3DSA:3.40.50.300 (GENE3D); IPR016491 (PIRSF); IPR030379 (PFAM); mobidb-lite (MOBIDB_LITE); mobidb-lite (MOBIDB_LITE); PTHR18884 (PANTHER); PTHR18884:SF57 (PANTHER); IPR030379 (PROSITE_PROFILES); IPR016491 (CDD); IPR027417 (SUPERFAMILY)
A0A098DAH0	Uncharacterized protein	Yanuthone D synthesis protein D	NA	EV ex	NA	NA	NA	338					IPR002347 (PRINTS); IPR002347 (PFAM); G3DSA:3.40.50.720 (GENE3D); PTHR43157:SF35 (PANTHER); PTHR43157 (PANTHER); IPR036291 (SUPERFAMILY)
I1RBT6	Uncharacterized protein	---NA---	3.85128	EV up	0.00781539	0.0144036	TRUE	339	TRANSMEM 28 52 Helical. {ECO:0000256|SAM:Phobius}.		C:GO:0016021	C:integral component of membrane	IPR022185 (PFAM); PTHR35895:SF2 (PANTHER); PTHR35895 (PANTHER); CYTOPLASMIC_DOMAIN (PHOBIUS); NON_CYTOPLASMIC_DOMAIN (PHOBIUS); TRANSMEMBRANE (PHOBIUS); TMhelix (TMHMM)
I1RAY2	Protein kinase domain-containing protein	Casein kinase II subunit alpha; Short=CK II subunit alpha	0.243373	not sig	0.568704	0.609716	FALSE	340			F:GO:0004674; F:GO:0005524; P:GO:0006468	F:protein serine/threonine kinase activity; F:ATP binding; P:protein phosphorylation	IPR000719 (SMART); IPR000719 (PFAM); G3DSA:1.10.510.10 (GENE3D); G3DSA:3.30.200.20 (GENE3D); PTHR24054 (PANTHER); PTHR24054:SF43 (PANTHER); IPR017441 (PROSITE_PATTERNS); IPR008271 (PROSITE_PATTERNS); IPR000719 (PROSITE_PROFILES); cd14132 (CDD); IPR011009 (SUPERFAMILY)
I1S3S2	Uncharacterized protein	Endo-1,5-alpha-L-arabinanase B; Short=ABN B; Flags: Precursor	NA	EV ex	NA	NA	NA	340		SIGNAL 1 18 {ECO:0000256|SAM:SignalP}.	F:GO:0004553; P:GO:0045493	F:hydrolase activity, hydrolyzing O-glycosyl compounds; P:xylan catabolic process	IPR023296 (G3DSA:2.115.10.GENE3D); IPR006710 (PFAM); PTHR43772 (PANTHER); PTHR43772:SF1 (PANTHER); SIGNAL_PEPTIDE_C_REGION (PHOBIUS); SIGNAL_PEPTIDE_H_REGION (PHOBIUS); SIGNAL_PEPTIDE (PHOBIUS); SIGNAL_PEPTIDE_N_REGION (PHOBIUS); NON_CYTOPLASMIC_DOMAIN (PHOBIUS); cd18619 (CDD); SignalP-noTM (SIGNALP_EUK); IPR023296 (SUPERFAMILY)
I1RET8	Uncharacterized protein	---NA---	-0.357551	not sig	0.249854	0.29248	FALSE	341		SIGNAL 1 19 {ECO:0000256|SAM:SignalP}.	F:GO:0016787	F:hydrolase activity	IPR000246 (PFAM); G3DSA:3.60.20.30 (GENE3D); IPR000246 (PANTHER); PTHR10188:SF6 (PANTHER); SIGNAL_PEPTIDE_C_REGION (PHOBIUS); SIGNAL_PEPTIDE_N_REGION (PHOBIUS); NON_CYTOPLASMIC_DOMAIN (PHOBIUS); SIGNAL_PEPTIDE (PHOBIUS); SIGNAL_PEPTIDE_H_REGION (PHOBIUS); cd04513 (CDD); SignalP-noTM (SIGNALP_EUK); SignalP-noTM (SIGNALP_GRAM_NEGATIVE); SignalP-TM (SIGNALP_GRAM_POSITIVE); IPR029055 (SUPERFAMILY)
V6RV57	FBPase domain-containing protein	D-fructose-1,6-bisphosphate 1-phosphohydrolase	-2.28148	WCL up	0.00249243	0.00564366	TRUE	342			P:GO:0005975; P:GO:0016311; F:GO:0042132	P:carbohydrate metabolic process; P:dephosphorylation; F:fructose 1,6-bisphosphate 1-phosphatase activity	IPR028343 (PRINTS); IPR028343 (PIRSF); G3DSA:3.40.190.80 (GENE3D); IPR000146 (PIRSF); G3DSA:3.30.540.10 (GENE3D); IPR044015 (PFAM); IPR033391 (PFAM); IPR000146 (PANTHER); PTHR11556:SF1 (PANTHER); IPR020548 (PROSITE_PATTERNS); IPR000146 (HAMAP); IPR000146 (CDD); SSF56655 (SUPERFAMILY)
I1RXR7	Uncharacterized protein	Terrein biosynthesis cluster protein terF	NA	EV ex	NA	NA	NA	344		SIGNAL 1 16 {ECO:0000256|SAM:SignalP}.			IPR006652 (SMART); IPR006652 (PFAM); IPR015915 (G3DSA:2.120.10.GENE3D); PF13418 (PFAM); IPR015915 (G3DSA:2.120.10.GENE3D); PTHR45632 (PANTHER); SIGNAL_PEPTIDE_C_REGION (PHOBIUS); NON_CYTOPLASMIC_DOMAIN (PHOBIUS); SIGNAL_PEPTIDE (PHOBIUS); SIGNAL_PEPTIDE_H_REGION (PHOBIUS); SIGNAL_PEPTIDE_N_REGION (PHOBIUS); SignalP-TM (SIGNALP_GRAM_POSITIVE); SignalP-noTM (SIGNALP_EUK); SignalP-noTM (SIGNALP_GRAM…
A0A098DT74	Proteasome endopeptidase complex (EC 3.4.25.1)	Proteinase YSCE subunit PRE6	-1.052	not sig	0.0575275	0.080179	FALSE	346			F:GO:0004298; C:GO:0005739; P:GO:0010499; F:GO:0016491; C:GO:0019773; C:GO:0034399; C:GO:0034515; C:GO:0042175; P:GO:0043161; P:GO:0055114; F:GO:0071949	F:threonine-type endopeptidase activity; C:mitochondrion; P:proteasomal ubiquitin-independent protein catabolic process; F:oxidoreductase activity; C:proteasome core complex, alpha-subunit complex; C:nuclear periphery; C:proteasome storage granule; C:nuclear outer membrane-endoplasmic reticulum membrane network; P:proteasome-mediated ubiquitin-dependent protein catabolic process; P:oxidation-redu…	IPR000426 (SMART); IPR001353 (PFAM); IPR000426 (PFAM); IPR029055 (G3DSA:3.60.20.GENE3D); mobidb-lite (MOBIDB_LITE); mobidb-lite (MOBIDB_LITE); PTHR11599:SF114 (PANTHER); PTHR11599 (PANTHER); IPR000426 (PROSITE_PATTERNS); IPR023332 (PROSITE_PROFILES); cd03755 (CDD); IPR029055 (SUPERFAMILY)
A0A098DMQ4	PfkB domain-containing protein	Adenosine kinase	-4.91528	WCL up	7.24206e-05	0.000343613	TRUE	347			F:GO:0004001; P:GO:0006166; P:GO:0006167; P:GO:0016310	F:adenosine kinase activity; P:purine ribonucleoside salvage; P:AMP biosynthetic process; P:phosphorylation	IPR001805 (PRINTS); IPR029056 (G3DSA:3.40.1190.GENE3D); G3DSA:3.30.1110.10 (GENE3D); IPR011611 (PFAM); PTHR45769 (PANTHER); PTHR45769:SF3 (PANTHER); IPR002173 (PROSITE_PATTERNS); cd01168 (CDD); IPR029056 (SUPERFAMILY)
I1RXT7	Uncharacterized protein	ER lumen protein-retaining receptor	NA	EV ex	NA	NA	NA	347	TRANSMEM 64 84 Helical. {ECO:0000256|SAM:Phobius}.; TRANSMEM 96 115 Helical. {ECO:0000256|SAM:Phobius}.; TRANSMEM 127 146 Helical. {ECO:0000256|SAM:Phobius}.; TRANSMEM 158 176 Helical. {ECO:0000256|SAM:Phobius}.; TRANSMEM 188 209 Helical. {ECO:0000256|SAM:Phobius}.		C:GO:0005783; P:GO:0006621; C:GO:0016021; F:GO:0046923	C:endoplasmic reticulum; P:protein retention in ER lumen; C:integral component of membrane; F:ER retention sequence binding	IPR000133 (PRINTS); IPR000133 (PFAM); mobidb-lite (MOBIDB_LITE); mobidb-lite (MOBIDB_LITE); IPR000133 (PANTHER); PTHR10585:SF30 (PANTHER); TRANSMEMBRANE (PHOBIUS); TRANSMEMBRANE (PHOBIUS); TRANSMEMBRANE (PHOBIUS); NON_CYTOPLASMIC_DOMAIN (PHOBIUS); NON_CYTOPLASMIC_DOMAIN (PHOBIUS); CYTOPLASMIC_DOMAIN (PHOBIUS); NON_CYTOPLASMIC_DOMAIN (PHOBIUS); CYTOPLASMIC_DOMAIN (PHOBIUS); TRANSMEMBRANE (PHOBIUS)…
I1RD82	Autophagy-related protein 27	Autophagy-related protein 27; Flags: Precursor	3.77507	not sig	0.0788309	0.106219	FALSE	348	TRANSMEM 275 295 Helical. {ECO:0000255}.	SIGNAL 1 20 {ECO:0000255}.	C:GO:0000139; P:GO:0006914; P:GO:0015031; C:GO:0016021; C:GO:0030659; C:GO:0031966; C:GO:0034045	C:Golgi membrane; P:autophagy; P:protein transport; C:integral component of membrane; C:cytoplasmic vesicle membrane; C:mitochondrial membrane; C:phagophore assembly site membrane	IPR018939 (PFAM); mobidb-lite (MOBIDB_LITE); PTHR15071:SF13 (PANTHER); PTHR15071 (PANTHER); SIGNAL_PEPTIDE_N_REGION (PHOBIUS); SIGNAL_PEPTIDE (PHOBIUS); SIGNAL_PEPTIDE_C_REGION (PHOBIUS); SIGNAL_PEPTIDE_H_REGION (PHOBIUS); TRANSMEMBRANE (PHOBIUS); CYTOPLASMIC_DOMAIN (PHOBIUS); NON_CYTOPLASMIC_DOMAIN (PHOBIUS); SignalP-noTM (SIGNALP_EUK); SignalP-noTM (SIGNALP_GRAM_NEGATIVE); SSF50911 (SUPERFAMILY…
I1S1K2	Uncharacterized protein	Tropolone synthesis protein G	NA	EV ex	NA	NA	NA	348					IPR002347 (PRINTS); IPR002347 (PFAM); G3DSA:3.40.50.720 (GENE3D); PTHR43157 (PANTHER); PTHR43157:SF35 (PANTHER); IPR036291 (SUPERFAMILY)
V6RXB3	Uncharacterized protein	UPF0160 protein C694.04c	-2.09732	WCL up	4.55375e-05	0.000244695	TRUE	349					IPR003226 (PFAM); PTHR11215:SF1 (PANTHER); IPR003226 (PANTHER)
I1RNR9	PLCXc domain-containing protein	---NA---	0.932373	not sig	0.0206383	0.032594	FALSE	349	TRANSMEM 20 39 Helical. {ECO:0000256|SAM:Phobius}.		P:GO:0006629; F:GO:0008081; C:GO:0016021	P:lipid metabolic process; F:phosphoric diester hydrolase activity; C:integral component of membrane	IPR000909 (SMART); IPR000909 (PFAM); IPR017946 (G3DSA:3.20.20.GENE3D); PTHR13593:SF102 (PANTHER); PTHR13593 (PANTHER); CYTOPLASMIC_DOMAIN (PHOBIUS); NON_CYTOPLASMIC_DOMAIN (PHOBIUS); TRANSMEMBRANE (PHOBIUS); PS50007 (PROSITE_PROFILES); cd08586 (CDD); IPR017946 (SUPERFAMILY); TMhelix (TMHMM)
I1RPD9	Lipase_3 domain-containing protein	Triacylglycerol lipase; Flags: Precursor	0.941728	not sig	0.057491	0.080179	FALSE	349		SIGNAL 1 15 {ECO:0000256|SAM:SignalP}.	P:GO:0006629	P:lipid metabolic process	IPR002921 (PFAM); IPR029058 (G3DSA:3.40.50.GENE3D); PTHR45856:SF11 (PANTHER); PTHR45856 (PANTHER); SIGNAL_PEPTIDE_N_REGION (PHOBIUS); SIGNAL_PEPTIDE (PHOBIUS); NON_CYTOPLASMIC_DOMAIN (PHOBIUS); SIGNAL_PEPTIDE_C_REGION (PHOBIUS); SIGNAL_PEPTIDE_H_REGION (PHOBIUS); cd00519 (CDD); SignalP-TM (SIGNALP_GRAM_POSITIVE); SignalP-noTM (SIGNALP_EUK); IPR029058 (SUPERFAMILY)
I1RD16	RGS domain-containing protein	Protein rax1	NA	EV ex	NA	NA	NA	349	TRANSMEM 323 344 Helical. {ECO:0000256|SAM:Phobius}.		C:GO:0016021	C:integral component of membrane	IPR016137 (SMART); IPR016137 (PFAM); mobidb-lite (MOBIDB_LITE); mobidb-lite (MOBIDB_LITE); PTHR13155 (PANTHER); NON_CYTOPLASMIC_DOMAIN (PHOBIUS); TRANSMEMBRANE (PHOBIUS); CYTOPLASMIC_DOMAIN (PHOBIUS); TRANSMEMBRANE (PHOBIUS); CYTOPLASMIC_DOMAIN (PHOBIUS); TRANSMEMBRANE (PHOBIUS); NON_CYTOPLASMIC_DOMAIN (PHOBIUS); IPR016137 (PROSITE_PROFILES); cd07440 (CDD); IPR036305 (SUPERFAMILY); TMhelix (TMHMM…
I1RX50	Autophagy-related protein 3 (Autophagy-related E2-like conjugation enzyme ATG3)	Autophagy-related E2-like conjugation enzyme ATG3	NA	EV ex	NA	NA	NA	349			C:GO:0005737; P:GO:0006914; P:GO:0015031	C:cytoplasm; P:autophagy; P:protein transport	IPR007135 (PFAM); G3DSA:3.30.1460.50 (GENE3D); G3DSA:3.30.1460.50 (GENE3D); PTHR12866:SF2 (PANTHER); PTHR12866 (PANTHER)
I1RSQ7	Ribos_L4_asso_C domain-containing protein	60S ribosomal protein L4-B	-6.9071	WCL up	7.42931e-06	9.20409e-05	TRUE	352			F:GO:0003735; C:GO:0005840; P:GO:0006412	F:structural constituent of ribosome; C:ribosome; P:translation	IPR025755 (PFAM); IPR002136 (PFAM); IPR023574 (G3DSA:3.40.1370.GENE3D); mobidb-lite (MOBIDB_LITE); mobidb-lite (MOBIDB_LITE); PTHR19431 (PANTHER); IPR023574 (SUPERFAMILY)
A0A1C3YJ05	Uncharacterized protein	Mitochondrial outer membrane protein porin	-1.33447	WCL up	0.0194303	0.0311724	TRUE	352			C:GO:0005741; F:GO:0008308; P:GO:0015698; P:GO:0098656	C:mitochondrial outer membrane; F:voltage-gated anion channel activity; P:inorganic anion transport; P:anion transmembrane transport	IPR027246 (PFAM); IPR023614 (G3DSA:2.40.160.GENE3D); mobidb-lite (MOBIDB_LITE); mobidb-lite (MOBIDB_LITE); IPR001925 (PANTHER); PTHR11743:SF23 (PANTHER); cd07306 (CDD)
I1S269	PKS_ER domain-containing protein	Alcohol dehydrogenase I	-2.54996	WCL up	0.000816531	0.00226194	TRUE	353			F:GO:0008270; F:GO:0016491; P:GO:0055114	F:zinc ion binding; F:oxidoreductase activity; P:oxidation-reduction process	IPR020843 (SMART); IPR013154 (PFAM); IPR013149 (PFAM); G3DSA:3.90.180.10 (GENE3D); G3DSA:3.40.50.720 (GENE3D); PTHR42940 (PANTHER); PTHR42940:SF3 (PANTHER); IPR002328 (PROSITE_PATTERNS); cd08297 (CDD); IPR011032 (SUPERFAMILY); IPR036291 (SUPERFAMILY)
I1RNF9	Uncharacterized protein	Guanine nucleotide-binding protein subunit alpha	1.91634	EV up	0.00271455	0.0059058	TRUE	353			F:GO:0001664; F:GO:0003924; F:GO:0005525; C:GO:0005834; P:GO:0007186; F:GO:0031683	F:G protein-coupled receptor binding; F:GTPase activity; F:GTP binding; C:heterotrimeric G-protein complex; P:G protein-coupled receptor signaling pathway; F:G-protein beta/gamma-subunit complex binding	IPR002975 (PRINTS); IPR001019 (PRINTS); IPR001019 (SMART); IPR001019 (PFAM); IPR011025 (G3DSA:1.10.400.GENE3D); G3DSA:3.40.50.300 (GENE3D); PTHR10218:SF310 (PANTHER); IPR001019 (PANTHER); IPR001019 (PROSITE_PROFILES); IPR001019 (CDD); IPR011025 (SUPERFAMILY); IPR027417 (SUPERFAMILY)
I1RXY3	Uncharacterized protein	Himeic acid A biosynthesis cluster protein E	3.64155	EV up	0.00102221	0.00272996	TRUE	353	TRANSMEM 32 50 Helical. {ECO:0000256|SAM:Phobius}.; TRANSMEM 62 81 Helical. {ECO:0000256|SAM:Phobius}.; TRANSMEM 93 115 Helical. {ECO:0000256|SAM:Phobius}.; TRANSMEM 135 156 Helical. {ECO:0000256|SAM:Phobius}.; TRANSMEM 176 200 Helical. {ECO:0000256|SAM:Phobius}.; TRANSMEM 250 271 Helical. {ECO:0000256|SAM:Phobius}.; TRANSMEM 287 312 Helical. {ECO:0000256|SAM:Phobius}.		C:GO:0016021	C:integral component of membrane	IPR007568 (PFAM); IPR007568 (PANTHER); PTHR31465:SF8 (PANTHER); NON_CYTOPLASMIC_DOMAIN (PHOBIUS); NON_CYTOPLASMIC_DOMAIN (PHOBIUS); TRANSMEMBRANE (PHOBIUS); TRANSMEMBRANE (PHOBIUS); TRANSMEMBRANE (PHOBIUS); NON_CYTOPLASMIC_DOMAIN (PHOBIUS); TRANSMEMBRANE (PHOBIUS); TRANSMEMBRANE (PHOBIUS); CYTOPLASMIC_DOMAIN (PHOBIUS); CYTOPLASMIC_DOMAIN (PHOBIUS); CYTOPLASMIC_DOMAIN (PHOBIUS); CYTOPLASMIC_DOMAIN…
I1RZX9	Uncharacterized protein	GP2-alpha	3.21769	EV up	0.00483564	0.00949109	TRUE	354			P:GO:0000750; F:GO:0001664; F:GO:0003924; F:GO:0005525; C:GO:0005834; P:GO:0007186; F:GO:0031683; P:GO:0034307; C:GO:0090726	P:pheromone-dependent signal transduction involved in conjugation with cellular fusion; F:G protein-coupled receptor binding; F:GTPase activity; F:GTP binding; C:heterotrimeric G-protein complex; P:G protein-coupled receptor signaling pathway; F:G-protein beta/gamma-subunit complex binding; P:regulation of ascospore formation; C:cortical dynamic polarity patch	IPR001019 (PRINTS); IPR002975 (PRINTS); IPR001019 (SMART); IPR011025 (G3DSA:1.10.400.GENE3D); G3DSA:3.40.50.300 (GENE3D); IPR001019 (PFAM); IPR001019 (PANTHER); PTHR10218:SF242 (PANTHER); IPR001019 (PROSITE_PROFILES); IPR001019 (CDD); IPR027417 (SUPERFAMILY); IPR011025 (SUPERFAMILY)
I1RXE2	Uncharacterized protein	---NA---	NA	EV ex	NA	NA	NA	354	TRANSMEM 12 33 Helical. {ECO:0000256|SAM:Phobius}.; TRANSMEM 53 75 Helical. {ECO:0000256|SAM:Phobius}.; TRANSMEM 82 100 Helical. {ECO:0000256|SAM:Phobius}.; TRANSMEM 120 141 Helical. {ECO:0000256|SAM:Phobius}.; TRANSMEM 174 195 Helical. {ECO:0000256|SAM:Phobius}.; TRANSMEM 201 222 Helical. {ECO:0000256|SAM:Phobius}.; TRANSMEM 243 265 Helical. {ECO:0000256|SAM:Phobius}.; TRANSMEM 277 297 Helical. …		C:GO:0016021	C:integral component of membrane	NON_CYTOPLASMIC_DOMAIN (PHOBIUS); NON_CYTOPLASMIC_DOMAIN (PHOBIUS); NON_CYTOPLASMIC_DOMAIN (PHOBIUS); TRANSMEMBRANE (PHOBIUS); TRANSMEMBRANE (PHOBIUS); CYTOPLASMIC_DOMAIN (PHOBIUS); NON_CYTOPLASMIC_DOMAIN (PHOBIUS); CYTOPLASMIC_DOMAIN (PHOBIUS); CYTOPLASMIC_DOMAIN (PHOBIUS); TRANSMEMBRANE (PHOBIUS); CYTOPLASMIC_DOMAIN (PHOBIUS); CYTOPLASMIC_DOMAIN (PHOBIUS); NON_CYTOPLASMIC_DOMAIN (PHOBIUS); TRAN…
I1RYZ7	Uncharacterized protein	GP3-alpha	1.99448	not sig	0.0995337	0.130182	FALSE	355			F:GO:0001664; F:GO:0003924; F:GO:0005525; C:GO:0005834; P:GO:0007186; F:GO:0031683	F:G protein-coupled receptor binding; F:GTPase activity; F:GTP binding; C:heterotrimeric G-protein complex; P:G protein-coupled receptor signaling pathway; F:G-protein beta/gamma-subunit complex binding	IPR001019 (PRINTS); IPR002975 (PRINTS); IPR001019 (SMART); G3DSA:3.40.50.300 (GENE3D); IPR001019 (PFAM); IPR011025 (G3DSA:1.10.400.GENE3D); PTHR10218:SF310 (PANTHER); IPR001019 (PANTHER); IPR001019 (PROSITE_PROFILES); IPR001019 (CDD); IPR011025 (SUPERFAMILY); IPR027417 (SUPERFAMILY)
I1RMH0	Uncharacterized protein	High affinity iron permease ftrA	2.73484	EV up	0.000853602	0.00233562	TRUE	355	TRANSMEM 6 32 Helical. {ECO:0000256|SAM:Phobius}.; TRANSMEM 53 76 Helical. {ECO:0000256|SAM:Phobius}.; TRANSMEM 88 110 Helical. {ECO:0000256|SAM:Phobius}.; TRANSMEM 146 173 Helical. {ECO:0000256|SAM:Phobius}.; TRANSMEM 179 198 Helical. {ECO:0000256|SAM:Phobius}.; TRANSMEM 210 230 Helical. {ECO:0000256|SAM:Phobius}.; TRANSMEM 295 314 Helical. {ECO:0000256|SAM:Phobius}.		F:GO:0005381; C:GO:0033573; P:GO:0034755	F:iron ion transmembrane transporter activity; C:high-affinity iron permease complex; P:iron ion transmembrane transport	IPR004923 (PFAM); mobidb-lite (MOBIDB_LITE); mobidb-lite (MOBIDB_LITE); PTHR31632:SF2 (PANTHER); IPR004923 (PANTHER); TRANSMEMBRANE (PHOBIUS); TRANSMEMBRANE (PHOBIUS); NON_CYTOPLASMIC_DOMAIN (PHOBIUS); TRANSMEMBRANE (PHOBIUS); TRANSMEMBRANE (PHOBIUS); NON_CYTOPLASMIC_DOMAIN (PHOBIUS); CYTOPLASMIC_DOMAIN (PHOBIUS); TRANSMEMBRANE (PHOBIUS); CYTOPLASMIC_DOMAIN (PHOBIUS); NON_CYTOPLASMIC_DOMAIN (PHOB…
I1RZF7	Reticulon-like protein	Cell lysis protein cwl1	0.0428033	not sig	0.934384	0.94284	FALSE	357	TRANSMEM 86 104 Helical. {ECO:0000256|RuleBase:RU363132}.; TRANSMEM 116 136 Helical. {ECO:0000256|RuleBase:RU363132}.; TRANSMEM 174 196 Helical. {ECO:0000256|RuleBase:RU363132}.; TRANSMEM 202 220 Helical. {ECO:0000256|RuleBase:RU363132}.				IPR003388 (PFAM); mobidb-lite (MOBIDB_LITE); mobidb-lite (MOBIDB_LITE); mobidb-lite (MOBIDB_LITE); TRANSMEMBRANE (PHOBIUS); NON_CYTOPLASMIC_DOMAIN (PHOBIUS); TRANSMEMBRANE (PHOBIUS); NON_CYTOPLASMIC_DOMAIN (PHOBIUS); TRANSMEMBRANE (PHOBIUS); CYTOPLASMIC_DOMAIN (PHOBIUS); CYTOPLASMIC_DOMAIN (PHOBIUS); CYTOPLASMIC_DOMAIN (PHOBIUS); TRANSMEMBRANE (PHOBIUS); IPR003388 (PROSITE_PROFILES); TMhelix (TMH…
I1RJS2	WD_REPEATS_REGION domain-containing protein	Guanine nucleotide-binding protein subunit beta	2.12164	EV up	0.00317141	0.00676771	TRUE	359			P:GO:0007165	P:signal transduction	Coil (COILS); IPR001632 (PRINTS); IPR020472 (PRINTS); IPR001680 (SMART); PIRSF002394 (PIRSF); IPR001680 (PFAM); IPR015943 (G3DSA:2.130.10.GENE3D); mobidb-lite (MOBIDB_LITE); mobidb-lite (MOBIDB_LITE); IPR016346 (PANTHER); IPR019775 (PROSITE_PATTERNS); IPR019775 (PROSITE_PATTERNS); IPR001680 (PROSITE_PROFILES); IPR001680 (PROSITE_PROFILES); IPR001680 (PROSITE_PROFILES); IPR017986 (PROSITE_PROFILES…
I1RMR0	Uncharacterized protein	Uncharacterized protein C4C5.03	NA	EV ex	NA	NA	NA	359	TRANSMEM 20 39 Helical. {ECO:0000256|SAM:Phobius}.; TRANSMEM 51 72 Helical. {ECO:0000256|SAM:Phobius}.; TRANSMEM 103 122 Helical. {ECO:0000256|SAM:Phobius}.; TRANSMEM 143 165 Helical. {ECO:0000256|SAM:Phobius}.; TRANSMEM 171 191 Helical. {ECO:0000256|SAM:Phobius}.; TRANSMEM 203 231 Helical. {ECO:0000256|SAM:Phobius}.; TRANSMEM 237 257 Helical. {ECO:0000256|SAM:Phobius}.		C:GO:0016021	C:integral component of membrane	Coil (COILS); IPR006603 (SMART); IPR006603 (PFAM); G3DSA:1.20.1280.290 (GENE3D); mobidb-lite (MOBIDB_LITE); PTHR16201 (PANTHER); PTHR16201:SF11 (PANTHER); NON_CYTOPLASMIC_DOMAIN (PHOBIUS); CYTOPLASMIC_DOMAIN (PHOBIUS); NON_CYTOPLASMIC_DOMAIN (PHOBIUS); TRANSMEMBRANE (PHOBIUS); TRANSMEMBRANE (PHOBIUS); TRANSMEMBRANE (PHOBIUS); TRANSMEMBRANE (PHOBIUS); NON_CYTOPLASMIC_DOMAIN (PHOBIUS); TRANSMEMBRAN…
I1RGB2	Fructose-bisphosphate aldolase (FBP aldolase) (EC 4.1.2.13)	Fructose-1,6-bisphosphate aldolase	-6.95688	WCL up	1.57403e-05	0.000135004	TRUE	360			F:GO:0004332; P:GO:0006096; F:GO:0008270	F:fructose-bisphosphate aldolase activity; P:glycolytic process; F:zinc ion binding	IPR000771 (PFAM); IPR000771 (TIGRFAM); IPR000771 (PIRSF); IPR006411 (TIGRFAM); IPR013785 (G3DSA:3.20.20.GENE3D); IPR006411 (PANTHER); PTHR30559:SF0 (PANTHER); IPR000771 (PROSITE_PATTERNS); IPR000771 (PROSITE_PATTERNS); IPR006411 (CDD); SSF51569 (SUPERFAMILY)
I1RYM5	Uncharacterized protein	S-D-lactoylglutathione methylglyoxal lyase	-0.127564	not sig	0.784613	0.806307	FALSE	360			F:GO:0004462; F:GO:0046872	F:lactoylglutathione lyase activity; F:metal ion binding	IPR029068 (G3DSA:3.10.180.GENE3D); IPR004361 (TIGRFAM); IPR004360 (PFAM); IPR029068 (G3DSA:3.10.180.GENE3D); PTHR10374 (PANTHER); IPR018146 (PROSITE_PATTERNS); IPR037523 (PROSITE_PROFILES); IPR037523 (PROSITE_PROFILES); cd07233 (CDD); cd07233 (CDD); IPR029068 (SUPERFAMILY); IPR029068 (SUPERFAMILY)
A0A0E0SL37	Uncharacterized protein	---NA---	NA	EV ex	NA	NA	NA	360		SIGNAL 1 20 {ECO:0000256|SAM:SignalP}.			mobidb-lite (MOBIDB_LITE); mobidb-lite (MOBIDB_LITE); mobidb-lite (MOBIDB_LITE); mobidb-lite (MOBIDB_LITE); SIGNAL_PEPTIDE_C_REGION (PHOBIUS); SIGNAL_PEPTIDE (PHOBIUS); SIGNAL_PEPTIDE_N_REGION (PHOBIUS); SIGNAL_PEPTIDE_H_REGION (PHOBIUS); NON_CYTOPLASMIC_DOMAIN (PHOBIUS); SignalP-TM (SIGNALP_GRAM_POSITIVE); SignalP-noTM (SIGNALP_EUK); SignalP-noTM (SIGNALP_GRAM_NEGATIVE)
I1RHS0	Uncharacterized protein	---NA---	1.38252	EV up	0.0199781	0.0318223	TRUE	364		SIGNAL 1 23 {ECO:0000256|SAM:SignalP}.			IPR023214 (G3DSA:3.40.50.GENE3D); G3DSA:1.20.1440.310 (GENE3D); NON_CYTOPLASMIC_DOMAIN (PHOBIUS); SIGNAL_PEPTIDE_N_REGION (PHOBIUS); SIGNAL_PEPTIDE_H_REGION (PHOBIUS); SIGNAL_PEPTIDE_C_REGION (PHOBIUS); SIGNAL_PEPTIDE (PHOBIUS); SignalP-TM (SIGNALP_GRAM_POSITIVE); SignalP-noTM (SIGNALP_EUK); IPR036412 (SUPERFAMILY)
I1S2B9	V-type proton ATPase subunit	Vacuolar proton pump subunit d	3.012	EV up	0.00249283	0.00564366	TRUE	364			C:GO:0000329; P:GO:0007034; C:GO:0033179; F:GO:0046961; P:GO:1902600	C:fungal-type vacuole membrane; P:vacuolar transport; C:proton-transporting V-type ATPase, V0 domain; F:proton-transporting ATPase activity, rotational mechanism; P:proton transmembrane transport	IPR035067 (G3DSA:1.20.1690.GENE3D); IPR016727 (PIRSF); IPR035067 (G3DSA:1.20.1690.GENE3D); IPR002843 (PFAM); G3DSA:1.10.132.50 (GENE3D); IPR016727 (PANTHER); PTHR11028:SF0 (PANTHER); IPR036079 (SUPERFAMILY)
I1RPZ5	Formate dehydrogenase (FDH) (EC 1.17.1.9) (NAD-dependent formate dehydrogenase)	NAD-dependent formate dehydrogenase	-2.38938	WCL up	0.00767722	0.0142076	TRUE	365			C:GO:0005737; F:GO:0008863; C:GO:0009326; F:GO:0016616; P:GO:0042183; F:GO:0051287; P:GO:0055114	C:cytoplasm; F:formate dehydrogenase (NAD+) activity; C:formate dehydrogenase complex; F:oxidoreductase activity, acting on the CH-OH group of donors, NAD or NADP as acceptor; P:formate catabolic process; F:NAD binding; P:oxidation-reduction process	G3DSA:3.40.50.720 (GENE3D); G3DSA:3.40.50.720 (GENE3D); IPR006140 (PFAM); IPR006139 (PFAM); PTHR42938 (PANTHER); PTHR42938:SF9 (PANTHER); IPR029752 (PROSITE_PATTERNS); IPR029753 (PROSITE_PATTERNS); IPR029753 (PROSITE_PATTERNS); IPR033689 (HAMAP); IPR033689 (CDD); SSF52283 (SUPERFAMILY); IPR036291 (SUPERFAMILY)
A0A1C3YIU6	Uncharacterized protein	Mitochondrial phosphate carrier protein, N-terminally processed	-4.44215	WCL up	0.000101915	0.000437058	TRUE	369			C:GO:0016021	C:integral component of membrane	IPR023395 (G3DSA:1.50.40.GENE3D); IPR018108 (PFAM); mobidb-lite (MOBIDB_LITE); mobidb-lite (MOBIDB_LITE); PTHR45671:SF12 (PANTHER); PTHR45671 (PANTHER); IPR018108 (PROSITE_PROFILES); IPR018108 (PROSITE_PROFILES); IPR018108 (PROSITE_PROFILES); IPR023395 (SUPERFAMILY)
A0A0E0RRY2	Peptide hydrolase (EC 3.4.-.-)	Leucyl aminopeptidase A; Short=LAPA; Flags: Precursor	2.15522	EV up	0.000100155	0.000433682	TRUE	369		SIGNAL 1 18 {ECO:0000256|RuleBase:RU361240}.	P:GO:0006508; F:GO:0008233; F:GO:0046872	P:proteolysis; F:peptidase activity; F:metal ion binding	G3DSA:3.40.630.10 (GENE3D); IPR007484 (PFAM); PTHR12147:SF22 (PANTHER); PTHR12147 (PANTHER); SIGNAL_PEPTIDE_C_REGION (PHOBIUS); SIGNAL_PEPTIDE_H_REGION (PHOBIUS); SIGNAL_PEPTIDE (PHOBIUS); NON_CYTOPLASMIC_DOMAIN (PHOBIUS); SIGNAL_PEPTIDE_N_REGION (PHOBIUS); cd03879 (CDD); SignalP-noTM (SIGNALP_EUK); SSF53187 (SUPERFAMILY)
I1S2C1	PHB domain-containing protein	Uncharacterized protein C16G5.07c	3.34537	EV up	0.000115493	0.00046411	TRUE	369			C:GO:0005886	C:plasma membrane	IPR001972 (PRINTS); IPR001107 (SMART); IPR001107 (PFAM); G3DSA:3.30.479.30 (GENE3D); mobidb-lite (MOBIDB_LITE); mobidb-lite (MOBIDB_LITE); IPR043202 (PANTHER); PTHR10264:SF19 (PANTHER); cd13437 (CDD); IPR036013 (SUPERFAMILY)
A0A0E0S0W9	Protein kinase domain-containing protein	Casein kinase I homolog hhp1	-1.20907	WCL up	0.0174901	0.0283658	TRUE	371			F:GO:0004674; F:GO:0005524; P:GO:0006468	F:protein serine/threonine kinase activity; F:ATP binding; P:protein phosphorylation	IPR000719 (SMART); IPR000719 (PFAM); G3DSA:1.10.510.10 (GENE3D); mobidb-lite (MOBIDB_LITE); mobidb-lite (MOBIDB_LITE); PTHR11909 (PANTHER); PTHR11909:SF328 (PANTHER); IPR008271 (PROSITE_PATTERNS); IPR017441 (PROSITE_PATTERNS); IPR000719 (PROSITE_PROFILES); cd14125 (CDD); IPR011009 (SUPERFAMILY)
I1S1P8	Uncharacterized protein	L-asparagine amidohydrolase 3; Flags: Precursor	2.31486	EV up	0.00179798	0.00428823	TRUE	371		SIGNAL 1 21 {ECO:0000256|SAM:SignalP}.			IPR006034 (PRINTS); IPR006034 (SMART); PIRSF500176 (PIRSF); IPR004550 (TIGRFAM); IPR027474 (PFAM); IPR027473 (G3DSA:3.40.50.GENE3D); IPR040919 (PFAM); IPR037152 (G3DSA:3.40.50.GENE3D); IPR006034 (PIRSF); PTHR43828:SF3 (PANTHER); PTHR43828 (PANTHER); IPR027475 (PROSITE_PATTERNS); IPR020827 (PROSITE_PATTERNS); SIGNAL_PEPTIDE_H_REGION (PHOBIUS); NON_CYTOPLASMIC_DOMAIN (PHOBIUS); SIGNAL_PEPTIDE (PHOB…
I1S4Q2	DUF3844 domain-containing protein	Uncharacterized endoplasmic reticulum membrane protein C1709.03; Flags: Precursor	NA	EV ex	NA	NA	NA	371	TRANSMEM 330 352 Helical. {ECO:0000256|SAM:Phobius}.	SIGNAL 1 17 {ECO:0000256|SAM:SignalP}.	C:GO:0016021	C:integral component of membrane	IPR024382 (PFAM); PTHR36853 (PANTHER); SIGNAL_PEPTIDE_H_REGION (PHOBIUS); SIGNAL_PEPTIDE (PHOBIUS); SIGNAL_PEPTIDE_C_REGION (PHOBIUS); CYTOPLASMIC_DOMAIN (PHOBIUS); NON_CYTOPLASMIC_DOMAIN (PHOBIUS); TRANSMEMBRANE (PHOBIUS); SIGNAL_PEPTIDE_N_REGION (PHOBIUS); SignalP-noTM (SIGNALP_GRAM_NEGATIVE); SignalP-noTM (SIGNALP_EUK); TMhelix (TMHMM)
I1RQZ5	AB hydrolase-1 domain-containing protein	---NA---	5.39022	EV up	8.88857e-06	9.92865e-05	TRUE	372		SIGNAL 1 16 {ECO:0000256|SAM:SignalP}.			IPR029058 (G3DSA:3.40.50.GENE3D); IPR000073 (PFAM); PTHR42886 (PANTHER); PTHR42886:SF1 (PANTHER); SIGNAL_PEPTIDE_C_REGION (PHOBIUS); SIGNAL_PEPTIDE_H_REGION (PHOBIUS); SIGNAL_PEPTIDE (PHOBIUS); SIGNAL_PEPTIDE_N_REGION (PHOBIUS); NON_CYTOPLASMIC_DOMAIN (PHOBIUS); SignalP-TM (SIGNALP_GRAM_POSITIVE); SignalP-noTM (SIGNALP_EUK); IPR029058 (SUPERFAMILY)
I1S386	Amidohydro-rel domain-containing protein	Arthrosporol biosynthesis cluster protein AOL_s00215g281	NA	EV ex	NA	NA	NA	373		SIGNAL 1 16 {ECO:0000256|SAM:SignalP}.	F:GO:0016787; F:GO:0016831	F:hydrolase activity; F:carboxy-lyase activity	G3DSA:3.20.20.140 (GENE3D); IPR006680 (PFAM); PTHR21240:SF21 (PANTHER); IPR032465 (PANTHER); SIGNAL_PEPTIDE_C_REGION (PHOBIUS); SIGNAL_PEPTIDE_H_REGION (PHOBIUS); SIGNAL_PEPTIDE_N_REGION (PHOBIUS); NON_CYTOPLASMIC_DOMAIN (PHOBIUS); SIGNAL_PEPTIDE (PHOBIUS); PS51257 (PROSITE_PROFILES); SignalP-noTM (SIGNALP_EUK); SignalP-TM (SIGNALP_GRAM_POSITIVE); IPR032466 (SUPERFAMILY)
I1S0N1	Uncharacterized protein	---NA---	NA	EV ex	NA	NA	NA	374	TRANSMEM 43 61 Helical. {ECO:0000256|SAM:Phobius}.; TRANSMEM 183 206 Helical. {ECO:0000256|SAM:Phobius}.; TRANSMEM 231 253 Helical. {ECO:0000256|SAM:Phobius}.; TRANSMEM 344 364 Helical. {ECO:0000256|SAM:Phobius}.		C:GO:0016021	C:integral component of membrane	IPR002794 (PFAM); IPR002794 (PANTHER); PTHR13353:SF5 (PANTHER); CYTOPLASMIC_DOMAIN (PHOBIUS); NON_CYTOPLASMIC_DOMAIN (PHOBIUS); SIGNAL_PEPTIDE_C_REGION (PHOBIUS); NON_CYTOPLASMIC_DOMAIN (PHOBIUS); SIGNAL_PEPTIDE_N_REGION (PHOBIUS); NON_CYTOPLASMIC_DOMAIN (PHOBIUS); SIGNAL_PEPTIDE_H_REGION (PHOBIUS); TRANSMEMBRANE (PHOBIUS); TRANSMEMBRANE (PHOBIUS); CYTOPLASMIC_DOMAIN (PHOBIUS); TRANSMEMBRANE (PHO…
I1RT41	Uncharacterized protein	Actin, gamma	0.171839	not sig	0.750055	0.777964	FALSE	375			P:GO:0000011; C:GO:0000142; C:GO:0000812; F:GO:0004402; F:GO:0005200; F:GO:0005524; C:GO:0005884; P:GO:0006281; P:GO:0006897; P:GO:0009306; P:GO:0016573; P:GO:0030010; P:GO:0030476; C:GO:0030479; C:GO:0031011; C:GO:0032432; P:GO:0034599; C:GO:0035267; F:GO:0042802; P:GO:1902404	P:vacuole inheritance; C:cellular bud neck contractile ring; C:Swr1 complex; F:histone acetyltransferase activity; F:structural constituent of cytoskeleton; F:ATP binding; C:actin filament; P:DNA repair; P:endocytosis; P:protein secretion; P:histone acetylation; P:establishment of cell polarity; P:ascospore wall assembly; C:actin cortical patch; C:Ino80 complex; C:actin filament bundle; P:cellula…	IPR004000 (PRINTS); IPR004000 (SMART); IPR004000 (PFAM); G3DSA:3.90.640.10 (GENE3D); G3DSA:3.30.420.40 (GENE3D); G3DSA:3.30.420.40 (GENE3D); IPR004000 (PANTHER); PTHR11937:SF397 (PANTHER); IPR004001 (PROSITE_PATTERNS); IPR020902 (PROSITE_PATTERNS); IPR004001 (PROSITE_PATTERNS); cd00012 (CDD); IPR043129 (SUPERFAMILY); IPR043129 (SUPERFAMILY)
I1S0T3	Uncharacterized protein	---NA---	NA	EV ex	NA	NA	NA	375			P:GO:0055114	P:oxidation-reduction process	IPR032801 (PFAM); IPR036249 (G3DSA:3.40.30.GENE3D); mobidb-lite (MOBIDB_LITE); mobidb-lite (MOBIDB_LITE); mobidb-lite (MOBIDB_LITE); mobidb-lite (MOBIDB_LITE); mobidb-lite (MOBIDB_LITE); mobidb-lite (MOBIDB_LITE); IPR032801 (PANTHER); PTHR28630:SF1 (PANTHER); IPR036249 (SUPERFAMILY)
I1RUW4	Peptide hydrolase (EC 3.4.-.-)	Leucyl aminopeptidase 1; Short=LAP1; Flags: Precursor	0.878809	not sig	0.290309	0.333705	FALSE	377		SIGNAL 1 22 {ECO:0000256|RuleBase:RU361240}.	P:GO:0006508; F:GO:0008233; F:GO:0046872	P:proteolysis; F:peptidase activity; F:metal ion binding	G3DSA:3.40.630.10 (GENE3D); IPR007484 (PFAM); PTHR12147:SF22 (PANTHER); PTHR12147 (PANTHER); SIGNAL_PEPTIDE (PHOBIUS); SIGNAL_PEPTIDE_H_REGION (PHOBIUS); NON_CYTOPLASMIC_DOMAIN (PHOBIUS); SIGNAL_PEPTIDE_C_REGION (PHOBIUS); SIGNAL_PEPTIDE_N_REGION (PHOBIUS); cd03879 (CDD); SignalP-noTM (SIGNALP_GRAM_NEGATIVE); SignalP-noTM (SIGNALP_EUK); SignalP-TM (SIGNALP_GRAM_POSITIVE); SSF53187 (SUPERFAMILY)
A0A098DY67	CFEM domain-containing protein	GPI-anchored CFEM domain protein ARB_01545; Flags: Precursor	-1.65648	WCL up	0.000721828	0.00206369	TRUE	379					IPR008427 (SMART); IPR008427 (PFAM); mobidb-lite (MOBIDB_LITE); PTHR37928 (PANTHER); CYTOPLASMIC_DOMAIN (PHOBIUS); TRANSMEMBRANE (PHOBIUS); NON_CYTOPLASMIC_DOMAIN (PHOBIUS)
I1RSQ2	Uncharacterized protein	Protein disulfide-isomerase erp38; Short=ERp38; Flags: Precursor	-1.12297	WCL up	0.0326803	0.0481037	TRUE	380		SIGNAL 1 18 {ECO:0000256|SAM:SignalP}.	F:GO:0003756; C:GO:0005783; P:GO:0045454	F:protein disulfide isomerase activity; C:endoplasmic reticulum; P:cell redox homeostasis	Coil (COILS); PR00421 (PRINTS); IPR013766 (PFAM); IPR036249 (G3DSA:3.40.30.GENE3D); IPR011679 (PFAM); IPR036249 (G3DSA:3.40.30.GENE3D); IPR036356 (G3DSA:1.20.1150.GENE3D); IPR005788 (TIGRFAM); PTHR45672:SF6 (PANTHER); PTHR45672 (PANTHER); PTHR45672:SF6 (PANTHER); PTHR45672 (PANTHER); IPR017937 (PROSITE_PATTERNS); IPR017937 (PROSITE_PATTERNS); SIGNAL_PEPTIDE (PHOBIUS); NON_CYTOPLASMIC_DOMAIN (PHOB…
I1RI56	M20_dimer domain-containing protein	Peptidase M20 domain-containing protein C757.05c; Flags: Precursor	NA	EV ex	NA	NA	NA	382		SIGNAL 1 19 {ECO:0000256|SAM:SignalP}.	F:GO:0016787	F:hydrolase activity	IPR002933 (PFAM); G3DSA:3.40.630.10 (GENE3D); G3DSA:3.30.70.360 (GENE3D); IPR011650 (PFAM); PTHR43808:SF18 (PANTHER); PTHR43808 (PANTHER); IPR001261 (PROSITE_PATTERNS); IPR001261 (PROSITE_PATTERNS); NON_CYTOPLASMIC_DOMAIN (PHOBIUS); SIGNAL_PEPTIDE_H_REGION (PHOBIUS); SIGNAL_PEPTIDE_N_REGION (PHOBIUS); SIGNAL_PEPTIDE_C_REGION (PHOBIUS); SIGNAL_PEPTIDE (PHOBIUS); cd05652 (CDD); SignalP-noTM (SIGNAL…
I1RYH0	Septin-type G domain-containing protein	Septin homolog spn3	0.472042	not sig	0.321723	0.364184	FALSE	384					Coil (COILS); IPR016491 (PIRSF); G3DSA:3.40.50.300 (GENE3D); IPR030379 (PFAM); mobidb-lite (MOBIDB_LITE); mobidb-lite (MOBIDB_LITE); mobidb-lite (MOBIDB_LITE); PTHR18884:SF52 (PANTHER); PTHR18884 (PANTHER); SIGNAL_PEPTIDE_C_REGION (PHOBIUS); NON_CYTOPLASMIC_DOMAIN (PHOBIUS); SIGNAL_PEPTIDE_N_REGION (PHOBIUS); SIGNAL_PEPTIDE (PHOBIUS); SIGNAL_PEPTIDE_H_REGION (PHOBIUS); IPR030379 (PROSITE_PROFILES…
A0A1C3YKN4	Aminotran_5 domain-containing protein	Alanine--glyoxylate aminotransferase 1	-0.807366	not sig	0.0958416	0.126841	FALSE	385			F:GO:0008483	F:transaminase activity	IPR015422 (G3DSA:3.90.1150.GENE3D); IPR000192 (PFAM); IPR024169 (PIRSF); IPR015421 (G3DSA:3.40.640.GENE3D); PTHR21152 (PANTHER); PTHR21152:SF33 (PANTHER); IPR015424 (SUPERFAMILY)
I1RT81	Septin-type G domain-containing protein	Septin homolog spn4	0.598941	not sig	0.190067	0.227876	FALSE	385			F:GO:0005525; P:GO:0051301	F:GTP binding; P:cell division	Coil (COILS); G3DSA:3.40.50.300 (GENE3D); IPR016491 (PIRSF); IPR030379 (PFAM); PTHR18884 (PANTHER); PTHR18884:SF109 (PANTHER); IPR030379 (PROSITE_PROFILES); IPR016491 (CDD); IPR027417 (SUPERFAMILY)
I1RGY5	Glycosidase (EC 3.2.-.-)	Crh-like protein 1; AltName: Allergen=Asp f 9; Flags: Precursor	NA	EV ex	NA	NA	NA	385		SIGNAL 1 20 {ECO:0000256|SAM:SignalP}.	F:GO:0004553; C:GO:0005618; P:GO:0005975; C:GO:0016020; P:GO:0071555	F:hydrolase activity, hydrolyzing O-glycosyl compounds; C:cell wall; P:carbohydrate metabolic process; C:membrane; P:cell wall organization	G3DSA:2.60.120.200 (GENE3D); IPR000757 (PFAM); IPR017168 (PIRSF); mobidb-lite (MOBIDB_LITE); mobidb-lite (MOBIDB_LITE); PTHR10963 (PANTHER); PTHR10963:SF32 (PANTHER); SIGNAL_PEPTIDE_C_REGION (PHOBIUS); SIGNAL_PEPTIDE_N_REGION (PHOBIUS); SIGNAL_PEPTIDE (PHOBIUS); SIGNAL_PEPTIDE_H_REGION (PHOBIUS); NON_CYTOPLASMIC_DOMAIN (PHOBIUS); IPR000757 (PROSITE_PROFILES); cd02183 (CDD); SignalP-TM (SIGNALP_GR…
I1RGP5	Peptidase A1 domain-containing protein	Vacuolar protease A; Flags: Precursor	NA	EV ex	NA	NA	NA	386		SIGNAL 1 21 {ECO:0000256|SAM:SignalP}.	F:GO:0004190; P:GO:0006508	F:aspartic-type endopeptidase activity; P:proteolysis	IPR001461 (PRINTS); IPR021109 (G3DSA:2.40.70.GENE3D); IPR021109 (G3DSA:2.40.70.GENE3D); IPR033121 (PFAM); PTHR13683:SF771 (PANTHER); IPR001461 (PANTHER); IPR001969 (PROSITE_PATTERNS); SIGNAL_PEPTIDE_C_REGION (PHOBIUS); SIGNAL_PEPTIDE_N_REGION (PHOBIUS); SIGNAL_PEPTIDE (PHOBIUS); SIGNAL_PEPTIDE_H_REGION (PHOBIUS); NON_CYTOPLASMIC_DOMAIN (PHOBIUS); IPR033121 (PROSITE_PROFILES); IPR034164 (CDD); Sig…
I1RGU8	Uncharacterized protein	PR1; Flags: Precursor	NA	EV ex	NA	NA	NA	389		SIGNAL 1 15 {ECO:0000256|SAM:SignalP}.	F:GO:0004252; P:GO:0006508	F:serine-type endopeptidase activity; P:proteolysis	IPR015500 (PRINTS); IPR000209 (PFAM); IPR010259 (PFAM); IPR036852 (G3DSA:3.40.50.GENE3D); IPR037045 (G3DSA:3.30.70.GENE3D); PTHR43806:SF11 (PANTHER); PTHR43806 (PANTHER); IPR022398 (PROSITE_PATTERNS); IPR023827 (PROSITE_PATTERNS); IPR023828 (PROSITE_PATTERNS); SIGNAL_PEPTIDE_H_REGION (PHOBIUS); SIGNAL_PEPTIDE_C_REGION (PHOBIUS); SIGNAL_PEPTIDE (PHOBIUS); NON_CYTOPLASMIC_DOMAIN (PHOBIUS); SIGNAL_P…
I1S2D5	Saccharopine dehydrogenase [NAD(+), L-lysine-forming] (SDH) (EC 1.5.1.7) (Lysine--2-oxoglutarate reductase)	Saccharopine dehydrogenase	-3.85817	WCL up	3.25322e-05	0.000201703	TRUE	390			F:GO:0004754; P:GO:0019878; P:GO:0055114	F:saccharopine dehydrogenase (NAD+, L-lysine-forming) activity; P:lysine biosynthetic process via aminoadipic acid; P:oxidation-reduction process	Coil (COILS); IPR007698 (SMART); IPR007886 (SMART); IPR007886 (PFAM); G3DSA:3.40.50.720 (GENE3D); IPR027281 (PIRSF); G3DSA:3.40.50.720 (GENE3D); IPR027281 (PTHR11133:PANTHER); PTHR11133 (PANTHER); IPR027281 (CDD); SSF52283 (SUPERFAMILY); IPR036291 (SUPERFAMILY)
I1RN80	Uncharacterized protein	Guanidinobutyrase	0.825792	not sig	0.0539316	0.0761186	FALSE	390		SIGNAL 1 17 {ECO:0000256|SAM:SignalP}.	F:GO:0016813; F:GO:0046872	F:hydrolase activity, acting on carbon-nitrogen (but not peptide) bonds, in linear amidines; F:metal ion binding	IPR006035 (PRINTS); IPR006035 (PIRSF); G3DSA:3.40.800.10 (GENE3D); IPR006035 (PFAM); mobidb-lite (MOBIDB_LITE); PTHR11358:SF36 (PANTHER); PTHR11358 (PANTHER); IPR020855 (PROSITE_PATTERNS); SIGNAL_PEPTIDE_H_REGION (PHOBIUS); SIGNAL_PEPTIDE_N_REGION (PHOBIUS); SIGNAL_PEPTIDE (PHOBIUS); SIGNAL_PEPTIDE_C_REGION (PHOBIUS); NON_CYTOPLASMIC_DOMAIN (PHOBIUS); IPR006035 (PROSITE_PROFILES); PS51257 (PROSIT…
I1RQE7	Uncharacterized protein	60S ribosomal protein L3	-4.84288	WCL up	1.00961e-05	0.000103404	TRUE	391			F:GO:0003735; C:GO:0005840; P:GO:0006412	F:structural constituent of ribosome; C:ribosome; P:translation	G3DSA:3.30.1430.10 (GENE3D); IPR000597 (PFAM); G3DSA:2.40.30.10 (GENE3D); G3DSA:4.10.960.10 (GENE3D); mobidb-lite (MOBIDB_LITE); mobidb-lite (MOBIDB_LITE); PTHR11363:SF7 (PANTHER); PTHR11363 (PANTHER); IPR019926 (PROSITE_PATTERNS); IPR009000 (SUPERFAMILY)
I1RT88	Pyr_redox_2 domain-containing protein	Pestheic acid biosynthesis cluster protein L; Flags: Precursor	NA	EV ex	NA	NA	NA	392			F:GO:0016491; P:GO:0055114	F:oxidoreductase activity; P:oxidation-reduction process	PR00469 (PRINTS); PR00368 (PRINTS); IPR023753 (PFAM); G3DSA:3.50.50.100 (GENE3D); PTHR43735 (PANTHER); PTHR43735:SF3 (PANTHER); IPR036188 (SUPERFAMILY); IPR036188 (SUPERFAMILY)
A0A098DDY0	Transaldolase (EC 2.2.1.2)	Transaldolase; AltName: Allergen=Fus p 4.0101	-6.7901	WCL up	4.13741e-05	0.000239318	TRUE	393			F:GO:0004801; C:GO:0005737; P:GO:0005975; P:GO:0006098	F:sedoheptulose-7-phosphate:D-glyceraldehyde-3-phosphate glyceronetransferase activity; C:cytoplasm; P:carbohydrate metabolic process; P:pentose-phosphate shunt	IPR004730 (TIGRFAM); IPR001585 (PFAM); IPR013785 (G3DSA:3.20.20.GENE3D); IPR004730 (PTHR10683:PANTHER); IPR001585 (PANTHER); IPR018225 (PROSITE_PATTERNS); IPR018225 (PROSITE_PATTERNS); NON_CYTOPLASMIC_DOMAIN (PHOBIUS); CYTOPLASMIC_DOMAIN (PHOBIUS); TRANSMEMBRANE (PHOBIUS); IPR004730 (CDD); SSF51569 (SUPERFAMILY)
I1RCK9	V-type proton ATPase subunit C	Vacuolar proton pump subunit C	1.80651	EV up	0.0124426	0.021116	TRUE	393			F:GO:0015078; C:GO:0033180; P:GO:1902600	F:proton transmembrane transporter activity; C:proton-transporting V-type ATPase, V1 domain; P:proton transmembrane transport	G3DSA:3.30.70.1180 (GENE3D); G3DSA:3.30.70.100 (GENE3D); G3DSA:1.20.1460.10 (GENE3D); IPR004907 (PFAM); PTHR10137:SF0 (PANTHER); IPR004907 (PANTHER); IPR004907 (CDD); IPR036132 (SUPERFAMILY)
I1RMQ1	Peptide hydrolase (EC 3.4.-.-)	Leucyl aminopeptidase 1; Short=LAP1; Flags: Precursor	-0.461158	not sig	0.141846	0.176713	FALSE	394		SIGNAL 1 18 {ECO:0000256|RuleBase:RU361240}.	F:GO:0004177; P:GO:0006508; F:GO:0046872	F:aminopeptidase activity; P:proteolysis; F:metal ion binding	G3DSA:3.40.630.10 (GENE3D); IPR007484 (PFAM); PTHR12147 (PANTHER); PTHR12147:SF22 (PANTHER); IPR018247 (PROSITE_PATTERNS); SIGNAL_PEPTIDE_H_REGION (PHOBIUS); SIGNAL_PEPTIDE (PHOBIUS); SIGNAL_PEPTIDE_N_REGION (PHOBIUS); SIGNAL_PEPTIDE_C_REGION (PHOBIUS); NON_CYTOPLASMIC_DOMAIN (PHOBIUS); cd03879 (CDD); SignalP-noTM (SIGNALP_EUK); SSF53187 (SUPERFAMILY)
I1RG70	Uncharacterized protein	Probable 6-phosphogluconolactonase ARB_02015; Flags: Precursor	NA	EV ex	NA	NA	NA	394		SIGNAL 1 20 {ECO:0000256|SAM:SignalP}.			IPR019405 (PFAM); IPR015943 (G3DSA:2.130.10.GENE3D); mobidb-lite (MOBIDB_LITE); PTHR30344:SF1 (PANTHER); PTHR30344 (PANTHER); SIGNAL_PEPTIDE_N_REGION (PHOBIUS); SIGNAL_PEPTIDE (PHOBIUS); SIGNAL_PEPTIDE_C_REGION (PHOBIUS); NON_CYTOPLASMIC_DOMAIN (PHOBIUS); SIGNAL_PEPTIDE_H_REGION (PHOBIUS); SignalP-noTM (SIGNALP_GRAM_NEGATIVE); SignalP-noTM (SIGNALP_EUK); SignalP-TM (SIGNALP_GRAM_POSITIVE); IPR011…
A0A098DVT4	Terpene cyclase (EC 4.2.3.-)	Sesquiterpene synthase BOT2	NA	EV ex	NA	NA	NA	394	TRANSMEM 374 391 Helical. {ECO:0000256|SAM:Phobius}.		C:GO:0016021; F:GO:0016829; F:GO:0046872	C:integral component of membrane; F:lyase activity; F:metal ion binding	IPR008949 (G3DSA:1.10.600.GENE3D); PF19086 (PFAM),SFLDS00005 (SFLD),SFLDG01020 (SFLD); IPR034686 (PHOBIUS); TRANSMEMBRANE (PHOBIUS); CYTOPLASMIC_DOMAIN (PHOBIUS); IPR008949 (SUPERFAMILY); TMhelix (TMHMM)
I1S011	Uncharacterized protein	Himeic acid A biosynthesis cluster protein E	NA	EV ex	NA	NA	NA	395	TRANSMEM 22 42 Helical. {ECO:0000256|SAM:Phobius}.; TRANSMEM 49 72 Helical. {ECO:0000256|SAM:Phobius}.; TRANSMEM 84 109 Helical. {ECO:0000256|SAM:Phobius}.; TRANSMEM 121 147 Helical. {ECO:0000256|SAM:Phobius}.; TRANSMEM 159 188 Helical. {ECO:0000256|SAM:Phobius}.; TRANSMEM 209 226 Helical. {ECO:0000256|SAM:Phobius}.; TRANSMEM 246 264 Helical. {ECO:0000256|SAM:Phobius}.		C:GO:0016021	C:integral component of membrane	IPR007568 (PFAM); mobidb-lite (MOBIDB_LITE); mobidb-lite (MOBIDB_LITE); IPR007568 (PANTHER); NON_CYTOPLASMIC_DOMAIN (PHOBIUS); TRANSMEMBRANE (PHOBIUS); TRANSMEMBRANE (PHOBIUS); NON_CYTOPLASMIC_DOMAIN (PHOBIUS); TRANSMEMBRANE (PHOBIUS); CYTOPLASMIC_DOMAIN (PHOBIUS); NON_CYTOPLASMIC_DOMAIN (PHOBIUS); TRANSMEMBRANE (PHOBIUS); CYTOPLASMIC_DOMAIN (PHOBIUS); NON_CYTOPLASMIC_DOMAIN (PHOBIUS); CYTOPLASMI…
I1RRU9	Uncharacterized protein	Translation initiation factor 1	-1.84695	WCL up	0.00821042	0.0150693	TRUE	396			F:GO:0003676; F:GO:0004386; F:GO:0005524	F:nucleic acid binding; F:helicase activity; F:ATP binding	IPR014001 (SMART); IPR001650 (SMART); G3DSA:3.40.50.300 (GENE3D); G3DSA:3.40.50.300 (GENE3D); IPR011545 (PFAM); IPR001650 (PFAM); PTHR24031 (PANTHER); PTHR24031:SF623 (PANTHER); IPR000629 (PROSITE_PATTERNS); IPR014001 (PROSITE_PROFILES); IPR001650 (PROSITE_PROFILES); IPR014014 (PROSITE_PROFILES); cd18787 (CDD); cd18046 (CDD); IPR027417 (SUPERFAMILY)
I1S202	Peptidase A1 domain-containing protein	Vacuolar protease A; Flags: Precursor	-0.444863	not sig	0.3143	0.357596	FALSE	396		SIGNAL 1 17 {ECO:0000256|SAM:SignalP}.	F:GO:0004190; P:GO:0006508	F:aspartic-type endopeptidase activity; P:proteolysis	IPR001461 (PRINTS); IPR021109 (G3DSA:2.40.70.GENE3D); IPR021109 (G3DSA:2.40.70.GENE3D); IPR033121 (PFAM); IPR001461 (PANTHER); PTHR13683:SF230 (PANTHER); IPR001969 (PROSITE_PATTERNS); IPR001969 (PROSITE_PATTERNS); SIGNAL_PEPTIDE_H_REGION (PHOBIUS); SIGNAL_PEPTIDE (PHOBIUS); NON_CYTOPLASMIC_DOMAIN (PHOBIUS); SIGNAL_PEPTIDE_N_REGION (PHOBIUS); SIGNAL_PEPTIDE_C_REGION (PHOBIUS); IPR033121 (PROSITE_P…
A0A1C3YI53	Uncharacterized protein	Pyrophosphate phospho-hydrolase; Short=PPase	-4.99705	WCL up	0.000711981	0.00204867	TRUE	397			F:GO:0000287; F:GO:0004427; C:GO:0005737; P:GO:0006796	F:magnesium ion binding; F:inorganic diphosphatase activity; C:cytoplasm; P:phosphate-containing compound metabolic process	IPR036649 (G3DSA:3.90.80.GENE3D); IPR008162 (PFAM); mobidb-lite (MOBIDB_LITE); mobidb-lite (MOBIDB_LITE); mobidb-lite (MOBIDB_LITE); mobidb-lite (MOBIDB_LITE); mobidb-lite (MOBIDB_LITE); IPR008162 (PANTHER); PTHR10286:SF3 (PANTHER); IPR008162 (PROSITE_PATTERNS); IPR008162 (CDD); SignalP-TM (SIGNALP_GRAM_POSITIVE); IPR036649 (SUPERFAMILY)
I1S071	Uncharacterized protein	Protein ecm33; Flags: Precursor	-1.77477	WCL up	0.0115647	0.0198379	TRUE	397		SIGNAL 1 20 {ECO:0000256|SAM:SignalP}.			mobidb-lite (MOBIDB_LITE); mobidb-lite (MOBIDB_LITE); mobidb-lite (MOBIDB_LITE); PTHR31018 (PANTHER); PTHR31018:SF8 (PANTHER); SIGNAL_PEPTIDE_N_REGION (PHOBIUS); NON_CYTOPLASMIC_DOMAIN (PHOBIUS); CYTOPLASMIC_DOMAIN (PHOBIUS); SIGNAL_PEPTIDE (PHOBIUS); SIGNAL_PEPTIDE_C_REGION (PHOBIUS); SIGNAL_PEPTIDE_H_REGION (PHOBIUS); TRANSMEMBRANE (PHOBIUS); SignalP-TM (SIGNALP_GRAM_POSITIVE); SignalP-noTM (SI…
I1RZQ6	cAMP-dependent protein kinase regulatory subunit	cAMP-dependent protein kinase regulatory subunit; Short=PKA regulatory subunit	1.77375	not sig	0.300214	0.343322	FALSE	399			C:GO:0005952; F:GO:0008603; F:GO:0016301; F:GO:0030552; P:GO:2000479	C:cAMP-dependent protein kinase complex; F:cAMP-dependent protein kinase regulator activity; F:kinase activity; F:cAMP binding; P:regulation of cAMP-dependent protein kinase activity	PR00103 (PRINTS); IPR000595 (SMART); IPR014710 (G3DSA:2.60.120.GENE3D); IPR014710 (G3DSA:2.60.120.GENE3D); IPR000595 (PFAM); IPR012198 (PIRSF); mobidb-lite (MOBIDB_LITE); mobidb-lite (MOBIDB_LITE); mobidb-lite (MOBIDB_LITE); mobidb-lite (MOBIDB_LITE); mobidb-lite (MOBIDB_LITE); mobidb-lite (MOBIDB_LITE); PTHR11635:SF162 (PANTHER); PTHR11635 (PANTHER); IPR018488 (PROSITE_PATTERNS); IPR018488 (PROS…
I1RJ17	SGL domain-containing protein	---NA---	-0.155528	not sig	0.778331	0.801699	FALSE	400		SIGNAL 1 17 {ECO:0000256|SAM:SignalP}.			IPR011042 (G3DSA:2.120.10.GENE3D); IPR013658 (PFAM); PTHR47064:SF2 (PANTHER); PTHR47064 (PANTHER); NON_CYTOPLASMIC_DOMAIN (PHOBIUS); SIGNAL_PEPTIDE_C_REGION (PHOBIUS); SIGNAL_PEPTIDE (PHOBIUS); SIGNAL_PEPTIDE_H_REGION (PHOBIUS); SIGNAL_PEPTIDE_N_REGION (PHOBIUS); SignalP-noTM (SIGNALP_GRAM_NEGATIVE); SignalP-noTM (SIGNALP_EUK); SignalP-TM (SIGNALP_GRAM_POSITIVE); SSF63829 (SUPERFAMILY)
I1S305	Apple domain-containing protein	---NA---	NA	EV ex	NA	NA	NA	400		SIGNAL 1 21 {ECO:0000256|SAM:SignalP}.			IPR008979 (G3DSA:2.60.120.GENE3D); NON_CYTOPLASMIC_DOMAIN (PHOBIUS); SIGNAL_PEPTIDE_C_REGION (PHOBIUS); SIGNAL_PEPTIDE_N_REGION (PHOBIUS); SIGNAL_PEPTIDE_H_REGION (PHOBIUS); SIGNAL_PEPTIDE (PHOBIUS); IPR003609 (PROSITE_PROFILES); SignalP-TM (SIGNALP_GRAM_POSITIVE); SignalP-noTM (SIGNALP_EUK); SignalP-noTM (SIGNALP_GRAM_NEGATIVE)
I1RYN9	SH3 domain-containing protein	SH3 domain-containing protein PJ696.02	NA	EV ex	NA	NA	NA	401					IPR001452 (PRINTS); PR01887 (PRINTS); IPR001452 (SMART); IPR001452 (PFAM); G3DSA:2.30.30.40 (GENE3D); IPR007461 (PFAM); mobidb-lite (MOBIDB_LITE); mobidb-lite (MOBIDB_LITE); PTHR15629 (PANTHER); PTHR15629:SF2 (PANTHER); IPR001452 (PROSITE_PROFILES); IPR033643 (CDD); cd11842 (CDD); IPR036028 (SUPERFAMILY)
I1RA94	S-adenosylmethionine synthase (EC 2.5.1.6)	Methionine adenosyltransferase; Short=MAT	-1.66432	WCL up	0.00597034	0.0113794	TRUE	402			F:GO:0004478; F:GO:0005524; P:GO:0006555; P:GO:0006556; P:GO:0006730; F:GO:0046872	F:methionine adenosyltransferase activity; F:ATP binding; P:methionine metabolic process; P:S-adenosylmethionine biosynthetic process; P:one-carbon metabolic process; F:metal ion binding	IPR002133 (PIRSF); IPR002133 (TIGRFAM); IPR022630 (PFAM); IPR022629 (PFAM); IPR022628 (PFAM); G3DSA:3.30.300.10 (GENE3D); G3DSA:3.30.300.10 (GENE3D); G3DSA:3.30.300.10 (GENE3D); IPR002133 (PANTHER); PTHR11964:SF12 (PANTHER); IPR022631 (PROSITE_PATTERNS); IPR022631 (PROSITE_PATTERNS); IPR002133 (HAMAP); cd18079 (CDD); IPR022636 (SUPERFAMILY); IPR022636 (SUPERFAMILY); IPR022636 (SUPERFAMILY)
I1RIC3	LysM domain-containing protein	Uncharacterized protein YNL208W	-0.309574	not sig	0.515309	0.555139	FALSE	403			C:GO:0019867	C:outer membrane	Coil (COILS); IPR018392 (SMART); IPR011058 (SMART); IPR008816 (PFAM); IPR018392 (PFAM); IPR011058 (PFAM); IPR036779 (G3DSA:3.10.350.GENE3D); IPR036673 (G3DSA:2.30.60.GENE3D); mobidb-lite (MOBIDB_LITE); mobidb-lite (MOBIDB_LITE); mobidb-lite (MOBIDB_LITE); mobidb-lite (MOBIDB_LITE); mobidb-lite (MOBIDB_LITE); PTHR37014 (PANTHER); PTHR37014:SF8 (PANTHER); PTHR37014 (PANTHER); PTHR37014:SF8 (PANTHER…
A0A0E0SBV6	Pyr_redox_2 domain-containing protein	Probable thioredoxin reductase ARB_06224; Flags: Precursor	1.59515	EV up	0.000352689	0.00110774	TRUE	404		SIGNAL 1 18 {ECO:0000256|SAM:SignalP}.	F:GO:0016491; P:GO:0055114	F:oxidoreductase activity; P:oxidation-reduction process	PR00469 (PRINTS); PR00368 (PRINTS); IPR036188 (G3DSA:3.50.50.GENE3D); IPR023753 (PFAM); IPR036188 (G3DSA:3.50.50.GENE3D); PTHR42817 (PANTHER); PTHR42817:SF3 (PANTHER); SIGNAL_PEPTIDE_C_REGION (PHOBIUS); SIGNAL_PEPTIDE (PHOBIUS); SIGNAL_PEPTIDE_H_REGION (PHOBIUS); NON_CYTOPLASMIC_DOMAIN (PHOBIUS); SIGNAL_PEPTIDE_N_REGION (PHOBIUS); SignalP-noTM (SIGNALP_GRAM_NEGATIVE); SignalP-TM (SIGNALP_GRAM_POS…
I1RLG1	Peptidase A1 domain-containing protein	Aspartic proteinase yapsin-6; Flags: Precursor	NA	EV ex	NA	NA	NA	405		SIGNAL 1 21 {ECO:0000256|SAM:SignalP}.	F:GO:0004190; P:GO:0006508	F:aspartic-type endopeptidase activity; P:proteolysis	IPR001461 (PRINTS); IPR033121 (PFAM); IPR021109 (G3DSA:2.40.70.GENE3D); IPR021109 (G3DSA:2.40.70.GENE3D); PTHR13683:SF572 (PANTHER); IPR001461 (PANTHER); SIGNAL_PEPTIDE_N_REGION (PHOBIUS); SIGNAL_PEPTIDE_C_REGION (PHOBIUS); NON_CYTOPLASMIC_DOMAIN (PHOBIUS); SIGNAL_PEPTIDE (PHOBIUS); SIGNAL_PEPTIDE_H_REGION (PHOBIUS); IPR033121 (PROSITE_PROFILES); SignalP-TM (SIGNALP_GRAM_POSITIVE); SignalP-noTM (…
I1RTG3	Uncharacterized protein	Putative nucleosome assembly protein C364.06	-1.8417	WCL up	0.00435869	0.00875664	TRUE	406			C:GO:0005634; P:GO:0006334; P:GO:0006337; P:GO:0006607; P:GO:0007117; F:GO:0008047; F:GO:0030332; P:GO:0031116; C:GO:0032174; P:GO:0032968; P:GO:0042274; F:GO:0042393; F:GO:0042802; P:GO:0043085; F:GO:0051082; P:GO:0098841; P:GO:2000617	C:nucleus; P:nucleosome assembly; P:nucleosome disassembly; P:NLS-bearing protein import into nucleus; P:budding cell bud growth; F:enzyme activator activity; F:cyclin binding; P:positive regulation of microtubule polymerization; C:cellular bud neck septin collar; P:positive regulation of transcription elongation from RNA polymerase II promoter; P:ribosomal small subunit biogenesis; F:histone bin…	IPR002164 (PFAM); G3DSA:3.30.1120.90 (GENE3D); mobidb-lite (MOBIDB_LITE); mobidb-lite (MOBIDB_LITE); mobidb-lite (MOBIDB_LITE); mobidb-lite (MOBIDB_LITE); mobidb-lite (MOBIDB_LITE); mobidb-lite (MOBIDB_LITE); mobidb-lite (MOBIDB_LITE); PTHR11875:SF7 (PANTHER); IPR002164 (PANTHER); IPR037231 (SUPERFAMILY)
I1RMU2	Uncharacterized protein	Laminarinase eglC; Flags: Precursor	NA	EV ex	NA	NA	NA	409			F:GO:0004553; P:GO:0005975	F:hydrolase activity, hydrolyzing O-glycosyl compounds; P:carbohydrate metabolic process	G3DSA:3.20.20.80 (GENE3D); mobidb-lite (MOBIDB_LITE); PTHR16631 (PANTHER); PTHR16631:SF13 (PANTHER); SIGNAL_PEPTIDE_H_REGION (PHOBIUS); SIGNAL_PEPTIDE_N_REGION (PHOBIUS); SIGNAL_PEPTIDE_C_REGION (PHOBIUS); NON_CYTOPLASMIC_DOMAIN (PHOBIUS); SIGNAL_PEPTIDE (PHOBIUS); SignalP-noTM (SIGNALP_GRAM_NEGATIVE); SignalP-TM (SIGNALP_GRAM_POSITIVE); IPR017853 (SUPERFAMILY)
I1S379	Peptidase_M14 domain-containing protein	Metallocarboxypeptidase A-like protein ARB_03789; Flags: Precursor	0.270592	not sig	0.726919	0.757491	FALSE	410		SIGNAL 1 16 {ECO:0000256|SAM:SignalP}.	F:GO:0004181; P:GO:0006508; F:GO:0008270	F:metallocarboxypeptidase activity; P:proteolysis; F:zinc ion binding	IPR000834 (PRINTS); IPR000834 (SMART); G3DSA:3.40.630.10 (GENE3D); IPR000834 (PFAM); PTHR11705:SF91 (PANTHER); PTHR11705 (PANTHER); IPR000834 (PROSITE_PATTERNS); SIGNAL_PEPTIDE_C_REGION (PHOBIUS); SIGNAL_PEPTIDE_N_REGION (PHOBIUS); NON_CYTOPLASMIC_DOMAIN (PHOBIUS); SIGNAL_PEPTIDE (PHOBIUS); SIGNAL_PEPTIDE_H_REGION (PHOBIUS); cd03860 (CDD); SignalP-noTM (SIGNALP_EUK); SSF53187 (SUPERFAMILY); SSF54…
I1RB01	Uncharacterized protein	SPRY domain-containing protein C285.10c	NA	EV ex	NA	NA	NA	410					IPR043136 (G3DSA:2.60.120.GENE3D); mobidb-lite (MOBIDB_LITE); mobidb-lite (MOBIDB_LITE); mobidb-lite (MOBIDB_LITE); PTHR12864:SF22 (PANTHER); PTHR12864 (PANTHER); IPR035780 (CDD)
I1RXH3	Uncharacterized protein	Formamide amidohydrolase	0.547656	not sig	0.370757	0.409301	FALSE	412			F:GO:0016811	F:hydrolase activity, acting on carbon-nitrogen (but not peptide) bonds, in linear amides	IPR004304 (PFAM); G3DSA:2.60.120.580 (GENE3D); IPR004304 (PANTHER); PTHR31891:SF1 (PANTHER); SSF141130 (SUPERFAMILY)
I1RB96	Uncharacterized protein	Alkaline proteinase; Short=ALP; Flags: Precursor	2.59233	EV up	0.00434094	0.00875664	TRUE	413		SIGNAL 1 20 {ECO:0000256|SAM:SignalP}.	F:GO:0004252; P:GO:0006508	F:serine-type endopeptidase activity; P:proteolysis	IPR015500 (PRINTS); IPR036852 (G3DSA:3.40.50.GENE3D); IPR010259 (PFAM); IPR000209 (PFAM); IPR037045 (G3DSA:3.30.70.GENE3D); PTHR43806 (PANTHER); PTHR43806:SF11 (PANTHER); IPR022398 (PROSITE_PATTERNS); IPR023828 (PROSITE_PATTERNS); IPR023827 (PROSITE_PATTERNS); SIGNAL_PEPTIDE_C_REGION (PHOBIUS); SIGNAL_PEPTIDE (PHOBIUS); NON_CYTOPLASMIC_DOMAIN (PHOBIUS); SIGNAL_PEPTIDE_N_REGION (PHOBIUS); SIGNAL_P…
I1RN23	Uncharacterized protein	Uncharacterized protein C12G12.12	3.92845	EV up	0.000148964	0.000553648	TRUE	414	TRANSMEM 126 149 Helical. {ECO:0000256|SAM:Phobius}.; TRANSMEM 155 172 Helical. {ECO:0000256|SAM:Phobius}.; TRANSMEM 179 201 Helical. {ECO:0000256|SAM:Phobius}.; TRANSMEM 229 249 Helical. {ECO:0000256|SAM:Phobius}.; TRANSMEM 270 287 Helical. {ECO:0000256|SAM:Phobius}.; TRANSMEM 313 332 Helical. {ECO:0000256|SAM:Phobius}.; TRANSMEM 344 363 Helical. {ECO:0000256|SAM:Phobius}.	SIGNAL 1 22 {ECO:0000256|SAM:SignalP}.	C:GO:0000139; F:GO:0015165; C:GO:0016021; P:GO:0090481	C:Golgi membrane; F:pyrimidine nucleotide-sugar transmembrane transporter activity; C:integral component of membrane; P:pyrimidine nucleotide-sugar transmembrane transport	IPR012404 (PIRSF); IPR007271 (PFAM); mobidb-lite (MOBIDB_LITE); PTHR13146:SF0 (PANTHER); PTHR13146 (PANTHER); CYTOPLASMIC_DOMAIN (PHOBIUS); TRANSMEMBRANE (PHOBIUS); TRANSMEMBRANE (PHOBIUS); NON_CYTOPLASMIC_DOMAIN (PHOBIUS); CYTOPLASMIC_DOMAIN (PHOBIUS); NON_CYTOPLASMIC_DOMAIN (PHOBIUS); CYTOPLASMIC_DOMAIN (PHOBIUS); TRANSMEMBRANE (PHOBIUS); SIGNAL_PEPTIDE_H_REGION (PHOBIUS); TRANSMEMBRANE (PHOBIU…
I1RHG0	Glyco_18 domain-containing protein	Chitinase 1; Flags: Precursor	NA	EV ex	NA	NA	NA	414		SIGNAL 1 23 {ECO:0000256|SAM:SignalP}.	F:GO:0004553; P:GO:0005975; F:GO:0008061	F:hydrolase activity, hydrolyzing O-glycosyl compounds; P:carbohydrate metabolic process; F:chitin binding	IPR011583 (SMART); IPR001223 (PFAM); IPR029070 (G3DSA:3.10.50.GENE3D); PTHR11177:SF317 (PANTHER); PTHR11177 (PANTHER); IPR001579 (PROSITE_PATTERNS); SIGNAL_PEPTIDE (PHOBIUS); SIGNAL_PEPTIDE_H_REGION (PHOBIUS); SIGNAL_PEPTIDE_N_REGION (PHOBIUS); NON_CYTOPLASMIC_DOMAIN (PHOBIUS); SIGNAL_PEPTIDE_C_REGION (PHOBIUS); SignalP-TM (SIGNALP_GRAM_POSITIVE); SignalP-noTM (SIGNALP_GRAM_NEGATIVE); SignalP-noT…
I1RM69	M20_dimer domain-containing protein	Peptidase M20 domain-containing protein SMAC_03666.2; Flags: Precursor	1.71786	EV up	0.00330213	0.00697986	TRUE	415		SIGNAL 1 18 {ECO:0000256|SAM:SignalP}.	F:GO:0016787	F:hydrolase activity	IPR011650 (PFAM); IPR002933 (PFAM); G3DSA:3.30.70.360 (GENE3D); G3DSA:3.40.630.10 (GENE3D); PTHR43808 (PANTHER); PTHR43808:SF18 (PANTHER); IPR001261 (PROSITE_PATTERNS); SIGNAL_PEPTIDE_H_REGION (PHOBIUS); SIGNAL_PEPTIDE (PHOBIUS); NON_CYTOPLASMIC_DOMAIN (PHOBIUS); SIGNAL_PEPTIDE_N_REGION (PHOBIUS); SIGNAL_PEPTIDE_C_REGION (PHOBIUS); cd05652 (CDD); SignalP-TM (SIGNALP_GRAM_POSITIVE); SignalP-noTM (…
A0A0E0RW18	Uncharacterized protein	Geranyltranstransferase	2.1042	EV up	0.0277443	0.0416631	TRUE	416			P:GO:0008299; F:GO:0016740	P:isoprenoid biosynthetic process; F:transferase activity	IPR008949 (G3DSA:1.10.600.GENE3D); IPR000092 (PFAM); mobidb-lite (MOBIDB_LITE); mobidb-lite (MOBIDB_LITE); PTHR12001:SF44 (PANTHER); PTHR12001 (PANTHER); IPR033749 (PROSITE_PATTERNS); IPR033749 (PROSITE_PATTERNS); IPR000092 (CDD); IPR008949 (SUPERFAMILY)
I1S1X5	DUF2183 domain-containing protein	Actin patch protein 1	NA	EV ex	NA	NA	NA	416					IPR019236 (PFAM); PTHR28208:SF1 (PANTHER); PTHR28208 (PANTHER)
I1RIF9	Glyco_18 domain-containing protein	Chitinase 1; Flags: Precursor	-0.0448676	not sig	0.899619	0.91605	FALSE	417			F:GO:0004553; P:GO:0005975; F:GO:0008061	F:hydrolase activity, hydrolyzing O-glycosyl compounds; P:carbohydrate metabolic process; F:chitin binding	IPR011583 (SMART); IPR029070 (G3DSA:3.10.50.GENE3D); IPR001223 (PFAM); G3DSA:3.20.20.80 (GENE3D); PTHR11177:SF356 (PANTHER); PTHR11177 (PANTHER); IPR001579 (PROSITE_PATTERNS); cd06548 (CDD); IPR029070 (SUPERFAMILY); IPR017853 (SUPERFAMILY)
I1S3L8	Pyr_redox_2 domain-containing protein	Fe-regulated protein 8	NA	EV ex	NA	NA	NA	417			F:GO:0016491; P:GO:0055114	F:oxidoreductase activity; P:oxidation-reduction process	PR00368 (PRINTS); PR00469 (PRINTS); IPR023753 (PFAM); G3DSA:3.50.50.100 (GENE3D); PTHR43735 (PANTHER); PTHR43735:SF5 (PANTHER); IPR036188 (SUPERFAMILY)
I1RTI3	GP-PDE domain-containing protein	Extracellular protein ARB_04177	0.0857332	not sig	0.719373	0.752582	FALSE	419		SIGNAL 1 19 {ECO:0000256|SAM:SignalP}.	P:GO:0006629; F:GO:0008081	P:lipid metabolic process; F:phosphoric diester hydrolase activity	IPR017946 (G3DSA:3.20.20.GENE3D); IPR030395 (PFAM); PTHR43620 (PANTHER); PTHR43620:SF7 (PANTHER); SIGNAL_PEPTIDE_C_REGION (PHOBIUS); NON_CYTOPLASMIC_DOMAIN (PHOBIUS); SIGNAL_PEPTIDE_N_REGION (PHOBIUS); SIGNAL_PEPTIDE_H_REGION (PHOBIUS); SIGNAL_PEPTIDE (PHOBIUS); IPR030395 (PROSITE_PROFILES); SignalP-TM (SIGNALP_GRAM_POSITIVE); SignalP-noTM (SIGNALP_EUK); SignalP-noTM (SIGNALP_GRAM_NEGATIVE); IPR0…
I1RGK5	Beta-lactamase domain-containing protein	Simvastatin synthase LovD; Short=SV synthase	-1.55791	WCL up	0.000876796	0.00238446	TRUE	422					IPR001466 (PFAM); IPR012338 (G3DSA:3.40.710.GENE3D); PTHR43283 (PANTHER); PTHR43283:SF6 (PANTHER); IPR012338 (SUPERFAMILY)
I1RC74	Uncharacterized protein	Sulfur transfer protein 1	-3.22289	WCL up	0.00225063	0.00517414	TRUE	423			F:GO:0016829; P:GO:0019346; F:GO:0030170	F:lyase activity; P:transsulfuration; F:pyridoxal phosphate binding	IPR015421 (G3DSA:3.40.640.GENE3D); IPR015422 (G3DSA:3.90.1150.GENE3D); IPR000277 (PIRSF); IPR000277 (PFAM); mobidb-lite (MOBIDB_LITE); PTHR11808:SF15 (PANTHER); IPR000277 (PANTHER); IPR000277 (CDD); IPR015424 (SUPERFAMILY)
I1RTA0	Uncharacterized protein	Translation elongation factor 1B gamma 1	-5.39499	WCL up	2.57286e-06	5.2159e-05	TRUE	425			F:GO:0003746; P:GO:0006414	F:translation elongation factor activity; P:translational elongation	IPR001662 (SMART); IPR036249 (G3DSA:3.40.30.GENE3D); IPR001662 (PFAM); IPR004045 (PFAM); G3DSA:1.20.1050.10 (GENE3D); IPR036433 (G3DSA:3.30.70.GENE3D); IPR004046 (PFAM); IPR040079 (mobidb-MOBIDB_LITE); mobidb-lite (MOBIDB_LITE); PTHR43986:SF1 (PANTHER); PTHR43986 (PANTHER); IPR001662 (PROSITE_PROFILES); IPR010987 (PROSITE_PROFILES); IPR004045 (PROSITE_PROFILES); cd03044 (CDD); cd03181 (CDD); IPR0…
I1RW55	Uncharacterized protein	AF-toxin biosynthesis protein 10-1	-4.4632	WCL up	9.90586e-05	0.000433682	TRUE	426			F:GO:0003995; F:GO:0050660; P:GO:0055114	F:acyl-CoA dehydrogenase activity; F:flavin adenine dinucleotide binding; P:oxidation-reduction process	G3DSA:1.20.140.10 (GENE3D); IPR013786 (PFAM); IPR009075 (PFAM); PIRSF016578 (PIRSF); G3DSA:2.40.110.10 (GENE3D); IPR037069 (G3DSA:1.10.540.GENE3D); IPR006091 (PFAM); PTHR43884 (PANTHER); PTHR43884:SF18 (PANTHER); IPR006089 (PROSITE_PATTERNS); IPR006089 (PROSITE_PATTERNS); IPR036250 (SUPERFAMILY); IPR009100 (SUPERFAMILY)
I1RGI4	Fumarylacetoacetase (EC 3.7.1.2) (Fumarylacetoacetate hydrolase)	Fumarylacetoacetate hydrolase	-3.3348	WCL up	1.78953e-05	0.000139238	TRUE	426			F:GO:0004334; P:GO:0006559; P:GO:0006572; F:GO:0046872	F:fumarylacetoacetase activity; P:L-phenylalanine catabolic process; P:tyrosine catabolic process; F:metal ion binding	IPR011234 (PFAM); IPR005959 (TIGRFAM); IPR036663 (G3DSA:3.90.850.GENE3D); IPR015377 (PFAM); IPR036462 (G3DSA:2.30.30.GENE3D); IPR005959 (PANTHER); IPR036663 (SUPERFAMILY); IPR036462 (SUPERFAMILY)
I1RF87	Chitin-binding type-1 domain-containing protein	Chitinase 1; Flags: Precursor	NA	EV ex	NA	NA	NA	430		SIGNAL 1 17 {ECO:0000256|SAM:SignalP}.	P:GO:0005975; F:GO:0008061	P:carbohydrate metabolic process; F:chitin binding	IPR001002 (SMART); IPR011583 (SMART); IPR036861 (G3DSA:3.30.60.GENE3D); IPR001223 (PFAM); G3DSA:3.20.20.80 (GENE3D); PTHR11177 (PANTHER); PTHR11177:SF337 (PANTHER); SIGNAL_PEPTIDE_C_REGION (PHOBIUS); SIGNAL_PEPTIDE_N_REGION (PHOBIUS); SIGNAL_PEPTIDE_H_REGION (PHOBIUS); NON_CYTOPLASMIC_DOMAIN (PHOBIUS); SIGNAL_PEPTIDE (PHOBIUS); IPR001002 (PROSITE_PROFILES); cd11618 (CDD); SignalP-noTM (SIGNALP_EU…
A0A1C3YLT0	Glycosidase (EC 3.2.-.-)	Crh-like protein 1; AltName: Allergen=Asp f 9; Flags: Precursor	NA	EV ex	NA	NA	NA	434		SIGNAL 1 21 {ECO:0000256|SAM:SignalP}.	F:GO:0004553; C:GO:0005618; P:GO:0005975; C:GO:0016020; P:GO:0071555	F:hydrolase activity, hydrolyzing O-glycosyl compounds; C:cell wall; P:carbohydrate metabolic process; C:membrane; P:cell wall organization	IPR000757 (PFAM); G3DSA:2.60.120.200 (GENE3D); IPR017168 (PIRSF); mobidb-lite (MOBIDB_LITE); mobidb-lite (MOBIDB_LITE); mobidb-lite (MOBIDB_LITE); mobidb-lite (MOBIDB_LITE); PTHR10963 (PANTHER); PTHR10963:SF27 (PANTHER); SIGNAL_PEPTIDE_H_REGION (PHOBIUS); NON_CYTOPLASMIC_DOMAIN (PHOBIUS); SIGNAL_PEPTIDE (PHOBIUS); SIGNAL_PEPTIDE_N_REGION (PHOBIUS); SIGNAL_PEPTIDE_C_REGION (PHOBIUS); IPR000757 (PR…
A0A098DVZ4	Glyceraldehyde-3-phosphate dehydrogenase (EC 1.2.1.12)	Glyceraldehyde-3-phosphate dehydrogenase; Short=GAPDH	0.808132	not sig	0.137714	0.173504	FALSE	436			F:GO:0004365; P:GO:0006006; P:GO:0006096; F:GO:0050661; F:GO:0051287; P:GO:0055114	F:glyceraldehyde-3-phosphate dehydrogenase (NAD+) (phosphorylating) activity; P:glucose metabolic process; P:glycolytic process; F:NADP binding; F:NAD binding; P:oxidation-reduction process	IPR020831 (PRINTS); IPR020828 (SMART); IPR020828 (PFAM); IPR020829 (PFAM); G3DSA:3.40.50.720 (GENE3D); IPR006424 (TIGRFAM); G3DSA:3.30.360.10 (GENE3D); IPR020831 (PANTHER); IPR020830 (PROSITE_PATTERNS); SSF55347 (SUPERFAMILY); IPR036291 (SUPERFAMILY)
I1RCM5	Uncharacterized protein	Embden-meyerhof pathway protein 7	-2.73257	WCL up	0.0124518	0.021116	TRUE	438			C:GO:0000015; F:GO:0000287; F:GO:0004634; P:GO:0006096	C:phosphopyruvate hydratase complex; F:magnesium ion binding; F:phosphopyruvate hydratase activity; P:glycolytic process	IPR000941 (PRINTS); IPR020810 (SMART); IPR020811 (SMART); IPR029017 (G3DSA:3.30.390.GENE3D); IPR000941 (PIRSF); IPR020810 (PFAM); IPR036849 (G3DSA:3.20.20.GENE3D); IPR020811 (PFAM); IPR000941 (TIGRFAM); IPR000941 (PANTHER); IPR020809 (PROSITE_PATTERNS); IPR000941 (HAMAP); IPR000941 (CDD); IPR029017 (SUPERFAMILY); IPR036849 (SUPERFAMILY)
A0A1C3YIM6	Peptidase_M14 domain-containing protein	Metallocarboxypeptidase A-like protein MCYG_01475; Flags: Precursor	4.79465	EV up	0.000271627	0.000901182	TRUE	438		SIGNAL 1 17 {ECO:0000256|SAM:SignalP}.	F:GO:0004181; P:GO:0006508; F:GO:0008270; F:GO:0008410	F:metallocarboxypeptidase activity; P:proteolysis; F:zinc ion binding; F:CoA-transferase activity	IPR000834 (PRINTS); IPR000834 (SMART); IPR000834 (PFAM); G3DSA:3.40.630.10 (GENE3D); mobidb-lite (MOBIDB_LITE); PTHR11705:SF91 (PANTHER); PTHR11705 (PANTHER); IPR000834 (PROSITE_PATTERNS); SIGNAL_PEPTIDE_C_REGION (PHOBIUS); SIGNAL_PEPTIDE (PHOBIUS); NON_CYTOPLASMIC_DOMAIN (PHOBIUS); SIGNAL_PEPTIDE_N_REGION (PHOBIUS); SIGNAL_PEPTIDE_H_REGION (PHOBIUS); cd03860 (CDD); SignalP-noTM (SIGNALP_EUK); Si…
I1RUH3	Peptidase_M14 domain-containing protein	Putative metallocarboxypeptidase ecm14; Flags: Precursor	0.602671	not sig	0.0597405	0.0830039	FALSE	440			F:GO:0004181; P:GO:0006508; F:GO:0008270	F:metallocarboxypeptidase activity; P:proteolysis; F:zinc ion binding	IPR000834 (SMART); IPR000834 (PFAM); mobidb-lite (MOBIDB_LITE); PTHR11705:SF132 (PANTHER); PTHR11705 (PANTHER); SIGNAL_PEPTIDE_N_REGION (PHOBIUS); NON_CYTOPLASMIC_DOMAIN (PHOBIUS); SIGNAL_PEPTIDE_H_REGION (PHOBIUS); SIGNAL_PEPTIDE (PHOBIUS); SIGNAL_PEPTIDE_C_REGION (PHOBIUS); PS51257 (PROSITE_PROFILES); cd06228 (CDD); SSF53187 (SUPERFAMILY)
Q4HZS8	Tubulin beta chain (Beta-tubulin)	Beta-tubulin	0.671765	not sig	0.357341	0.396453	FALSE	446			F:GO:0003924; F:GO:0005200; F:GO:0005525; C:GO:0005737; C:GO:0005874; P:GO:0007010; P:GO:0007017	F:GTPase activity; F:structural constituent of cytoskeleton; F:GTP binding; C:cytoplasm; C:microtubule; P:cytoskeleton organization; P:microtubule-based process	Coil (COILS); IPR002453 (PRINTS); IPR000217 (PRINTS); IPR018316 (SMART); IPR003008 (SMART); IPR023123 (G3DSA:1.10.287.GENE3D); IPR037103 (G3DSA:3.30.1330.GENE3D); IPR036525 (G3DSA:3.40.50.GENE3D); IPR003008 (PFAM); IPR018316 (PFAM); mobidb-lite (MOBIDB_LITE); mobidb-lite (MOBIDB_LITE); PTHR11588:SF291 (PANTHER); IPR000217 (PANTHER); IPR013838 (PROSITE_PATTERNS); IPR017975 (PROSITE_PATTERNS); cd02…
I1RJ45	Uncharacterized protein	Core trichothecene cluster (CTC) protein 8; Flags: Precursor	0.684372	not sig	0.289182	0.33327	FALSE	446		SIGNAL 1 19 {ECO:0000256|PIRNR:PIRNR029171}.	F:GO:0004806; P:GO:0016042	F:triglyceride lipase activity; P:lipid catabolic process	IPR005152 (PIRSF); IPR005152 (PFAM); G3DSA:1.10.260.130 (GENE3D); IPR029058 (G3DSA:3.40.50.GENE3D); mobidb-lite (MOBIDB_LITE); PTHR34853:SF1 (PANTHER); IPR005152 (PANTHER); SIGNAL_PEPTIDE_N_REGION (PHOBIUS); NON_CYTOPLASMIC_DOMAIN (PHOBIUS); SIGNAL_PEPTIDE_C_REGION (PHOBIUS); SIGNAL_PEPTIDE_H_REGION (PHOBIUS); SIGNAL_PEPTIDE (PHOBIUS); SignalP-noTM (SIGNALP_EUK); IPR029058 (SUPERFAMILY)
A0A0E0S218	Uncharacterized protein	Gibberella pigment protein 9; Flags: Precursor	1.92591	EV up	0.000195533	0.000692124	TRUE	446		SIGNAL 1 15 {ECO:0000256|SAM:SignalP}.	F:GO:0016491; F:GO:0051537; P:GO:0055114	F:oxidoreductase activity; F:2 iron, 2 sulfur cluster binding; P:oxidation-reduction process	IPR000782 (SMART); IPR036378 (G3DSA:2.30.180.GENE3D); IPR000782 (PFAM); mobidb-lite (MOBIDB_LITE); mobidb-lite (MOBIDB_LITE); PTHR10900 (PANTHER); PTHR10900:SF77 (PANTHER); SIGNAL_PEPTIDE (PHOBIUS); NON_CYTOPLASMIC_DOMAIN (PHOBIUS); SIGNAL_PEPTIDE_C_REGION (PHOBIUS); SIGNAL_PEPTIDE_N_REGION (PHOBIUS); SIGNAL_PEPTIDE_H_REGION (PHOBIUS); IPR000782 (PROSITE_PROFILES); IPR000782 (PROSITE_PROFILES); S…
I1RR95	Tubulin beta chain	Beta-tubulin	0.448466	not sig	0.281058	0.324746	FALSE	447			F:GO:0003924; F:GO:0005200; F:GO:0005525; C:GO:0005737; C:GO:0005874; P:GO:0007010; P:GO:0007017	F:GTPase activity; F:structural constituent of cytoskeleton; F:GTP binding; C:cytoplasm; C:microtubule; P:cytoskeleton organization; P:microtubule-based process	Coil (COILS); IPR000217 (PRINTS); IPR002453 (PRINTS); IPR018316 (SMART); IPR003008 (SMART); IPR003008 (PFAM); IPR023123 (G3DSA:1.10.287.GENE3D); IPR018316 (PFAM); IPR037103 (G3DSA:3.30.1330.GENE3D); IPR036525 (G3DSA:3.40.50.GENE3D); mobidb-lite (MOBIDB_LITE); PTHR11588:SF291 (PANTHER); IPR000217 (PANTHER); IPR013838 (PROSITE_PATTERNS); IPR017975 (PROSITE_PATTERNS); cd02187 (CDD); IPR008280 (SUPER…
I1RZX4	1,3-beta-glucanosyltransferase (EC 2.4.1.-)	Glucan elongating glucanosyltransferase 1; Flags: Precursor	3.21734	EV up	0.000118557	0.000465406	TRUE	448	TRANSMEM 423 447 Helical. {ECO:0000256|SAM:Phobius}.	SIGNAL 1 16 {ECO:0000256|RuleBase:RU361209}.	C:GO:0005886; C:GO:0009277; C:GO:0016021; C:GO:0031225; F:GO:0042124	C:plasma membrane; C:fungal-type cell wall; C:integral component of membrane; C:anchored component of membrane; F:1,3-beta-glucanosyltransferase activity	G3DSA:3.20.20.80 (GENE3D); IPR004886 (PFAM); mobidb-lite (MOBIDB_LITE); mobidb-lite (MOBIDB_LITE); IPR004886 (PANTHER); PTHR31468:SF5 (PANTHER); SIGNAL_PEPTIDE_C_REGION (PHOBIUS); CYTOPLASMIC_DOMAIN (PHOBIUS); NON_CYTOPLASMIC_DOMAIN (PHOBIUS); TRANSMEMBRANE (PHOBIUS); SIGNAL_PEPTIDE_H_REGION (PHOBIUS); SIGNAL_PEPTIDE (PHOBIUS); SIGNAL_PEPTIDE_N_REGION (PHOBIUS); SignalP-TM (SIGNALP_GRAM_POSITIVE)…
I1RX67	CRAL-TRIO domain-containing protein	Phosphatidylinositol transfer protein sfh5; Short=PITP sfh5	NA	EV ex	NA	NA	NA	448			C:GO:0005789; F:GO:0008526; P:GO:0015914; P:GO:0120009	C:endoplasmic reticulum membrane; F:phosphatidylinositol transfer activity; P:phospholipid transport; P:intermembrane lipid transfer	IPR001251 (SMART); IPR036865 (G3DSA:3.40.525.GENE3D); IPR001251 (PFAM); mobidb-lite (MOBIDB_LITE); mobidb-lite (MOBIDB_LITE); mobidb-lite (MOBIDB_LITE); IPR042938 (PANTHER); TRANSMEMBRANE (PHOBIUS); NON_CYTOPLASMIC_DOMAIN (PHOBIUS); CYTOPLASMIC_DOMAIN (PHOBIUS); IPR001251 (PROSITE_PROFILES); IPR001251 (CDD); IPR036273 (SUPERFAMILY); IPR036865 (SUPERFAMILY)
A0A0E0SID1	Adenosylhomocysteinase (EC 3.3.1.1)	S-adenosyl-L-homocysteine hydrolase	-4.41163	WCL up	3.14413e-07	1.59475e-05	TRUE	449			F:GO:0004013; P:GO:0006730	F:adenosylhomocysteinase activity; P:one-carbon metabolic process	IPR015878 (SMART); IPR000043 (SMART); IPR042172 (G3DSA:3.40.50.GENE3D); G3DSA:3.40.50.720 (GENE3D); IPR000043 (PIRSF); IPR000043 (TIGRFAM); IPR000043 (PFAM); IPR015878 (PFAM); IPR042172 (G3DSA:3.40.50.GENE3D); IPR000043 (PANTHER); PTHR23420:SF14 (PANTHER); IPR020082 (PROSITE_PATTERNS); IPR020082 (PROSITE_PATTERNS); IPR000043 (HAMAP); IPR000043 (CDD); IPR036291 (SUPERFAMILY); SSF52283 (SUPERFAMILY)
Q5I2J3	Tubulin alpha chain (Alpha-tubulin)	Alpha-tubulin	0.372086	not sig	0.356768	0.396453	FALSE	449			F:GO:0003924; F:GO:0005200; F:GO:0005525; C:GO:0005737; C:GO:0005874; P:GO:0007010; P:GO:0007017	F:GTPase activity; F:structural constituent of cytoskeleton; F:GTP binding; C:cytoplasm; C:microtubule; P:cytoskeleton organization; P:microtubule-based process	Coil (COILS); IPR000217 (PRINTS); IPR002452 (PRINTS); IPR003008 (SMART); IPR018316 (SMART); IPR018316 (PFAM); IPR023123 (G3DSA:1.10.287.GENE3D); IPR037103 (G3DSA:3.30.1330.GENE3D); IPR003008 (PFAM); IPR036525 (G3DSA:3.40.50.GENE3D); PTHR11588:SF290 (PANTHER); IPR000217 (PANTHER); IPR017975 (PROSITE_PATTERNS); cd02186 (CDD); IPR008280 (SUPERFAMILY); IPR036525 (SUPERFAMILY)
I1RA28	Uncharacterized protein	Saccharopine reductase	-5.04561	WCL up	1.23864e-08	5.52434e-06	TRUE	450			F:GO:0016491; P:GO:0055114	F:oxidoreductase activity; P:oxidation-reduction process	G3DSA:1.10.1870.10 (GENE3D); G3DSA:3.40.50.720 (GENE3D); IPR032095 (PFAM); IPR005097 (PFAM); G3DSA:3.30.360.10 (GENE3D); PTHR11133 (PANTHER); PTHR11133:SF19 (PANTHER); SIGNAL_PEPTIDE (PHOBIUS); NON_CYTOPLASMIC_DOMAIN (PHOBIUS); SIGNAL_PEPTIDE_C_REGION (PHOBIUS); SIGNAL_PEPTIDE_N_REGION (PHOBIUS); SIGNAL_PEPTIDE_H_REGION (PHOBIUS); IPR036291 (SUPERFAMILY); SSF55347 (SUPERFAMILY)
A0A1C3YLR9	Lactamase_B domain-containing protein	Leucinostatins biosynthesis cluster protein R	NA	EV ex	NA	NA	NA	452			F:GO:0008270; F:GO:0070290	F:zinc ion binding; F:N-acylphosphatidylethanolamine-specific phospholipase D activity	IPR036866 (G3DSA:3.60.15.GENE3D); IPR001279 (PFAM); mobidb-lite (MOBIDB_LITE); mobidb-lite (MOBIDB_LITE); PTHR15032:SF5 (PANTHER); PTHR15032 (PANTHER); SIGNAL_PEPTIDE (PHOBIUS); SIGNAL_PEPTIDE_H_REGION (PHOBIUS); NON_CYTOPLASMIC_DOMAIN (PHOBIUS); SIGNAL_PEPTIDE_N_REGION (PHOBIUS); SIGNAL_PEPTIDE_C_REGION (PHOBIUS); SignalP-TM (SIGNALP_GRAM_POSITIVE); IPR036866 (SUPERFAMILY)
I1RA72	Tubulin alpha chain	Alpha-tubulin	-0.198567	not sig	0.677513	0.714352	FALSE	453			F:GO:0003924; F:GO:0005200; F:GO:0005525; C:GO:0005737; C:GO:0005874; P:GO:0007010; P:GO:0007017	F:GTPase activity; F:structural constituent of cytoskeleton; F:GTP binding; C:cytoplasm; C:microtubule; P:cytoskeleton organization; P:microtubule-based process	Coil (COILS); IPR002452 (PRINTS); IPR000217 (PRINTS); IPR003008 (SMART); IPR018316 (SMART); IPR003008 (PFAM); IPR036525 (G3DSA:3.40.50.GENE3D); IPR018316 (PFAM); IPR037103 (G3DSA:3.30.1330.GENE3D); IPR023123 (G3DSA:1.10.287.GENE3D); PTHR11588:SF360 (PANTHER); IPR000217 (PANTHER); IPR017975 (PROSITE_PATTERNS); cd02186 (CDD); IPR008280 (SUPERFAMILY); IPR036525 (SUPERFAMILY)
I1S050	Protein kinase domain-containing protein	Casein kinase I homolog 1	4.69645	EV up	0.000272252	0.000901182	TRUE	453			F:GO:0004674; F:GO:0005524; P:GO:0006468	F:protein serine/threonine kinase activity; F:ATP binding; P:protein phosphorylation	IPR000719 (SMART); IPR000719 (PFAM); G3DSA:1.10.510.10 (GENE3D); mobidb-lite (MOBIDB_LITE); mobidb-lite (MOBIDB_LITE); mobidb-lite (MOBIDB_LITE); PTHR11909 (PANTHER); PTHR11909:SF117 (PANTHER); IPR008271 (PROSITE_PATTERNS); IPR017441 (PROSITE_PATTERNS); IPR000719 (PROSITE_PROFILES); cd14127 (CDD); IPR011009 (SUPERFAMILY)
I1RCT7	Uncharacterized protein	O-acetylhomoserine sulfhydrylase; Short=OAH SHL; Short=OAH sulfhydrylase	-5.61599	WCL up	5.48963e-05	0.000278224	TRUE	454			F:GO:0016765; P:GO:0019346; F:GO:0030170	F:transferase activity, transferring alkyl or aryl (other than methyl) groups; P:transsulfuration; F:pyridoxal phosphate binding	IPR000277 (PFAM); IPR000277 (PIRSF); IPR006235 (TIGRFAM); IPR015422 (G3DSA:3.90.1150.GENE3D); IPR015421 (G3DSA:3.40.640.GENE3D); mobidb-lite (MOBIDB_LITE); mobidb-lite (MOBIDB_LITE); PTHR43797:SF2 (PANTHER); PTHR43797 (PANTHER); IPR000277 (PROSITE_PATTERNS); IPR000277 (CDD); IPR015424 (SUPERFAMILY)
I1RAV5	Uncharacterized protein	Ubiquinol-cytochrome-c reductase complex core protein 2; Flags: Precursor	-1.57811	not sig	0.0705831	0.0961273	FALSE	454			F:GO:0003824; F:GO:0046872	F:catalytic activity; F:metal ion binding	IPR007863 (PFAM); G3DSA:3.30.830.10 (GENE3D); IPR011765 (PFAM); G3DSA:3.30.830.10 (GENE3D); PTHR11851 (PANTHER); PTHR11851:SF191 (PANTHER); IPR011249 (SUPERFAMILY); IPR011249 (SUPERFAMILY)
I1RK49	Phosphatidate cytidylyltransferase (EC 2.7.7.41)	CTP:phosphatidate cytidylyltransferase	NA	EV ex	NA	NA	NA	454	TRANSMEM 65 84 Helical. {ECO:0000256|PIRNR:PIRNR018269}.; TRANSMEM 90 112 Helical. {ECO:0000256|PIRNR:PIRNR018269}.; TRANSMEM 124 144 Helical. {ECO:0000256|PIRNR:PIRNR018269}.; TRANSMEM 164 181 Helical. {ECO:0000256|PIRNR:PIRNR018269}.; TRANSMEM 193 211 Helical. {ECO:0000256|PIRNR:PIRNR018269}.; TRANSMEM 217 243 Helical. {ECO:0000256|PIRNR:PIRNR018269}.; TRANSMEM 255 273 Helical. {ECO:0000256|PIR…		F:GO:0004605; C:GO:0016021; P:GO:0016024	F:phosphatidate cytidylyltransferase activity; C:integral component of membrane; P:CDP-diacylglycerol biosynthetic process	IPR016720 (PIRSF); PF01148 (PFAM); mobidb-lite (MOBIDB_LITE); mobidb-lite (MOBIDB_LITE); PTHR13773:SF8 (PANTHER); IPR016720 (PANTHER); IPR000374 (PROSITE_PATTERNS); CYTOPLASMIC_DOMAIN (PHOBIUS); NON_CYTOPLASMIC_DOMAIN (PHOBIUS); TRANSMEMBRANE (PHOBIUS); CYTOPLASMIC_DOMAIN (PHOBIUS); TRANSMEMBRANE (PHOBIUS); TRANSMEMBRANE (PHOBIUS); TRANSMEMBRANE (PHOBIUS); CYTOPLASMIC_DOMAIN (PHOBIUS); TRANSMEMBR…
Q4HX89	Protein BTN1	Protein BTN1	NA	EV ex	NA	NA	NA	455	TRANSMEM 40 60 Helical. {ECO:0000255}.; TRANSMEM 73 93 Helical. {ECO:0000255}.; TRANSMEM 102 122 Helical. {ECO:0000255}.; TRANSMEM 129 149 Helical. {ECO:0000255}.; TRANSMEM 159 179 Helical. {ECO:0000255}.; TRANSMEM 191 211 Helical. {ECO:0000255}.; TRANSMEM 286 306 Helical. {ECO:0000255}.; TRANSMEM 313 333 Helical. {ECO:0000255}.; TRANSMEM 346 366 Helical. {ECO:0000255}.; TRANSMEM 367 387 Helical.…		C:GO:0005774; P:GO:0006865; C:GO:0016021	C:vacuolar membrane; P:amino acid transport; C:integral component of membrane	IPR003492 (PRINTS); IPR003492 (PFAM); IPR018460 (PIRSF); PTHR10981:SF0 (PANTHER); IPR003492 (PANTHER); TRANSMEMBRANE (PHOBIUS); TRANSMEMBRANE (PHOBIUS); NON_CYTOPLASMIC_DOMAIN (PHOBIUS); NON_CYTOPLASMIC_DOMAIN (PHOBIUS); TRANSMEMBRANE (PHOBIUS); TRANSMEMBRANE (PHOBIUS); CYTOPLASMIC_DOMAIN (PHOBIUS); CYTOPLASMIC_DOMAIN (PHOBIUS); CYTOPLASMIC_DOMAIN (PHOBIUS); CYTOPLASMIC_DOMAIN (PHOBIUS); TRANSMEM…
I1R9N7	Dolichyl-diphosphooligosaccharide--protein glycosyltransferase subunit WBP1 (Oligosaccharyl transferase subunit WBP1)	Oligosaccharyl transferase subunit beta; Flags: Precursor	1.9672	not sig	0.0477109	0.0677676	FALSE	458	TRANSMEM 421 444 Helical. {ECO:0000256|RuleBase:RU361142}.	SIGNAL 1 18 {ECO:0000256|RuleBase:RU361142}.	C:GO:0005783; C:GO:0005789; C:GO:0016021; P:GO:0018279	C:endoplasmic reticulum; C:endoplasmic reticulum membrane; C:integral component of membrane; P:protein N-linked glycosylation via asparagine	IPR005013 (PFAM); IPR005013 (PANTHER); PTHR10830:SF0 (PANTHER); SIGNAL_PEPTIDE_H_REGION (PHOBIUS); SIGNAL_PEPTIDE (PHOBIUS); CYTOPLASMIC_DOMAIN (PHOBIUS); SIGNAL_PEPTIDE_N_REGION (PHOBIUS); SIGNAL_PEPTIDE_C_REGION (PHOBIUS); TRANSMEMBRANE (PHOBIUS); NON_CYTOPLASMIC_DOMAIN (PHOBIUS); SignalP-noTM (SIGNALP_EUK); SignalP-TM (SIGNALP_GRAM_POSITIVE); SignalP-noTM (SIGNALP_GRAM_NEGATIVE); TMhelix (TMHM…
A0A098DP84	Uncharacterized protein	Nucleoside transporter FUN26	NA	EV ex	NA	NA	NA	458	TRANSMEM 51 72 Helical. {ECO:0000256|SAM:Phobius}.; TRANSMEM 92 111 Helical. {ECO:0000256|SAM:Phobius}.; TRANSMEM 123 143 Helical. {ECO:0000256|SAM:Phobius}.; TRANSMEM 149 175 Helical. {ECO:0000256|SAM:Phobius}.; TRANSMEM 187 210 Helical. {ECO:0000256|SAM:Phobius}.; TRANSMEM 230 252 Helical. {ECO:0000256|SAM:Phobius}.; TRANSMEM 294 315 Helical. {ECO:0000256|SAM:Phobius}.; TRANSMEM 364 381 Helical…		F:GO:0005337; C:GO:0016021; P:GO:1901642	F:nucleoside transmembrane transporter activity; C:integral component of membrane; P:nucleoside transmembrane transport	IPR002259 (PRINTS); IPR002259 (PIRSF); IPR002259 (PFAM); mobidb-lite (MOBIDB_LITE); mobidb-lite (MOBIDB_LITE); PTHR10332:SF66 (PANTHER); IPR002259 (PANTHER); TRANSMEMBRANE (PHOBIUS); CYTOPLASMIC_DOMAIN (PHOBIUS); NON_CYTOPLASMIC_DOMAIN (PHOBIUS); CYTOPLASMIC_DOMAIN (PHOBIUS); CYTOPLASMIC_DOMAIN (PHOBIUS); CYTOPLASMIC_DOMAIN (PHOBIUS); TRANSMEMBRANE (PHOBIUS); TRANSMEMBRANE (PHOBIUS); TRANSMEMBRAN…
I1RSC4	Uncharacterized protein	Oxysterol-binding protein-like protein 1	NA	EV ex	NA	NA	NA	458					Coil (COILS); G3DSA:2.40.160.120 (GENE3D); G3DSA:1.20.120.1290 (GENE3D); IPR000648 (PFAM); mobidb-lite (MOBIDB_LITE); mobidb-lite (MOBIDB_LITE); PTHR10972:SF160 (PANTHER); IPR000648 (PANTHER); IPR018494 (PROSITE_PATTERNS); IPR037239 (SUPERFAMILY)
I1RU01	Hydrolase_4 domain-containing protein	Lipase 8; Flags: Precursor	2.96164	EV up	0.000268561	0.000901182	TRUE	459		SIGNAL 1 16 {ECO:0000256|PIRNR:PIRNR029171}.	F:GO:0004806; P:GO:0016042	F:triglyceride lipase activity; P:lipid catabolic process	IPR005152 (PIRSF); IPR029058 (G3DSA:3.40.50.GENE3D); IPR022742 (PFAM); IPR029058 (G3DSA:3.40.50.GENE3D); IPR005152 (PANTHER); PTHR34853:SF3 (PANTHER); SIGNAL_PEPTIDE_H_REGION (PHOBIUS); SIGNAL_PEPTIDE_C_REGION (PHOBIUS); NON_CYTOPLASMIC_DOMAIN (PHOBIUS); SIGNAL_PEPTIDE (PHOBIUS); SIGNAL_PEPTIDE_N_REGION (PHOBIUS); SignalP-noTM (SIGNALP_EUK); SignalP-TM (SIGNALP_GRAM_POSITIVE); IPR029058 (SUPERFAM…
I1RKA1	Autophagy-related protein 18	Autophagy-related protein 18	NA	EV ex	NA	NA	NA	459			C:GO:0005774; P:GO:0006914; C:GO:0010008; P:GO:0015031; C:GO:0034045	C:vacuolar membrane; P:autophagy; C:endosome membrane; P:protein transport; C:phagophore assembly site membrane	IPR001680 (SMART); IPR015943 (G3DSA:2.130.10.GENE3D); mobidb-lite (MOBIDB_LITE); mobidb-lite (MOBIDB_LITE); PTHR11227 (PANTHER); PTHR11227:SF17 (PANTHER); IPR036322 (SUPERFAMILY)
I1RWX5	Elongation factor 1-alpha	Elongation factor 1-alpha; Short=EF-1-alpha	-2.40568	WCL up	0.000303777	0.000981773	TRUE	460			F:GO:0003746; F:GO:0003924; F:GO:0005525; P:GO:0006414	F:translation elongation factor activity; F:GTPase activity; F:GTP binding; P:translational elongation	IPR000795 (PRINTS); IPR004160 (PFAM); G3DSA:2.40.30.10 (GENE3D); G3DSA:2.40.30.10 (GENE3D); IPR000795 (PFAM); IPR004161 (PFAM); G3DSA:3.40.50.300 (GENE3D); IPR004539 (TIGRFAM); PTHR23115:SF236 (PANTHER); PTHR23115 (PANTHER); IPR031157 (PROSITE_PATTERNS); IPR004539 (HAMAP); IPR000795 (PROSITE_PROFILES); cd01883 (CDD); cd03693 (CDD); cd03705 (CDD); IPR009000 (SUPERFAMILY); IPR027417 (SUPERFAMILY); …
I1RJ42	Aamy domain-containing protein	Taka-amylase A; Short=TAA; Flags: Precursor	4.256	EV up	9.01854e-05	0.00040629	TRUE	460		SIGNAL 1 19 {ECO:0000256|SAM:SignalP}.	F:GO:0004556; F:GO:0005509; P:GO:0005975	F:alpha-amylase activity; F:calcium ion binding; P:carbohydrate metabolic process	IPR006047 (SMART); IPR006047 (PFAM); IPR013777 (PIRSF); G3DSA:3.20.20.80 (GENE3D); PTHR43789 (PANTHER); PTHR43789:SF2 (PANTHER); NON_CYTOPLASMIC_DOMAIN (PHOBIUS); SIGNAL_PEPTIDE_C_REGION (PHOBIUS); SIGNAL_PEPTIDE_N_REGION (PHOBIUS); SIGNAL_PEPTIDE_H_REGION (PHOBIUS); SIGNAL_PEPTIDE (PHOBIUS); cd11319 (CDD); SignalP-noTM (SIGNALP_EUK); SignalP-noTM (SIGNALP_GRAM_NEGATIVE); SignalP-TM (SIGNALP_GRAM…
I1RYC1	Uncharacterized protein	Laminarinase eglC; Flags: Precursor	3.05439	EV up	0.000941645	0.00254529	TRUE	461			F:GO:0004553; P:GO:0005975	F:hydrolase activity, hydrolyzing O-glycosyl compounds; P:carbohydrate metabolic process	IPR000490 (PFAM); G3DSA:3.20.20.80 (GENE3D); mobidb-lite (MOBIDB_LITE); mobidb-lite (MOBIDB_LITE); PTHR16631:SF16 (PANTHER); PTHR16631 (PANTHER); SIGNAL_PEPTIDE_N_REGION (PHOBIUS); NON_CYTOPLASMIC_DOMAIN (PHOBIUS); SIGNAL_PEPTIDE_H_REGION (PHOBIUS); TRANSMEMBRANE (PHOBIUS); SIGNAL_PEPTIDE_C_REGION (PHOBIUS); SIGNAL_PEPTIDE (PHOBIUS); CYTOPLASMIC_DOMAIN (PHOBIUS); IPR017853 (SUPERFAMILY)
I1S0V7	Isocitrate dehydrogenase [NADP] (EC 1.1.1.42)	Isocitrate dehydrogenase	-6.12482	WCL up	2.47701e-06	5.2159e-05	TRUE	463			F:GO:0000287; F:GO:0004450; P:GO:0006099; P:GO:0006102; F:GO:0051287	F:magnesium ion binding; F:isocitrate dehydrogenase (NADP+) activity; P:tricarboxylic acid cycle; P:isocitrate metabolic process; F:NAD binding	IPR024084 (SMART); IPR004790 (PIRSF); G3DSA:3.40.718.10 (GENE3D); IPR004790 (TIGRFAM); IPR024084 (PFAM); IPR004790 (PANTHER); PTHR11822:SF11 (PANTHER); IPR019818 (PROSITE_PATTERNS); NON_CYTOPLASMIC_DOMAIN (PHOBIUS); SIGNAL_PEPTIDE_N_REGION (PHOBIUS); SIGNAL_PEPTIDE (PHOBIUS); SIGNAL_PEPTIDE_C_REGION (PHOBIUS); SIGNAL_PEPTIDE_H_REGION (PHOBIUS); SSF53659 (SUPERFAMILY)
I1RQ32	Rab GDP dissociation inhibitor	Secretory pathway GDP dissociation inhibitor	-0.570128	not sig	0.275575	0.319238	FALSE	464			F:GO:0005093; P:GO:0007264; P:GO:0015031; P:GO:0016192; P:GO:0050790	F:Rab GDP-dissociation inhibitor activity; P:small GTPase mediated signal transduction; P:protein transport; P:vesicle-mediated transport; P:regulation of catalytic activity	IPR000806 (PRINTS); IPR018203 (PRINTS); IPR036188 (G3DSA:3.50.50.GENE3D); IPR018203 (PFAM); G3DSA:1.10.405.10 (GENE3D); G3DSA:3.30.519.10 (GENE3D); PTHR11787:SF8 (PANTHER); IPR018203 (PANTHER); IPR036188 (SUPERFAMILY); IPR036188 (SUPERFAMILY)
I1S2V9	Uncharacterized protein	Probable oxalate decarboxylase ARB_04859; Flags: Precursor	-0.913053	not sig	0.00187956	0.00443538	FALSE	465		SIGNAL 1 18 {ECO:0000256|SAM:SignalP}.	P:GO:0033609; F:GO:0045735; F:GO:0046872	P:oxalate metabolic process; F:nutrient reservoir activity; F:metal ion binding	IPR006045 (SMART); IPR017774 (TIGRFAM); IPR014710 (G3DSA:2.60.120.GENE3D); IPR014710 (G3DSA:2.60.120.GENE3D); IPR006045 (PFAM); mobidb-lite (MOBIDB_LITE); PTHR31238:SF37 (PANTHER); PTHR31238 (PANTHER); SIGNAL_PEPTIDE_H_REGION (PHOBIUS); SIGNAL_PEPTIDE_N_REGION (PHOBIUS); SIGNAL_PEPTIDE (PHOBIUS); SIGNAL_PEPTIDE_C_REGION (PHOBIUS); NON_CYTOPLASMIC_DOMAIN (PHOBIUS); SignalP-noTM (SIGNALP_EUK); IPR0…
I1RZA7	Aspartate aminotransferase (EC 2.6.1.1)	Transaminase A	-5.11311	WCL up	2.99538e-08	6.47391e-06	TRUE	466			F:GO:0004069; P:GO:0006520; P:GO:0009058; F:GO:0030170	F:L-aspartate:2-oxoglutarate aminotransferase activity; P:cellular amino acid metabolic process; P:biosynthetic process; F:pyridoxal phosphate binding	IPR000796 (PRINTS); IPR004839 (PFAM); IPR015422 (G3DSA:3.90.1150.GENE3D); IPR015421 (G3DSA:3.40.640.GENE3D); mobidb-lite (MOBIDB_LITE); IPR000796 (PANTHER); IPR004838 (PROSITE_PATTERNS); cd00609 (CDD); IPR015424 (SUPERFAMILY)
I1RDA1	Uncharacterized protein	---NA---	NA	EV ex	NA	NA	NA	466	TRANSMEM 31 51 Helical. {ECO:0000256|SAM:Phobius}.; TRANSMEM 72 93 Helical. {ECO:0000256|SAM:Phobius}.; TRANSMEM 99 119 Helical. {ECO:0000256|SAM:Phobius}.; TRANSMEM 167 185 Helical. {ECO:0000256|SAM:Phobius}.; TRANSMEM 197 217 Helical. {ECO:0000256|SAM:Phobius}.; TRANSMEM 250 274 Helical. {ECO:0000256|SAM:Phobius}.; TRANSMEM 286 305 Helical. {ECO:0000256|SAM:Phobius}.; TRANSMEM 317 333 Helical. …		C:GO:0016021; F:GO:0022857; P:GO:0055085	C:integral component of membrane; F:transmembrane transporter activity; P:transmembrane transport	G3DSA:1.20.1250.20 (GENE3D); G3DSA:1.20.1250.20 (GENE3D); IPR011701 (PFAM); PTHR43702:SF8 (PANTHER); PTHR43702 (PANTHER); TRANSMEMBRANE (PHOBIUS); CYTOPLASMIC_DOMAIN (PHOBIUS); NON_CYTOPLASMIC_DOMAIN (PHOBIUS); TRANSMEMBRANE (PHOBIUS); CYTOPLASMIC_DOMAIN (PHOBIUS); NON_CYTOPLASMIC_DOMAIN (PHOBIUS); CYTOPLASMIC_DOMAIN (PHOBIUS); CYTOPLASMIC_DOMAIN (PHOBIUS); TRANSMEMBRANE (PHOBIUS); TRANSMEMBRANE …
I1RUY9	Uncharacterized protein	---NA---	NA	EV ex	NA	NA	NA	466		SIGNAL 1 19 {ECO:0000256|SAM:SignalP}.			IPR013211 (PFAM); IPR027589 (TIGRFAM); PTHR38787:SF1 (PANTHER); PTHR38787 (PANTHER); SIGNAL_PEPTIDE_H_REGION (PHOBIUS); NON_CYTOPLASMIC_DOMAIN (PHOBIUS); SIGNAL_PEPTIDE_C_REGION (PHOBIUS); SIGNAL_PEPTIDE_N_REGION (PHOBIUS); SIGNAL_PEPTIDE (PHOBIUS); SignalP-noTM (SIGNALP_GRAM_NEGATIVE); SignalP-TM (SIGNALP_GRAM_POSITIVE); SignalP-noTM (SIGNALP_EUK)
I1S5T5	Uncharacterized protein	FAD-dependent oxidoreductase cpaO; Flags: Precursor	NA	EV ex	NA	NA	NA	468		SIGNAL 1 19 {ECO:0000256|SAM:SignalP}.			G3DSA:1.10.405.20 (GENE3D); IPR036188 (G3DSA:3.50.50.GENE3D); G3DSA:3.30.70.1990 (GENE3D); PF13450 (PFAM); PTHR10742:SF372 (PANTHER); PTHR10742 (PANTHER); NON_CYTOPLASMIC_DOMAIN (PHOBIUS); SIGNAL_PEPTIDE_C_REGION (PHOBIUS); SIGNAL_PEPTIDE_H_REGION (PHOBIUS); SIGNAL_PEPTIDE (PHOBIUS); SIGNAL_PEPTIDE_N_REGION (PHOBIUS); SignalP-noTM (SIGNALP_EUK); IPR036188 (SUPERFAMILY)
I1RCH4	acidPPc domain-containing protein	Phosphatidate phosphatase	NA	EV ex	NA	NA	NA	469	TRANSMEM 29 49 Helical. {ECO:0000256|SAM:Phobius}.; TRANSMEM 78 101 Helical. {ECO:0000256|SAM:Phobius}.; TRANSMEM 121 140 Helical. {ECO:0000256|SAM:Phobius}.; TRANSMEM 211 229 Helical. {ECO:0000256|SAM:Phobius}.; TRANSMEM 300 319 Helical. {ECO:0000256|SAM:Phobius}.; TRANSMEM 331 349 Helical. {ECO:0000256|SAM:Phobius}.		P:GO:0006644; F:GO:0008195; C:GO:0016021; P:GO:0016311	P:phospholipid metabolic process; F:phosphatidate phosphatase activity; C:integral component of membrane; P:dephosphorylation	IPR000326 (SMART); IPR000326 (PFAM); G3DSA:1.20.144.10 (GENE3D); mobidb-lite (MOBIDB_LITE); mobidb-lite (MOBIDB_LITE); PTHR10165:SF154 (PANTHER); IPR043216 (PANTHER); TRANSMEMBRANE (PHOBIUS); CYTOPLASMIC_DOMAIN (PHOBIUS); CYTOPLASMIC_DOMAIN (PHOBIUS); TRANSMEMBRANE (PHOBIUS); TRANSMEMBRANE (PHOBIUS); TRANSMEMBRANE (PHOBIUS); NON_CYTOPLASMIC_DOMAIN (PHOBIUS); TRANSMEMBRANE (PHOBIUS); NON_CYTOPLASM…
I1RCU2	Citrate synthase	Citrate synthase, mitochondrial; Flags: Precursor	-1.56498	WCL up	0.0122694	0.0209661	TRUE	470			F:GO:0004108; P:GO:0006099; P:GO:0006101	F:citrate (Si)-synthase activity; P:tricarboxylic acid cycle; P:citrate metabolic process	IPR002020 (PRINTS); IPR002020 (PFAM); IPR010109 (TIGRFAM); IPR016143 (G3DSA:1.10.230.GENE3D); IPR016142 (G3DSA:1.10.580.GENE3D); PTHR11739:SF8 (PANTHER); IPR002020 (PANTHER); IPR019810 (PROSITE_PATTERNS); cd06105 (CDD); IPR036969 (SUPERFAMILY)
I1RVR7	Uncharacterized protein	Homogentisicase	-1.00828	not sig	0.129017	0.16527	FALSE	470			F:GO:0004411; P:GO:0006559; P:GO:0006570; P:GO:0055114	F:homogentisate 1,2-dioxygenase activity; P:L-phenylalanine catabolic process; P:tyrosine metabolic process; P:oxidation-reduction process	IPR005708 (PFAM); IPR014710 (G3DSA:2.60.120.GENE3D); IPR005708 (TIGRFAM); IPR005708 (PANTHER); IPR011051 (SUPERFAMILY)
I1RTG4	D-3-phosphoglycerate dehydrogenase (EC 1.1.1.399) (EC 1.1.1.95)	2-oxoglutarate reductase	-3.06103	WCL up	0.00191306	0.00449066	TRUE	472			F:GO:0004617; P:GO:0006564; F:GO:0051287; P:GO:0055114	F:phosphoglycerate dehydrogenase activity; P:L-serine biosynthetic process; F:NAD binding; P:oxidation-reduction process	IPR006140 (PFAM); G3DSA:3.40.50.720 (GENE3D); IPR006139 (PFAM); G3DSA:3.40.50.720 (GENE3D); G3DSA:3.30.70.260 (GENE3D); mobidb-lite (MOBIDB_LITE); mobidb-lite (MOBIDB_LITE); PTHR10996 (PANTHER); IPR029015 (PTHR10996:PANTHER); IPR029753 (PROSITE_PATTERNS); IPR029753 (PROSITE_PATTERNS); IPR029752 (PROSITE_PATTERNS); IPR002912 (PROSITE_PROFILES); cd12176 (CDD); SSF52283 (SUPERFAMILY); IPR036291 (SUP…
A0A1C3YHG7	Citrate synthase	Citrate synthase 2; Flags: Precursor	-1.69768	WCL up	0.002771	0.00599934	TRUE	472			P:GO:0006099; F:GO:0046912	P:tricarboxylic acid cycle; F:transferase activity, transferring acyl groups, acyl groups converted into alkyl on transfer	IPR002020 (PRINTS); IPR002020 (PFAM); IPR016143 (G3DSA:1.10.230.GENE3D); IPR016142 (G3DSA:1.10.580.GENE3D); IPR002020 (PANTHER); PTHR11739:SF15 (PANTHER); IPR019810 (PROSITE_PATTERNS); IPR036969 (SUPERFAMILY)
I1RBE6	Uncharacterized protein	Ubiquinol-cytochrome-c reductase complex core protein I; Flags: Precursor	-0.925866	not sig	0.259999	0.302766	FALSE	474			F:GO:0004222; P:GO:0006508; F:GO:0046872	F:metalloendopeptidase activity; P:proteolysis; F:metal ion binding	G3DSA:3.30.830.10 (GENE3D); IPR011765 (PFAM); IPR007863 (PFAM); G3DSA:3.30.830.10 (GENE3D); PTHR11851:SF189 (PANTHER); PTHR11851 (PANTHER); IPR001431 (PROSITE_PATTERNS); SIGNAL_PEPTIDE_N_REGION (PHOBIUS); SIGNAL_PEPTIDE_H_REGION (PHOBIUS); SIGNAL_PEPTIDE (PHOBIUS); SIGNAL_PEPTIDE_C_REGION (PHOBIUS); NON_CYTOPLASMIC_DOMAIN (PHOBIUS); SignalP-TM (SIGNALP_GRAM_POSITIVE); IPR011249 (SUPERFAMILY); IPR…
I1RXF0	Plug_translocon domain-containing protein	Protein transport protein SEC61 subunit alpha	1.16448	EV up	0.0334047	0.0490082	TRUE	476	TRANSMEM 33 55 Helical. {ECO:0000256|SAM:Phobius}.; TRANSMEM 75 99 Helical. {ECO:0000256|SAM:Phobius}.; TRANSMEM 120 139 Helical. {ECO:0000256|SAM:Phobius}.; TRANSMEM 145 167 Helical. {ECO:0000256|SAM:Phobius}.; TRANSMEM 174 195 Helical. {ECO:0000256|SAM:Phobius}.; TRANSMEM 244 265 Helical. {ECO:0000256|SAM:Phobius}.; TRANSMEM 416 434 Helical. {ECO:0000256|SAM:Phobius}.; TRANSMEM 440 458 Helical.…		F:GO:0005048; C:GO:0005784; P:GO:0006616; F:GO:0015450; C:GO:0016021; P:GO:0030433; P:GO:0030970; P:GO:0031204; P:GO:0044743; P:GO:0070843	F:signal sequence binding; C:Sec61 translocon complex; P:SRP-dependent cotranslational protein targeting to membrane, translocation; F:P-P-bond-hydrolysis-driven protein transmembrane transporter activity; C:integral component of membrane; P:ubiquitin-dependent ERAD pathway; P:retrograde protein transport, ER to cytosol; P:posttranslational protein targeting to membrane, translocation; P:protein …	IPR002208 (TIGRFAM); IPR002208 (PIRSF); IPR023201 (G3DSA:1.10.3370.GENE3D); IPR002208 (PFAM); IPR019561 (PFAM); IPR002208 (PANTHER); PTHR10906:SF19 (PANTHER); IPR030659 (PROSITE_PATTERNS); IPR030659 (PROSITE_PATTERNS); TRANSMEMBRANE (PHOBIUS); TRANSMEMBRANE (PHOBIUS); TRANSMEMBRANE (PHOBIUS); TRANSMEMBRANE (PHOBIUS); CYTOPLASMIC_DOMAIN (PHOBIUS); CYTOPLASMIC_DOMAIN (PHOBIUS); TRANSMEMBRANE (PHOBI…
A0A1C3YJ09	Altered inheritance of mitochondria protein 24, mitochondrial	---NA---	NA	EV ex	NA	NA	NA	477			C:GO:0005739	C:mitochondrion	IPR036983 (G3DSA:3.60.160.GENE3D); IPR002838 (PFAM); IPR002838 (TIGRFAM); mobidb-lite (MOBIDB_LITE); mobidb-lite (MOBIDB_LITE); mobidb-lite (MOBIDB_LITE); mobidb-lite (MOBIDB_LITE); mobidb-lite (MOBIDB_LITE); mobidb-lite (MOBIDB_LITE); mobidb-lite (MOBIDB_LITE); PTHR31801 (PANTHER); PTHR31801:SF0 (PANTHER); IPR016031 (SUPERFAMILY)
I1RC49	V-type proton ATPase subunit H	Vacuolar proton pump subunit H	2.09705	EV up	0.0266376	0.0402724	TRUE	479			C:GO:0000221; F:GO:0046961; P:GO:1902600	C:vacuolar proton-transporting V-type ATPase, V1 domain; F:proton-transporting ATPase activity, rotational mechanism; P:proton transmembrane transport	IPR011987 (PFAM); IPR011989 (G3DSA:1.25.10.GENE3D); IPR004908 (PFAM); IPR038497 (G3DSA:1.25.40.GENE3D); IPR004908 (PIRSF); IPR004908 (PANTHER); PTHR10698:SF0 (PANTHER); IPR016024 (SUPERFAMILY)
A0A1C3YHP2	Phosphotransferase (EC 2.7.1.-)	Hexokinase	-4.35638	WCL up	0.000151939	0.000560039	TRUE	481			P:GO:0001678; F:GO:0004396; F:GO:0005524; F:GO:0005536; P:GO:0006096; P:GO:0046835	P:cellular glucose homeostasis; F:hexokinase activity; F:ATP binding; F:glucose binding; P:glycolytic process; P:carbohydrate phosphorylation	PR00475 (PRINTS); IPR022673 (PFAM); G3DSA:3.30.420.40 (GENE3D); IPR022672 (PFAM); G3DSA:3.40.367.20 (GENE3D); PTHR19443:SF16 (PANTHER); IPR001312 (PANTHER); IPR019807 (PROSITE_PATTERNS); IPR001312 (PROSITE_PROFILES); cd00012 (CDD); IPR043129 (SUPERFAMILY); IPR043129 (SUPERFAMILY)
I1RWQ1	IPPc domain-containing protein	Phosphatidylinositol 4,5-bisphosphate 5-phosphatase	NA	EV ex	NA	NA	NA	483	TRANSMEM 462 480 Helical. {ECO:0000256|SAM:Phobius}.		C:GO:0016021; P:GO:0046856	C:integral component of membrane; P:phosphatidylinositol dephosphorylation	IPR000300 (SMART); PTHR11200 (PANTHER); PTHR11200:SF185 (PANTHER); CYTOPLASMIC_DOMAIN (PHOBIUS); TRANSMEMBRANE (PHOBIUS); NON_CYTOPLASMIC_DOMAIN (PHOBIUS); IPR036691 (SUPERFAMILY); TMhelix (TMHMM)
I1RQE8	Serine hydroxymethyltransferase (EC 2.1.2.1)	Serine methylase	-2.22924	WCL up	0.00971065	0.0174635	TRUE	484			F:GO:0004372; C:GO:0005737; F:GO:0008168; P:GO:0019264; F:GO:0030170; P:GO:0032259; P:GO:0035999	F:glycine hydroxymethyltransferase activity; C:cytoplasm; F:methyltransferase activity; P:glycine biosynthetic process from serine; F:pyridoxal phosphate binding; P:methylation; P:tetrahydrofolate interconversion	IPR039429 (PFAM); IPR001085 (PIRSF); IPR015421 (G3DSA:3.40.640.GENE3D); IPR015422 (G3DSA:3.90.1150.GENE3D); IPR001085 (PANTHER); PTHR11680:SF25 (PANTHER); IPR019798 (PROSITE_PATTERNS); IPR001085 (HAMAP); IPR001085 (CDD); IPR015424 (SUPERFAMILY)
A0A098DHS8	MFS domain-containing protein	Glycerophosphodiester transporter GIT2	NA	EV ex	NA	NA	NA	484	TRANSMEM 85 104 Helical. {ECO:0000256|SAM:Phobius}.; TRANSMEM 110 129 Helical. {ECO:0000256|SAM:Phobius}.; TRANSMEM 177 200 Helical. {ECO:0000256|SAM:Phobius}.; TRANSMEM 212 230 Helical. {ECO:0000256|SAM:Phobius}.; TRANSMEM 251 277 Helical. {ECO:0000256|SAM:Phobius}.; TRANSMEM 289 308 Helical. {ECO:0000256|SAM:Phobius}.; TRANSMEM 315 335 Helical. {ECO:0000256|SAM:Phobius}.; TRANSMEM 341 359 Helic…		C:GO:0016021; F:GO:0022857; P:GO:0055085	C:integral component of membrane; F:transmembrane transporter activity; P:transmembrane transport	IPR005828 (PFAM); G3DSA:1.20.1250.20 (GENE3D); mobidb-lite (MOBIDB_LITE); mobidb-lite (MOBIDB_LITE); PTHR24064 (PANTHER); PTHR24064:SF200 (PANTHER); TRANSMEMBRANE (PHOBIUS); CYTOPLASMIC_DOMAIN (PHOBIUS); NON_CYTOPLASMIC_DOMAIN (PHOBIUS); TRANSMEMBRANE (PHOBIUS); TRANSMEMBRANE (PHOBIUS); TRANSMEMBRANE (PHOBIUS); TRANSMEMBRANE (PHOBIUS); TRANSMEMBRANE (PHOBIUS); NON_CYTOPLASMIC_DOMAIN (PHOBIUS); NO…
I1RG22	Uncharacterized protein	---NA---	NA	EV ex	NA	NA	NA	484	TRANSMEM 41 62 Helical. {ECO:0000256|SAM:Phobius}.; TRANSMEM 107 127 Helical. {ECO:0000256|SAM:Phobius}.; TRANSMEM 134 159 Helical. {ECO:0000256|SAM:Phobius}.; TRANSMEM 165 188 Helical. {ECO:0000256|SAM:Phobius}.; TRANSMEM 200 221 Helical. {ECO:0000256|SAM:Phobius}.; TRANSMEM 227 246 Helical. {ECO:0000256|SAM:Phobius}.; TRANSMEM 303 327 Helical. {ECO:0000256|SAM:Phobius}.; TRANSMEM 339 361 Helica…		C:GO:0016021; F:GO:0022857; P:GO:0055085	C:integral component of membrane; F:transmembrane transporter activity; P:transmembrane transport	IPR011701 (PFAM); G3DSA:1.20.1250.20 (GENE3D); PTHR23507 (PANTHER); TRANSMEMBRANE (PHOBIUS); TRANSMEMBRANE (PHOBIUS); CYTOPLASMIC_DOMAIN (PHOBIUS); CYTOPLASMIC_DOMAIN (PHOBIUS); TRANSMEMBRANE (PHOBIUS); NON_CYTOPLASMIC_DOMAIN (PHOBIUS); TRANSMEMBRANE (PHOBIUS); TRANSMEMBRANE (PHOBIUS); NON_CYTOPLASMIC_DOMAIN (PHOBIUS); NON_CYTOPLASMIC_DOMAIN (PHOBIUS); CYTOPLASMIC_DOMAIN (PHOBIUS); NON_CYTOPLASMI…
I1RY41	Uncharacterized protein	---NA---	0.431763	not sig	0.348086	0.390409	FALSE	485		SIGNAL 1 23 {ECO:0000256|SAM:SignalP}.	F:GO:0003824	F:catalytic activity	IPR011042 (G3DSA:2.120.10.GENE3D); mobidb-lite (MOBIDB_LITE); mobidb-lite (MOBIDB_LITE); PTHR19328 (PANTHER); PTHR19328:SF53 (PANTHER); SIGNAL_PEPTIDE_C_REGION (PHOBIUS); TRANSMEMBRANE (PHOBIUS); SIGNAL_PEPTIDE (PHOBIUS); SIGNAL_PEPTIDE_H_REGION (PHOBIUS); SIGNAL_PEPTIDE_N_REGION (PHOBIUS); CYTOPLASMIC_DOMAIN (PHOBIUS); NON_CYTOPLASMIC_DOMAIN (PHOBIUS); SignalP-noTM (SIGNALP_EUK); SignalP-TM (SIG…
I1RD38	FCP1 homology domain-containing protein	Plasma membrane sodium response protein 1	2.42646	EV up	0.0103549	0.0183266	TRUE	486			C:GO:0016021; P:GO:0016311; F:GO:0016791	C:integral component of membrane; P:dephosphorylation; F:phosphatase activity	IPR004274 (SMART); IPR011948 (TIGRFAM); IPR023214 (G3DSA:3.40.50.GENE3D); IPR004274 (PFAM); mobidb-lite (MOBIDB_LITE); mobidb-lite (MOBIDB_LITE); mobidb-lite (MOBIDB_LITE); mobidb-lite (MOBIDB_LITE); mobidb-lite (MOBIDB_LITE); mobidb-lite (MOBIDB_LITE); mobidb-lite (MOBIDB_LITE); PTHR12210:SF29 (PANTHER); PTHR12210 (PANTHER); IPR004274 (PROSITE_PROFILES); cd07521 (CDD); IPR036412 (SUPERFAMILY)
I1REC8	Carboxylic ester hydrolase (EC 3.1.1.-)	Probable secreted lipase ARB_02369; Flags: Precursor	NA	EV ex	NA	NA	NA	486		SIGNAL 1 20 {ECO:0000256|RuleBase:RU361235}.	F:GO:0016787	F:hydrolase activity	IPR002018 (PFAM); IPR029058 (G3DSA:3.40.50.GENE3D); IPR029058 (G3DSA:3.40.50.GENE3D); mobidb-lite (MOBIDB_LITE); PTHR11559:SF392 (PANTHER); PTHR11559 (PANTHER); IPR019826 (PROSITE_PATTERNS); SIGNAL_PEPTIDE_C_REGION (PHOBIUS); SIGNAL_PEPTIDE (PHOBIUS); NON_CYTOPLASMIC_DOMAIN (PHOBIUS); SIGNAL_PEPTIDE_H_REGION (PHOBIUS); SIGNAL_PEPTIDE_N_REGION (PHOBIUS); SignalP-noTM (SIGNALP_EUK); SignalP-TM (SIG…
A0A0E0SFP4	Dipeptidase (EC 3.4.13.19)	Sirodesmin biosynthesis protein J	0.518386	not sig	0.266442	0.309461	FALSE	488			P:GO:0006508; F:GO:0046872; F:GO:0070573	P:proteolysis; F:metal ion binding; F:metallodipeptidase activity	G3DSA:3.20.20.140 (GENE3D); IPR008257 (PFAM); mobidb-lite (MOBIDB_LITE); mobidb-lite (MOBIDB_LITE); mobidb-lite (MOBIDB_LITE); PTHR10443:SF12 (PANTHER); IPR008257 (PANTHER); TRANSMEMBRANE (PHOBIUS); CYTOPLASMIC_DOMAIN (PHOBIUS); NON_CYTOPLASMIC_DOMAIN (PHOBIUS); IPR008257 (PROSITE_PROFILES); IPR008257 (CDD); IPR032466 (SUPERFAMILY)
I1RPR1	Uncharacterized protein	Citrate cleavage enzyme subunit 2	-6.54158	WCL up	1.01621e-05	0.000103404	TRUE	489					IPR016102 (G3DSA:3.40.50.GENE3D); G3DSA:3.30.470.110 (GENE3D); IPR013650 (PFAM); IPR032263 (PFAM); PTHR23118:SF20 (PANTHER); PTHR23118 (PANTHER); IPR016102 (SUPERFAMILY); SSF56059 (SUPERFAMILY)
I1RXS0	DAO domain-containing protein	Thiazole biosynthetic enzyme	0.421118	not sig	0.211355	0.251372	FALSE	489		SIGNAL 1 18 {ECO:0000256|SAM:SignalP}.	F:GO:0016491; P:GO:0055114	F:oxidoreductase activity; P:oxidation-reduction process	G3DSA:3.30.9.10 (GENE3D); IPR036188 (G3DSA:3.50.50.GENE3D); IPR006076 (PFAM); PTHR13847 (PANTHER); PTHR13847:SF213 (PANTHER); SIGNAL_PEPTIDE_N_REGION (PHOBIUS); SIGNAL_PEPTIDE_H_REGION (PHOBIUS); SIGNAL_PEPTIDE_C_REGION (PHOBIUS); NON_CYTOPLASMIC_DOMAIN (PHOBIUS); SIGNAL_PEPTIDE (PHOBIUS); SignalP-noTM (SIGNALP_EUK); IPR036188 (SUPERFAMILY)
I1RR36	Peptide hydrolase (EC 3.4.-.-)	Leucyl aminopeptidase 2; Short=LAP2; Flags: Precursor	1.27363	EV up	0.00388901	0.00800264	TRUE	489		SIGNAL 1 19 {ECO:0000256|RuleBase:RU361240}.	F:GO:0004177; P:GO:0006508; F:GO:0046872	F:aminopeptidase activity; P:proteolysis; F:metal ion binding	IPR007484 (PFAM); G3DSA:3.40.630.10 (GENE3D); IPR003137 (PFAM); G3DSA:3.50.30.30 (GENE3D); PTHR12147 (PANTHER); PTHR12147:SF17 (PANTHER); SIGNAL_PEPTIDE_N_REGION (PHOBIUS); SIGNAL_PEPTIDE_C_REGION (PHOBIUS); SIGNAL_PEPTIDE_H_REGION (PHOBIUS); NON_CYTOPLASMIC_DOMAIN (PHOBIUS); SIGNAL_PEPTIDE (PHOBIUS); cd04816 (CDD); IPR041756 (CDD); SignalP-noTM (SIGNALP_EUK); SSF53187 (SUPERFAMILY); SSF52025 (SU…
A0A1C3YMP0	Peptide hydrolase (EC 3.4.-.-)	Leucyl aminopeptidase 2; Short=LAP2; Flags: Precursor	5.75725	EV up	1.42186e-07	1.2606e-05	TRUE	490		SIGNAL 1 19 {ECO:0000256|RuleBase:RU361240}.	F:GO:0004177; P:GO:0006508; F:GO:0046872	F:aminopeptidase activity; P:proteolysis; F:metal ion binding	IPR007484 (PFAM); IPR003137 (PFAM); G3DSA:3.50.30.30 (GENE3D); G3DSA:3.40.630.10 (GENE3D); PTHR12147 (PANTHER); PTHR12147:SF17 (PANTHER); SIGNAL_PEPTIDE_C_REGION (PHOBIUS); NON_CYTOPLASMIC_DOMAIN (PHOBIUS); SIGNAL_PEPTIDE_N_REGION (PHOBIUS); SIGNAL_PEPTIDE_H_REGION (PHOBIUS); SIGNAL_PEPTIDE (PHOBIUS); IPR041756 (CDD); cd04816 (CDD); SignalP-noTM (SIGNALP_EUK); SSF52025 (SUPERFAMILY); SSF53187 (SU…
V6R2Z2	Aldedh domain-containing protein	Allergen Cla h III; AltName: Allergen=Cla h 10	-4.42299	WCL up	0.0015987	0.00385416	TRUE	492			F:GO:0016620; P:GO:0055114	F:oxidoreductase activity, acting on the aldehyde or oxo group of donors, NAD or NADP as acceptor; P:oxidation-reduction process	IPR016162 (G3DSA:3.40.605.GENE3D); IPR016163 (G3DSA:3.40.309.GENE3D); IPR015590 (PFAM); PTHR11699:SF211 (PANTHER); PTHR11699 (PANTHER); IPR016160 (PROSITE_PATTERNS); IPR029510 (PROSITE_PATTERNS); cd07091 (CDD); IPR016161 (SUPERFAMILY)
I1RC11	6-phosphogluconate dehydrogenase, decarboxylating (EC 1.1.1.44)	6-phosphogluconate dehydrogenase, decarboxylating 2	-3.15893	WCL up	0.000122721	0.00047184	TRUE	492			F:GO:0004616; P:GO:0006098; P:GO:0019521; F:GO:0050661	F:phosphogluconate dehydrogenase (decarboxylating) activity; P:pentose-phosphate shunt; P:D-gluconate metabolic process; F:NADP binding	IPR006183 (PRINTS); IPR006114 (SMART); IPR006115 (PFAM); IPR013328 (G3DSA:1.10.1040.GENE3D); G3DSA:1.20.5.320 (GENE3D); IPR006113 (PIRSF); IPR006113 (TIGRFAM); IPR006114 (PFAM); G3DSA:3.40.50.720 (GENE3D); IPR006183 (PANTHER); PTHR11811:SF45 (PANTHER); IPR006184 (PROSITE_PATTERNS); IPR008927 (SUPERFAMILY); IPR036291 (SUPERFAMILY)
I1RDT6	Vacuolar calcium ion transporter	Vacuolar Ca(2+)/H(+) exchanger	1.93829	EV up	0.00671022	0.0126277	TRUE	492	TRANSMEM 66 84 Helical. {ECO:0000256|RuleBase:RU365028}.; TRANSMEM 90 108 Helical. {ECO:0000256|RuleBase:RU365028}.; TRANSMEM 120 142 Helical. {ECO:0000256|RuleBase:RU365028}.; TRANSMEM 162 186 Helical. {ECO:0000256|RuleBase:RU365028}.; TRANSMEM 198 224 Helical. {ECO:0000256|RuleBase:RU365028}.; TRANSMEM 309 328 Helical. {ECO:0000256|RuleBase:RU365028}.; TRANSMEM 409 426 Helical. {ECO:0000256|Rul…		C:GO:0005774; F:GO:0015369; C:GO:0016021; P:GO:0070588	C:vacuolar membrane; F:calcium:proton antiporter activity; C:integral component of membrane; P:calcium ion transmembrane transport	IPR004837 (PFAM); IPR004798 (TIGRFAM); G3DSA:1.20.1420.30 (GENE3D); mobidb-lite (MOBIDB_LITE); PTHR31503 (PANTHER); PTHR31503:SF14 (PANTHER); CYTOPLASMIC_DOMAIN (PHOBIUS); TRANSMEMBRANE (PHOBIUS); NON_CYTOPLASMIC_DOMAIN (PHOBIUS); TRANSMEMBRANE (PHOBIUS); CYTOPLASMIC_DOMAIN (PHOBIUS); TRANSMEMBRANE (PHOBIUS); NON_CYTOPLASMIC_DOMAIN (PHOBIUS); CYTOPLASMIC_DOMAIN (PHOBIUS); NON_CYTOPLASMIC_DOMAIN (…
I1RLW6	Peptide hydrolase (EC 3.4.-.-)	Leucyl aminopeptidase 2; Short=LAP2; Flags: Precursor	2.19436	EV up	0.0145916	0.0244656	TRUE	492			F:GO:0004177; P:GO:0006508; F:GO:0046872	F:aminopeptidase activity; P:proteolysis; F:metal ion binding	IPR007484 (PFAM); G3DSA:3.40.630.10 (GENE3D); IPR003137 (PFAM); G3DSA:3.50.30.30 (GENE3D); PTHR12147:SF17 (PANTHER); PTHR12147 (PANTHER); SIGNAL_PEPTIDE (PHOBIUS); SIGNAL_PEPTIDE_C_REGION (PHOBIUS); SIGNAL_PEPTIDE_N_REGION (PHOBIUS); NON_CYTOPLASMIC_DOMAIN (PHOBIUS); SIGNAL_PEPTIDE_H_REGION (PHOBIUS); IPR041756 (CDD); cd02130 (CDD); SSF52025 (SUPERFAMILY); SSF53187 (SUPERFAMILY)
I1RAH0	Dolichyl-diphosphooligosaccharide--protein glycosyltransferase subunit 1	Oligosaccharyl transferase subunit alpha; Flags: Precursor	1.11829	not sig	0.070434	0.0961273	FALSE	493	TRANSMEM 466 483 Helical. {ECO:0000256|RuleBase:RU361143}.	SIGNAL 1 19 {ECO:0000256|RuleBase:RU361143}.	P:GO:0006486; C:GO:0008250; C:GO:0016021	P:protein glycosylation; C:oligosaccharyltransferase complex; C:integral component of membrane	IPR007676 (PFAM); IPR007676 (PANTHER); PTHR21049:SF0 (PANTHER); TRANSMEMBRANE (PHOBIUS); NON_CYTOPLASMIC_DOMAIN (PHOBIUS); SIGNAL_PEPTIDE_C_REGION (PHOBIUS); SIGNAL_PEPTIDE_N_REGION (PHOBIUS); CYTOPLASMIC_DOMAIN (PHOBIUS); SIGNAL_PEPTIDE (PHOBIUS); SIGNAL_PEPTIDE_H_REGION (PHOBIUS); SignalP-noTM (SIGNALP_GRAM_NEGATIVE); SignalP-TM (SIGNALP_GRAM_POSITIVE); SignalP-noTM (SIGNALP_EUK); TMhelix (TMHM…
I1RIX2	Carboxypeptidase (EC 3.4.16.-)	Carboxypeptidase Y homolog ARB_05721; Flags: Precursor	1.81476	EV up	0.0268524	0.0404601	TRUE	494		SIGNAL 1 19 {ECO:0000256|RuleBase:RU361156}.	F:GO:0004185; P:GO:0006508	F:serine-type carboxypeptidase activity; P:proteolysis	IPR001563 (PRINTS); IPR001563 (PFAM); IPR029058 (G3DSA:3.40.50.GENE3D); G3DSA:1.10.287.410 (GENE3D); IPR001563 (PANTHER); PTHR11802:SF205 (PANTHER); IPR018202 (PROSITE_PATTERNS); IPR033124 (PROSITE_PATTERNS); SIGNAL_PEPTIDE_H_REGION (PHOBIUS); SIGNAL_PEPTIDE_N_REGION (PHOBIUS); SIGNAL_PEPTIDE_C_REGION (PHOBIUS); NON_CYTOPLASMIC_DOMAIN (PHOBIUS); SIGNAL_PEPTIDE (PHOBIUS); SignalP-noTM (SIGNALP_EUK…
I1S3M2	Peptide hydrolase (EC 3.4.-.-)	Leucyl aminopeptidase 2; Short=LAP2; Flags: Precursor	1.7314	EV up	0.00068095	0.00198499	TRUE	495			F:GO:0004177; P:GO:0006508; F:GO:0046872	F:aminopeptidase activity; P:proteolysis; F:metal ion binding	G3DSA:3.40.630.10 (GENE3D); IPR007484 (PFAM); IPR003137 (PFAM); G3DSA:3.50.30.30 (GENE3D); PTHR12147:SF17 (PANTHER); PTHR12147 (PANTHER); cd04816 (CDD); IPR041756 (CDD); SSF52025 (SUPERFAMILY); SSF53187 (SUPERFAMILY)
I1RLD7	FAD-binding PCMH-type domain-containing protein	Cercosporin toxin biosynthesis cluster protein 5	3.63722	EV up	0.000229302	0.00079278	TRUE	498		SIGNAL 1 24 {ECO:0000256|SAM:SignalP}.	F:GO:0016491; P:GO:0055114; F:GO:0071949	F:oxidoreductase activity; P:oxidation-reduction process; F:FAD binding	IPR006094 (PFAM); G3DSA:3.30.465.40 (GENE3D); PTHR42973 (PANTHER); PTHR42973:SF27 (PANTHER); IPR006093 (PROSITE_PATTERNS); SIGNAL_PEPTIDE_H_REGION (PHOBIUS); SIGNAL_PEPTIDE_N_REGION (PHOBIUS); NON_CYTOPLASMIC_DOMAIN (PHOBIUS); SIGNAL_PEPTIDE (PHOBIUS); SIGNAL_PEPTIDE_C_REGION (PHOBIUS); IPR016166 (PROSITE_PROFILES); SignalP-TM (SIGNALP_GRAM_POSITIVE); SignalP-noTM (SIGNALP_EUK); IPR036318 (SUPERF…
I1RBF4	Uncharacterized protein	UDP-N-acetylglucosamine pyrophosphorylase	-3.44039	WCL up	0.0014414	0.00355174	TRUE	500			F:GO:0003977; P:GO:0006048	F:UDP-N-acetylglucosamine diphosphorylase activity; P:UDP-N-acetylglucosamine biosynthetic process	IPR029044 (G3DSA:3.90.550.GENE3D); IPR002618 (PFAM); G3DSA:3.40.1630.20 (GENE3D); mobidb-lite (MOBIDB_LITE); IPR039741 (PANTHER); PTHR11952:SF2 (PANTHER); cd04193 (CDD); IPR029044 (SUPERFAMILY)
I1S5E9	Uncharacterized protein	---NA---	0.946512	not sig	0.00584441	0.0112354	FALSE	500		SIGNAL 1 21 {ECO:0000256|SAM:SignalP}.			IPR000073 (PFAM); IPR013595 (PFAM); PTHR43487:SF1 (PANTHER); PTHR43487 (PANTHER); SIGNAL_PEPTIDE_N_REGION (PHOBIUS); NON_CYTOPLASMIC_DOMAIN (PHOBIUS); SIGNAL_PEPTIDE_C_REGION (PHOBIUS); SIGNAL_PEPTIDE (PHOBIUS); SIGNAL_PEPTIDE_H_REGION (PHOBIUS); SignalP-noTM (SIGNALP_GRAM_NEGATIVE); SignalP-TM (SIGNALP_GRAM_POSITIVE); SignalP-noTM (SIGNALP_EUK); IPR029058 (SUPERFAMILY)
A0A098DV80	Peptidase A1 domain-containing protein	Podosporapepsin; Flags: Precursor	NA	EV ex	NA	NA	NA	500		SIGNAL 1 17 {ECO:0000256|SAM:SignalP}.	F:GO:0004190; P:GO:0006508	F:aspartic-type endopeptidase activity; P:proteolysis	IPR001461 (PRINTS); IPR021109 (G3DSA:2.40.70.GENE3D); IPR021109 (G3DSA:2.40.70.GENE3D); IPR033121 (PFAM); mobidb-lite (MOBIDB_LITE); mobidb-lite (MOBIDB_LITE); PTHR13683:SF345 (PANTHER); IPR001461 (PANTHER); IPR001969 (PROSITE_PATTERNS); IPR001969 (PROSITE_PATTERNS); SIGNAL_PEPTIDE_C_REGION (PHOBIUS); SIGNAL_PEPTIDE_N_REGION (PHOBIUS); NON_CYTOPLASMIC_DOMAIN (PHOBIUS); SIGNAL_PEPTIDE_H_REGION (PH…
I1RX76	Uncharacterized protein	---NA---	NA	EV ex	NA	NA	NA	503			P:GO:0006886	P:intracellular protein transport	Coil (COILS); IPR004152 (PFAM); IPR008942 (G3DSA:1.25.40.GENE3D); IPR038425 (G3DSA:1.20.58.GENE3D); mobidb-lite (MOBIDB_LITE); mobidb-lite (MOBIDB_LITE); mobidb-lite (MOBIDB_LITE); mobidb-lite (MOBIDB_LITE); IPR004152 (PROSITE_PROFILES); IPR002014 (PROSITE_PROFILES); cd16980 (CDD); cd12930 (CDD); SignalP-TM (SIGNALP_GRAM_POSITIVE); SSF89009 (SUPERFAMILY); IPR008942 (SUPERFAMILY)
I1R9G1	FAD-binding PCMH-type domain-containing protein	Solanapyrone biosynthesis protein 5; Flags: Precursor	NA	EV ex	NA	NA	NA	503		SIGNAL 1 22 {ECO:0000256|SAM:SignalP}.	F:GO:0016491; P:GO:0055114; F:GO:0071949	F:oxidoreductase activity; P:oxidation-reduction process; F:FAD binding	IPR006094 (PFAM); G3DSA:3.30.465.40 (GENE3D); PTHR42973:SF2 (PANTHER); PTHR42973 (PANTHER); SIGNAL_PEPTIDE_H_REGION (PHOBIUS); SIGNAL_PEPTIDE_N_REGION (PHOBIUS); SIGNAL_PEPTIDE_C_REGION (PHOBIUS); NON_CYTOPLASMIC_DOMAIN (PHOBIUS); SIGNAL_PEPTIDE (PHOBIUS); IPR016166 (PROSITE_PROFILES); SignalP-noTM (SIGNALP_EUK); SignalP-TM (SIGNALP_GRAM_POSITIVE); SignalP-noTM (SIGNALP_GRAM_NEGATIVE); IPR036318 …
I1R9C4	MFS domain-containing protein	Uncharacterized transporter C1039.04	NA	EV ex	NA	NA	NA	504	TRANSMEM 45 62 Helical. {ECO:0000256|SAM:Phobius}.; TRANSMEM 114 134 Helical. {ECO:0000256|SAM:Phobius}.; TRANSMEM 146 166 Helical. {ECO:0000256|SAM:Phobius}.; TRANSMEM 178 198 Helical. {ECO:0000256|SAM:Phobius}.; TRANSMEM 210 230 Helical. {ECO:0000256|SAM:Phobius}.; TRANSMEM 325 344 Helical. {ECO:0000256|SAM:Phobius}.; TRANSMEM 356 375 Helical. {ECO:0000256|SAM:Phobius}.; TRANSMEM 381 404 Helica…		C:GO:0016021; F:GO:0022857; P:GO:0055085	C:integral component of membrane; F:transmembrane transporter activity; P:transmembrane transport	G3DSA:1.20.1250.20 (GENE3D); G3DSA:1.20.1250.20 (GENE3D); IPR011701 (PFAM); mobidb-lite (MOBIDB_LITE); PTHR43791:SF32 (PANTHER); PTHR43791 (PANTHER); TRANSMEMBRANE (PHOBIUS); CYTOPLASMIC_DOMAIN (PHOBIUS); NON_CYTOPLASMIC_DOMAIN (PHOBIUS); CYTOPLASMIC_DOMAIN (PHOBIUS); NON_CYTOPLASMIC_DOMAIN (PHOBIUS); TRANSMEMBRANE (PHOBIUS); CYTOPLASMIC_DOMAIN (PHOBIUS); CYTOPLASMIC_DOMAIN (PHOBIUS); TRANSMEMBRA…
I1RUL8	Uncharacterized protein	UNC93-like protein C922.05c	1.73793	EV up	0.0166595	0.027436	TRUE	505	TRANSMEM 53 72 Helical. {ECO:0000256|SAM:Phobius}.; TRANSMEM 92 108 Helical. {ECO:0000256|SAM:Phobius}.; TRANSMEM 115 136 Helical. {ECO:0000256|SAM:Phobius}.; TRANSMEM 142 164 Helical. {ECO:0000256|SAM:Phobius}.; TRANSMEM 176 195 Helical. {ECO:0000256|SAM:Phobius}.; TRANSMEM 215 234 Helical. {ECO:0000256|SAM:Phobius}.; TRANSMEM 269 286 Helical. {ECO:0000256|SAM:Phobius}.; TRANSMEM 306 324 Helical…		C:GO:0016021; F:GO:0022857; P:GO:0055085	C:integral component of membrane; F:transmembrane transporter activity; P:transmembrane transport	G3DSA:1.20.1250.20 (GENE3D); G3DSA:1.20.1250.20 (GENE3D); IPR011701 (PFAM); PTHR23294:SF54 (PANTHER); PTHR23294 (PANTHER); NON_CYTOPLASMIC_DOMAIN (PHOBIUS); TRANSMEMBRANE (PHOBIUS); NON_CYTOPLASMIC_DOMAIN (PHOBIUS); CYTOPLASMIC_DOMAIN (PHOBIUS); CYTOPLASMIC_DOMAIN (PHOBIUS); CYTOPLASMIC_DOMAIN (PHOBIUS); NON_CYTOPLASMIC_DOMAIN (PHOBIUS); TRANSMEMBRANE (PHOBIUS); TRANSMEMBRANE (PHOBIUS); CYTOPLASM…
I1RMJ3	Glutathione reductase (EC 1.8.1.7)	Glutathione reductase; Short=GR; Short=GRase	-1.20075	WCL up	0.00251213	0.00564887	TRUE	506			F:GO:0004362; C:GO:0005737; P:GO:0006749; P:GO:0045454; F:GO:0050660; F:GO:0050661; P:GO:0055114; P:GO:0098869	F:glutathione-disulfide reductase activity; C:cytoplasm; P:glutathione metabolic process; P:cell redox homeostasis; F:flavin adenine dinucleotide binding; F:NADP binding; P:oxidation-reduction process; P:cellular oxidant detoxification	PR00411 (PRINTS); PR00368 (PRINTS); IPR004099 (PFAM); IPR036188 (G3DSA:3.50.50.GENE3D); IPR023753 (PFAM); IPR001100 (PIRSF); IPR036188 (G3DSA:3.50.50.GENE3D); IPR006322 (TIGRFAM); IPR016156 (G3DSA:3.30.390.GENE3D); IPR006322 (PANTHER); IPR012999 (PROSITE_PATTERNS); IPR016156 (SUPERFAMILY); IPR036188 (SUPERFAMILY)
I1S4Z7	Protein disulfide-isomerase (EC 5.3.4.1)	Protein disulfide-isomerase; Short=PDI; Flags: Precursor	-4.57865	WCL up	0.000339008	0.00107232	TRUE	507		SIGNAL 1 20 {ECO:0000256|RuleBase:RU361130}.	F:GO:0003756; P:GO:0045454	F:protein disulfide isomerase activity; P:cell redox homeostasis	PR00421 (PRINTS); IPR036249 (G3DSA:3.40.30.GENE3D); IPR036249 (G3DSA:3.40.30.GENE3D); IPR036249 (G3DSA:3.40.30.GENE3D); IPR005792 (TIGRFAM); IPR013766 (PFAM); IPR036249 (G3DSA:3.40.30.GENE3D); PF13848 (PFAM); IPR005788 (TIGRFAM); mobidb-lite (MOBIDB_LITE); PTHR18929:SF132 (PANTHER); PTHR18929 (PANTHER); IPR017937 (PROSITE_PATTERNS); IPR017937 (PROSITE_PATTERNS); SIGNAL_PEPTIDE_N_REGION (PHOBIUS);…
I1RK17	MFS domain-containing protein	Carboxylic acid transporter protein homolog	NA	EV ex	NA	NA	NA	507	TRANSMEM 50 68 Helical. {ECO:0000256|SAM:Phobius}.; TRANSMEM 88 109 Helical. {ECO:0000256|SAM:Phobius}.; TRANSMEM 205 227 Helical. {ECO:0000256|SAM:Phobius}.; TRANSMEM 264 283 Helical. {ECO:0000256|SAM:Phobius}.; TRANSMEM 303 325 Helical. {ECO:0000256|SAM:Phobius}.; TRANSMEM 332 350 Helical. {ECO:0000256|SAM:Phobius}.; TRANSMEM 356 378 Helical. {ECO:0000256|SAM:Phobius}.; TRANSMEM 433 452 Helical…		C:GO:0016021; F:GO:0022857; P:GO:0055085	C:integral component of membrane; F:transmembrane transporter activity; P:transmembrane transport	G3DSA:1.20.1250.20 (GENE3D); G3DSA:1.20.1250.20 (GENE3D); IPR005828 (PFAM); mobidb-lite (MOBIDB_LITE); PTHR23508:SF10 (PANTHER); PTHR23508 (PANTHER); TRANSMEMBRANE (PHOBIUS); CYTOPLASMIC_DOMAIN (PHOBIUS); TRANSMEMBRANE (PHOBIUS); NON_CYTOPLASMIC_DOMAIN (PHOBIUS); NON_CYTOPLASMIC_DOMAIN (PHOBIUS); NON_CYTOPLASMIC_DOMAIN (PHOBIUS); CYTOPLASMIC_DOMAIN (PHOBIUS); TRANSMEMBRANE (PHOBIUS); TRANSMEMBRAN…
I1RR22	Peptide hydrolase (EC 3.4.-.-)	Aminopeptidase Y; Flags: Precursor	0.911178	not sig	0.0706945	0.0961273	FALSE	510		SIGNAL 1 20 {ECO:0000256|RuleBase:RU361240}.	F:GO:0004177; P:GO:0006508; F:GO:0046872	F:aminopeptidase activity; P:proteolysis; F:metal ion binding	IPR007484 (PFAM); G3DSA:3.40.630.10 (GENE3D); IPR003137 (PFAM); G3DSA:3.50.30.30 (GENE3D); PTHR12147:SF17 (PANTHER); PTHR12147 (PANTHER); SIGNAL_PEPTIDE_C_REGION (PHOBIUS); SIGNAL_PEPTIDE (PHOBIUS); SIGNAL_PEPTIDE_H_REGION (PHOBIUS); SIGNAL_PEPTIDE_N_REGION (PHOBIUS); NON_CYTOPLASMIC_DOMAIN (PHOBIUS); IPR041756 (CDD); cd02130 (CDD); SignalP-TM (SIGNALP_GRAM_POSITIVE); SignalP-noTM (SIGNALP_EUK); …
I1RJG6	Endo/exonuclease/phosphatase domain-containing protein	---NA---	1.61286	EV up	0.000214028	0.000745755	TRUE	510		SIGNAL 1 25 {ECO:0000256|SAM:SignalP}.	F:GO:0005509; C:GO:0016020	F:calcium ion binding; C:membrane	IPR005135 (PFAM); IPR013783 (G3DSA:2.60.40.GENE3D); IPR036691 (G3DSA:3.60.10.GENE3D); PTHR41349 (PANTHER); SIGNAL_PEPTIDE_N_REGION (PHOBIUS); SIGNAL_PEPTIDE (PHOBIUS); SIGNAL_PEPTIDE_C_REGION (PHOBIUS); SIGNAL_PEPTIDE_H_REGION (PHOBIUS); NON_CYTOPLASMIC_DOMAIN (PHOBIUS); SignalP-noTM (SIGNALP_GRAM_NEGATIVE); SignalP-TM (SIGNALP_GRAM_POSITIVE); SignalP-noTM (SIGNALP_EUK); IPR036691 (SUPERFAMILY); …
I1RAU9	Vacuolar proton pump subunit B (V-ATPase subunit B) (Vacuolar proton pump subunit B)	Vacuolar proton pump subunit B	1.29752	not sig	0.0406536	0.058678	FALSE	511			C:GO:0000221; C:GO:0000329; P:GO:0000425; F:GO:0005524; P:GO:0006874; P:GO:0007035; C:GO:0010494; P:GO:0046034; F:GO:0046961; P:GO:1902600; P:GO:1902906; C:GO:1990816	C:vacuolar proton-transporting V-type ATPase, V1 domain; C:fungal-type vacuole membrane; P:pexophagy; F:ATP binding; P:cellular calcium ion homeostasis; P:vacuolar acidification; C:cytoplasmic stress granule; P:ATP metabolic process; F:proton-transporting ATPase activity, rotational mechanism; P:proton transmembrane transport; P:proteasome storage granule assembly; C:vacuole-mitochondrion membran…	IPR005723 (TIGRFAM); IPR000194 (PFAM); IPR022879 (PIRSF); IPR004100 (PFAM); G3DSA:3.40.50.12240 (GENE3D); mobidb-lite (MOBIDB_LITE); mobidb-lite (MOBIDB_LITE); IPR022879 (PANTHER); IPR020003 (PROSITE_PATTERNS); IPR022879 (HAMAP); cd01135 (CDD); cd18118 (CDD); cd18112 (CDD); IPR027417 (SUPERFAMILY)
I1RXS3	Uncharacterized protein	---NA---	NA	EV ex	NA	NA	NA	511		SIGNAL 1 21 {ECO:0000256|SAM:SignalP}.	P:GO:0006508; F:GO:0016805; F:GO:0070004	P:proteolysis; F:dipeptidase activity; F:cysteine-type exopeptidase activity	G3DSA:3.60.60.10 (GENE3D); IPR005322 (PFAM); IPR005322 (PANTHER); PTHR12994:SF17 (PANTHER); SIGNAL_PEPTIDE (PHOBIUS); SIGNAL_PEPTIDE_C_REGION (PHOBIUS); SIGNAL_PEPTIDE_N_REGION (PHOBIUS); NON_CYTOPLASMIC_DOMAIN (PHOBIUS); SIGNAL_PEPTIDE_H_REGION (PHOBIUS); SignalP-noTM (SIGNALP_EUK); SignalP-noTM (SIGNALP_GRAM_NEGATIVE)
V6R3J1	ATP synthase subunit beta (EC 7.1.2.2)	ATP synthase subunit beta, mitochondrial; Flags: Precursor	-7.2732	WCL up	5.50709e-06	7.92311e-05	TRUE	513			F:GO:0005524; C:GO:0005754; F:GO:0016887; P:GO:0042776; F:GO:0043531; F:GO:0046933; F:GO:0046961	F:ATP binding; C:mitochondrial proton-transporting ATP synthase, catalytic core; F:ATPase activity; P:mitochondrial ATP synthesis coupled proton transport; F:ADP binding; F:proton-transporting ATP synthase activity, rotational mechanism; F:proton-transporting ATPase activity, rotational mechanism	IPR003593 (SMART); G3DSA:2.40.10.170 (GENE3D); G3DSA:3.40.50.300 (GENE3D); IPR000194 (PFAM); PIRSF039072 (PIRSF); IPR024034 (G3DSA:1.10.1140.GENE3D); IPR004100 (PFAM); IPR005722 (TIGRFAM); PTHR15184 (PANTHER); PTHR15184:SF44 (PANTHER); IPR020003 (PROSITE_PATTERNS); IPR005722 (HAMAP); cd01133 (CDD); cd18110 (CDD); cd18115 (CDD); SSF47917 (SUPERFAMILY); IPR027417 (SUPERFAMILY); IPR036121 (SUPERFAMI…
I1RS87	EHN domain-containing protein	Dothistromin biosynthesis protein epoA	NA	EV ex	NA	NA	NA	514			F:GO:0033961	F:cis-stilbene-oxide hydrolase activity	IPR010497 (PFAM); IPR016292 (PIRSF); IPR029058 (G3DSA:3.40.50.GENE3D); mobidb-lite (MOBIDB_LITE); mobidb-lite (MOBIDB_LITE); PTHR21661 (PANTHER); PTHR21661:SF71 (PANTHER); IPR029058 (SUPERFAMILY)
A0A1C3YLE2	Dihydrolipoyl dehydrogenase (EC 1.8.1.4)	Dihydrolipoamide dehydrogenase; Short=DLDH; Flags: Precursor	1.39489	EV up	6.9893e-05	0.000335186	TRUE	515			F:GO:0004148; P:GO:0045454; F:GO:0050660; P:GO:0055114	F:dihydrolipoyl dehydrogenase activity; P:cell redox homeostasis; F:flavin adenine dinucleotide binding; P:oxidation-reduction process	PR00411 (PRINTS); PR00368 (PRINTS); IPR036188 (G3DSA:3.50.50.GENE3D); IPR001100 (PIRSF); IPR006258 (TIGRFAM); IPR036188 (G3DSA:3.50.50.GENE3D); IPR016156 (G3DSA:3.30.390.GENE3D); IPR023753 (PFAM); IPR004099 (PFAM); PTHR22912:SF151 (PANTHER); PTHR22912 (PANTHER); IPR012999 (PROSITE_PATTERNS); IPR036188 (SUPERFAMILY); IPR016156 (SUPERFAMILY)
A0A1C3YNA9	Carboxypeptidase (EC 3.4.16.-)	Probable serine carboxypeptidase ARB_06414; Flags: Precursor	4.30466	EV up	2.06836e-05	0.000146427	TRUE	515		SIGNAL 1 19 {ECO:0000256|RuleBase:RU361156}.	F:GO:0004185; P:GO:0006508	F:serine-type carboxypeptidase activity; P:proteolysis	IPR001563 (PRINTS); IPR029058 (G3DSA:3.40.50.GENE3D); IPR001563 (PFAM); PTHR11802:SF116 (PANTHER); IPR001563 (PANTHER); IPR018202 (PROSITE_PATTERNS); SIGNAL_PEPTIDE_H_REGION (PHOBIUS); NON_CYTOPLASMIC_DOMAIN (PHOBIUS); SIGNAL_PEPTIDE (PHOBIUS); SIGNAL_PEPTIDE_N_REGION (PHOBIUS); SIGNAL_PEPTIDE_C_REGION (PHOBIUS); SignalP-noTM (SIGNALP_GRAM_NEGATIVE); SignalP-noTM (SIGNALP_EUK); SignalP-TM (SIGNAL…
I1RPM2	Amino_oxidase domain-containing protein	---NA---	-1.4841	not sig	0.114607	0.14773	FALSE	516			F:GO:0016491; P:GO:0055114	F:oxidoreductase activity; P:oxidation-reduction process	IPR036188 (G3DSA:3.50.50.GENE3D); IPR002937 (PFAM); PTHR43734:SF4 (PANTHER); PTHR43734 (PANTHER); SSF51971 (SUPERFAMILY)
V6RDH3	Cystathionine beta-synthase (EC 4.2.1.22)	Sulfur transfer protein 4	-2.72978	WCL up	0.00182854	0.00433792	TRUE	517			F:GO:0004122; C:GO:0005737; P:GO:0006535; P:GO:0019343	F:cystathionine beta-synthase activity; C:cytoplasm; P:cysteine biosynthetic process from serine; P:cysteine biosynthetic process via cystathionine	IPR000644 (SMART); IPR000644 (PFAM); IPR001926 (PFAM); IPR005857 (TIGRFAM); G3DSA:3.10.580.10 (GENE3D); IPR036052 (G3DSA:3.40.50.GENE3D); IPR036052 (G3DSA:3.40.50.GENE3D); PTHR10314 (PANTHER); PTHR10314:SF163 (PANTHER); IPR001216 (PROSITE_PATTERNS); IPR000644 (PROSITE_PROFILES); cd04608 (CDD); cd01561 (CDD); SSF54631 (SUPERFAMILY); IPR036052 (SUPERFAMILY)
A0A098DMY9	Uncharacterized protein	High-affinity methionine permease	NA	EV ex	NA	NA	NA	517	TRANSMEM 41 62 Helical. {ECO:0000256|SAM:Phobius}.; TRANSMEM 74 97 Helical. {ECO:0000256|SAM:Phobius}.; TRANSMEM 118 144 Helical. {ECO:0000256|SAM:Phobius}.; TRANSMEM 164 180 Helical. {ECO:0000256|SAM:Phobius}.; TRANSMEM 192 215 Helical. {ECO:0000256|SAM:Phobius}.; TRANSMEM 292 315 Helical. {ECO:0000256|SAM:Phobius}.; TRANSMEM 335 357 Helical. {ECO:0000256|SAM:Phobius}.; TRANSMEM 412 432 Helical.…		C:GO:0016021; F:GO:0022857; P:GO:0055085	C:integral component of membrane; F:transmembrane transporter activity; P:transmembrane transport	IPR002293 (PFAM); PIRSF006060 (PIRSF); G3DSA:1.20.1740.10 (GENE3D); mobidb-lite (MOBIDB_LITE); PTHR11785 (PANTHER); PTHR11785:SF402 (PANTHER); TRANSMEMBRANE (PHOBIUS); NON_CYTOPLASMIC_DOMAIN (PHOBIUS); TRANSMEMBRANE (PHOBIUS); CYTOPLASMIC_DOMAIN (PHOBIUS); CYTOPLASMIC_DOMAIN (PHOBIUS); TRANSMEMBRANE (PHOBIUS); CYTOPLASMIC_DOMAIN (PHOBIUS); TRANSMEMBRANE (PHOBIUS); NON_CYTOPLASMIC_DOMAIN (PHOBIUS)…
I1RRY4	GH16 domain-containing protein	Endo-1,3(4)-beta-glucanase ARB_04519; Flags: Precursor	NA	EV ex	NA	NA	NA	519		SIGNAL 1 19 {ECO:0000256|SAM:SignalP}.	F:GO:0004553; P:GO:0005975	F:hydrolase activity, hydrolyzing O-glycosyl compounds; P:carbohydrate metabolic process	G3DSA:2.60.120.200 (GENE3D); mobidb-lite (MOBIDB_LITE); mobidb-lite (MOBIDB_LITE); PTHR10963:SF61 (PANTHER); PTHR10963 (PANTHER); NON_CYTOPLASMIC_DOMAIN (PHOBIUS); SIGNAL_PEPTIDE_C_REGION (PHOBIUS); SIGNAL_PEPTIDE_N_REGION (PHOBIUS); SIGNAL_PEPTIDE_H_REGION (PHOBIUS); SIGNAL_PEPTIDE (PHOBIUS); IPR000757 (PROSITE_PROFILES); cd02181 (CDD); SignalP-noTM (SIGNALP_EUK); SignalP-TM (SIGNALP_GRAM_POSITI…
I1RDV8	Aldedh domain-containing protein	Putative aldehyde dehydrogenase-like protein C922.07c	-0.230295	not sig	0.510599	0.551398	FALSE	520			F:GO:0004491; P:GO:0055114	F:methylmalonate-semialdehyde dehydrogenase (acylating) activity; P:oxidation-reduction process	IPR015590 (PFAM); IPR016162 (G3DSA:3.40.605.GENE3D); IPR016163 (G3DSA:3.40.309.GENE3D); IPR010061 (TIGRFAM); PTHR43866:SF3 (PANTHER); IPR010061 (PANTHER); IPR016160 (PROSITE_PATTERNS); IPR010061 (CDD); IPR016161 (SUPERFAMILY)
I1S6N2	MFS domain-containing protein	Uncharacterized transporter C1002.16c	NA	EV ex	NA	NA	NA	520	TRANSMEM 71 88 Helical. {ECO:0000256|SAM:Phobius}.; TRANSMEM 114 134 Helical. {ECO:0000256|SAM:Phobius}.; TRANSMEM 141 159 Helical. {ECO:0000256|SAM:Phobius}.; TRANSMEM 171 189 Helical. {ECO:0000256|SAM:Phobius}.; TRANSMEM 201 222 Helical. {ECO:0000256|SAM:Phobius}.; TRANSMEM 234 256 Helical. {ECO:0000256|SAM:Phobius}.; TRANSMEM 309 332 Helical. {ECO:0000256|SAM:Phobius}.; TRANSMEM 344 361 Helica…		C:GO:0016021; F:GO:0022857; P:GO:0055085	C:integral component of membrane; F:transmembrane transporter activity; P:transmembrane transport	IPR011701 (PFAM); G3DSA:1.20.1250.20 (GENE3D); G3DSA:1.20.1250.20 (GENE3D); mobidb-lite (MOBIDB_LITE); PTHR43791 (PANTHER); PTHR43791:SF19 (PANTHER); TRANSMEMBRANE (PHOBIUS); TRANSMEMBRANE (PHOBIUS); TRANSMEMBRANE (PHOBIUS); NON_CYTOPLASMIC_DOMAIN (PHOBIUS); TRANSMEMBRANE (PHOBIUS); TRANSMEMBRANE (PHOBIUS); TRANSMEMBRANE (PHOBIUS); CYTOPLASMIC_DOMAIN (PHOBIUS); NON_CYTOPLASMIC_DOMAIN (PHOBIUS); N…
I1RNL0	Sphingolipid C9-methyltransferase 2 (C-9-MT2) (EC 2.1.1.317)	Sphingolipid C9-methyltransferase 2; Short=C-9-MT2	-0.79336	not sig	0.0266133	0.0402724	FALSE	521	TRANSMEM 60 80 Helical. {ECO:0000255}.; TRANSMEM 85 105 Helical. {ECO:0000255}.		P:GO:0006665; F:GO:0008168; C:GO:0016021; P:GO:0032259	P:sphingolipid metabolic process; F:methyltransferase activity; C:integral component of membrane; P:methylation	G3DSA:3.40.50.150 (GENE3D); PF02353 (PFAM); PTHR45197 (PANTHER); NON_CYTOPLASMIC_DOMAIN (PHOBIUS); NON_CYTOPLASMIC_DOMAIN (PHOBIUS); TRANSMEMBRANE (PHOBIUS); CYTOPLASMIC_DOMAIN (PHOBIUS); TRANSMEMBRANE (PHOBIUS); TRANSMEMBRANE (PHOBIUS); CYTOPLASMIC_DOMAIN (PHOBIUS); cd02440 (CDD); IPR029063 (SUPERFAMILY); TMhelix (TMHMM); TMhelix (TMHMM); TMhelix (TMHMM)
I1RDK3	PHB domain-containing protein	---NA---	4.19551	EV up	0.00643071	0.012153	TRUE	521					Coil (COILS); IPR001107 (PFAM); G3DSA:3.30.479.30 (GENE3D); PTHR13806:SF31 (PANTHER); IPR027705 (PANTHER); cd03399 (CDD); IPR036013 (SUPERFAMILY)
I1RXM5	Carboxylic ester hydrolase (EC 3.1.1.-)	Lipase 4; Flags: Precursor	NA	EV ex	NA	NA	NA	523		SIGNAL 1 19 {ECO:0000256|RuleBase:RU361235}.	F:GO:0016787	F:hydrolase activity	IPR002018 (PFAM); IPR029058 (G3DSA:3.40.50.GENE3D); PTHR11559 (PANTHER); PTHR11559:SF392 (PANTHER); IPR019826 (PROSITE_PATTERNS); IPR019819 (PROSITE_PATTERNS); SIGNAL_PEPTIDE_N_REGION (PHOBIUS); NON_CYTOPLASMIC_DOMAIN (PHOBIUS); SIGNAL_PEPTIDE_C_REGION (PHOBIUS); SIGNAL_PEPTIDE_H_REGION (PHOBIUS); SIGNAL_PEPTIDE (PHOBIUS); SignalP-noTM (SIGNALP_EUK); SignalP-noTM (SIGNALP_GRAM_NEGATIVE); IPR02905…
A0A098E4T8	Uncharacterized protein	---NA---	-2.76391	WCL up	0.000254387	0.000872744	TRUE	525			F:GO:0004619; C:GO:0005737; P:GO:0006007; F:GO:0030145	F:phosphoglycerate mutase activity; C:cytoplasm; P:glucose catabolic process; F:manganese ion binding	IPR017850 (G3DSA:3.40.720.GENE3D); IPR005995 (PIRSF); IPR005995 (TIGRFAM); IPR006124 (PFAM); IPR011258 (PFAM); IPR036646 (G3DSA:3.40.1450.GENE3D); IPR005995 (PANTHER); PTHR31637:SF0 (PANTHER); IPR005995 (HAMAP); IPR005995 (CDD); IPR036646 (SUPERFAMILY); IPR017850 (SUPERFAMILY)
I1S227	Uncharacterized protein	---NA---	2.27404	not sig	0.0382058	0.0555042	FALSE	527	TRANSMEM 323 345 Helical. {ECO:0000256|SAM:Phobius}.	SIGNAL 1 17 {ECO:0000256|SAM:SignalP}.	C:GO:0016021	C:integral component of membrane	mobidb-lite (MOBIDB_LITE); mobidb-lite (MOBIDB_LITE); mobidb-lite (MOBIDB_LITE); mobidb-lite (MOBIDB_LITE); mobidb-lite (MOBIDB_LITE); mobidb-lite (MOBIDB_LITE); PTHR15549 (PANTHER); SIGNAL_PEPTIDE_N_REGION (PHOBIUS); SIGNAL_PEPTIDE_H_REGION (PHOBIUS); SIGNAL_PEPTIDE_C_REGION (PHOBIUS); SIGNAL_PEPTIDE (PHOBIUS); NON_CYTOPLASMIC_DOMAIN (PHOBIUS); TRANSMEMBRANE (PHOBIUS); CYTOPLASMIC_DOMAIN (PHOBIU…
A0A0E0SNT6	Uncharacterized protein	Pyrimidine-degrading protein 14	1.86429	EV up	0.0105252	0.0185543	TRUE	527					IPR012469 (PFAM); mobidb-lite (MOBIDB_LITE); mobidb-lite (MOBIDB_LITE); IPR012469 (PANTHER); PTHR31687:SF3 (PANTHER)
I1RQX2	Uncharacterized protein	Uncharacterized amino-acid permease C15C4.04c	NA	EV ex	NA	NA	NA	527	TRANSMEM 60 80 Helical. {ECO:0000256|SAM:Phobius}.; TRANSMEM 92 115 Helical. {ECO:0000256|SAM:Phobius}.; TRANSMEM 136 164 Helical. {ECO:0000256|SAM:Phobius}.; TRANSMEM 184 204 Helical. {ECO:0000256|SAM:Phobius}.; TRANSMEM 216 235 Helical. {ECO:0000256|SAM:Phobius}.; TRANSMEM 300 318 Helical. {ECO:0000256|SAM:Phobius}.; TRANSMEM 338 359 Helical. {ECO:0000256|SAM:Phobius}.; TRANSMEM 397 417 Helical…		P:GO:0006865; C:GO:0016021; F:GO:0022857; P:GO:0055085	P:amino acid transport; C:integral component of membrane; F:transmembrane transporter activity; P:transmembrane transport	IPR002293 (PFAM); PIRSF006060 (PIRSF); G3DSA:1.20.1740.10 (GENE3D); mobidb-lite (MOBIDB_LITE); mobidb-lite (MOBIDB_LITE); PTHR45649:SF23 (PANTHER); PTHR45649 (PANTHER); IPR004840 (PROSITE_PATTERNS); TRANSMEMBRANE (PHOBIUS); NON_CYTOPLASMIC_DOMAIN (PHOBIUS); CYTOPLASMIC_DOMAIN (PHOBIUS); NON_CYTOPLASMIC_DOMAIN (PHOBIUS); NON_CYTOPLASMIC_DOMAIN (PHOBIUS); TRANSMEMBRANE (PHOBIUS); CYTOPLASMIC_DOMAIN…
I1SAJ0	Amidase domain-containing protein	Putative amidase ARB_02965; Flags: Precursor	-4.28309	WCL up	0.000116883	0.000465406	TRUE	528					IPR023631 (PFAM); IPR036928 (G3DSA:3.90.1300.GENE3D); mobidb-lite (MOBIDB_LITE); PTHR42678 (PANTHER); PTHR42678:SF21 (PANTHER); IPR036928 (SUPERFAMILY)
V6RRM0	Uncharacterized protein	Fumarate hydratase, mitochondrial; Short=Fumarase; Flags: Precursor	-6.0364	WCL up	3.19753e-05	0.000201703	TRUE	529			F:GO:0004333; P:GO:0006099; P:GO:0006106; C:GO:0045239	F:fumarate hydratase activity; P:tricarboxylic acid cycle; P:fumarate metabolic process; C:tricarboxylic acid cycle enzyme complex	IPR000362 (PRINTS); IPR005677 (TIGRFAM); G3DSA:1.10.40.30 (GENE3D); IPR022761 (PFAM); G3DSA:1.20.200.10 (GENE3D); IPR024083 (G3DSA:1.10.275.GENE3D); IPR018951 (PFAM); IPR005677 (PANTHER); PTHR11444:SF1 (PANTHER); IPR020557 (PROSITE_PATTERNS); SIGNAL_PEPTIDE_N_REGION (PHOBIUS); NON_CYTOPLASMIC_DOMAIN (PHOBIUS); SIGNAL_PEPTIDE_C_REGION (PHOBIUS); SIGNAL_PEPTIDE (PHOBIUS); SIGNAL_PEPTIDE_H_REGION (P…
A0A1C3YKM2	Uncharacterized protein	Aspartyl aminopeptidase; Short=DAP	1.85627	EV up	0.000103903	0.000440356	TRUE	529			F:GO:0004177; P:GO:0006508; F:GO:0008237; F:GO:0008270	F:aminopeptidase activity; P:proteolysis; F:metallopeptidase activity; F:zinc ion binding	Coil (COILS); IPR001948 (PRINTS); IPR001948 (PFAM); G3DSA:3.40.630.10 (GENE3D); IPR023358 (G3DSA:2.30.250.GENE3D); IPR001948 (PANTHER); PTHR28570:SF3 (PANTHER); cd05658 (CDD); SignalP-TM (SIGNALP_GRAM_POSITIVE); SSF53187 (SUPERFAMILY); SSF101821 (SUPERFAMILY)
I1RER9	Peptidase_M14 domain-containing protein	Carboxypeptidase MCPB; Flags: Precursor	3.35039	EV up	3.64689e-05	0.000219799	TRUE	530		SIGNAL 1 19 {ECO:0000256|SAM:SignalP}.	F:GO:0004181; P:GO:0006508; F:GO:0008270	F:metallocarboxypeptidase activity; P:proteolysis; F:zinc ion binding	IPR000834 (SMART); IPR000834 (PFAM); G3DSA:3.40.630.10 (GENE3D); PTHR11705 (PANTHER); PTHR11705:SF83 (PANTHER); SIGNAL_PEPTIDE_C_REGION (PHOBIUS); SIGNAL_PEPTIDE_H_REGION (PHOBIUS); NON_CYTOPLASMIC_DOMAIN (PHOBIUS); SIGNAL_PEPTIDE_N_REGION (PHOBIUS); SIGNAL_PEPTIDE (PHOBIUS); cd06242 (CDD); SignalP-noTM (SIGNALP_GRAM_NEGATIVE); SignalP-noTM (SIGNALP_EUK); SSF53187 (SUPERFAMILY)
I1R9N9	Uncharacterized protein	Serine protease of Magnaporthe 1; Flags: Precursor	-1.99708	WCL up	0.000514458	0.00153992	TRUE	533		SIGNAL 1 15 {ECO:0000256|SAM:SignalP}.	F:GO:0004252; P:GO:0006508	F:serine-type endopeptidase activity; P:proteolysis	IPR015500 (PRINTS); IPR000209 (PFAM); IPR010259 (PFAM); IPR037045 (G3DSA:3.30.70.GENE3D); IPR036852 (G3DSA:3.40.50.GENE3D); PTHR43806:SF11 (PANTHER); PTHR43806 (PANTHER); IPR022398 (PROSITE_PATTERNS); IPR023828 (PROSITE_PATTERNS); SIGNAL_PEPTIDE_C_REGION (PHOBIUS); SIGNAL_PEPTIDE_N_REGION (PHOBIUS); NON_CYTOPLASMIC_DOMAIN (PHOBIUS); SIGNAL_PEPTIDE (PHOBIUS); SIGNAL_PEPTIDE_H_REGION (PHOBIUS); PS5…
A0A098DQM6	AMP_N domain-containing protein	Prolidase	-1.82309	WCL up	0.019311	0.0310927	TRUE	533			P:GO:0006508; F:GO:0030145; F:GO:0070006	P:proteolysis; F:manganese ion binding; F:metalloaminopeptidase activity	IPR007865 (SMART); IPR036005 (G3DSA:3.90.230.GENE3D); IPR000994 (PFAM); IPR029149 (G3DSA:3.40.350.GENE3D); IPR007865 (PFAM); PTHR43226 (PANTHER); PTHR43226:SF1 (PANTHER); cd01087 (CDD); IPR036005 (SUPERFAMILY); IPR029149 (SUPERFAMILY)
A0A1C3YN26	Phosphoglycerate kinase (EC 2.7.2.3)	Phosphoglycerate kinase	-0.538072	not sig	0.154992	0.190273	FALSE	534			F:GO:0004618; P:GO:0006096	F:phosphoglycerate kinase activity; P:glycolytic process	IPR001576 (PRINTS); IPR015824 (G3DSA:3.40.50.GENE3D); IPR001576 (PFAM); IPR015824 (G3DSA:3.40.50.GENE3D); IPR015824 (G3DSA:3.40.50.GENE3D); IPR001576 (PANTHER); PTHR11406:SF0 (PANTHER); IPR015911 (PROSITE_PATTERNS); IPR001576 (HAMAP); IPR001576 (CDD); IPR036043 (SUPERFAMILY)
A0A0E0RPW7	Uncharacterized protein	Uncharacterized vacuolar membrane protein YNL115C	3.29301	EV up	0.000441782	0.00134037	TRUE	534	TRANSMEM 77 99 Helical. {ECO:0000256|SAM:Phobius}.; TRANSMEM 111 131 Helical. {ECO:0000256|SAM:Phobius}.; TRANSMEM 138 156 Helical. {ECO:0000256|SAM:Phobius}.; TRANSMEM 168 187 Helical. {ECO:0000256|SAM:Phobius}.; TRANSMEM 218 241 Helical. {ECO:0000256|SAM:Phobius}.		C:GO:0016021	C:integral component of membrane	IPR019431 (PFAM); IPR029058 (G3DSA:3.40.50.GENE3D); mobidb-lite (MOBIDB_LITE); PTHR43139:SF27 (PANTHER); PTHR43139 (PANTHER); CYTOPLASMIC_DOMAIN (PHOBIUS); TRANSMEMBRANE (PHOBIUS); TRANSMEMBRANE (PHOBIUS); CYTOPLASMIC_DOMAIN (PHOBIUS); TRANSMEMBRANE (PHOBIUS); TRANSMEMBRANE (PHOBIUS); NON_CYTOPLASMIC_DOMAIN (PHOBIUS); NON_CYTOPLASMIC_DOMAIN (PHOBIUS); TRANSMEMBRANE (PHOBIUS); CYTOPLASMIC_DOMAIN (…
A0A1C3YIX7	M20_dimer domain-containing protein	GSH degradosomal complex subunit DUG1	-5.71618	WCL up	6.8707e-05	0.000333326	TRUE	536			P:GO:0006508; F:GO:0046872; F:GO:0070573	P:proteolysis; F:metal ion binding; F:metallodipeptidase activity	IPR002933 (PFAM); G3DSA:3.40.630.10 (GENE3D); IPR011650 (PFAM); G3DSA:3.30.70.360 (GENE3D); IPR017153 (PIRSF); PTHR43270 (PANTHER); PTHR43270:SF4 (PANTHER); IPR001261 (PROSITE_PATTERNS); SIGNAL_PEPTIDE_C_REGION (PHOBIUS); SIGNAL_PEPTIDE (PHOBIUS); SIGNAL_PEPTIDE_N_REGION (PHOBIUS); SIGNAL_PEPTIDE_H_REGION (PHOBIUS); NON_CYTOPLASMIC_DOMAIN (PHOBIUS); cd05676 (CDD); SSF53187 (SUPERFAMILY)
I1RC31	Phosphoacetylglucosamine mutase (PAGM) (EC 5.4.2.3) (Acetylglucosamine phosphomutase) (N-acetylglucosamine-phosphate mutase)	N-acetylglucosamine-phosphate mutase	-5.45913	WCL up	3.53483e-05	0.000215963	TRUE	537			F:GO:0000287; F:GO:0004610; P:GO:0005975; P:GO:0006048	F:magnesium ion binding; F:phosphoacetylglucosamine mutase activity; P:carbohydrate metabolic process; P:UDP-N-acetylglucosamine biosynthetic process	IPR016657 (PIRSF); G3DSA:1.10.490.170 (GENE3D); G3DSA:3.40.120.10 (GENE3D); IPR005843 (PFAM); IPR005844 (PFAM); G3DSA:3.40.120.10 (GENE3D); G3DSA:3.30.310.50 (GENE3D); PTHR45955 (PANTHER); IPR016066 (PROSITE_PATTERNS); IPR016657 (CDD); IPR016055 (SUPERFAMILY); IPR036900 (SUPERFAMILY); IPR016055 (SUPERFAMILY); IPR016055 (SUPERFAMILY); IPR016055 (SUPERFAMILY)
I1REV1	Uncharacterized protein	Probable extracellular serine carboxypeptidase; Flags: Precursor	3.12979	EV up	1.97399e-05	0.000145005	TRUE	537		SIGNAL 1 22 {ECO:0000256|SAM:SignalP}.	P:GO:0006508; F:GO:0008236	P:proteolysis; F:serine-type peptidase activity	IPR029058 (G3DSA:3.40.50.GENE3D); IPR029058 (G3DSA:3.40.50.GENE3D); IPR008758 (PFAM); PTHR11010 (PANTHER); PTHR11010:SF11 (PANTHER); SIGNAL_PEPTIDE_H_REGION (PHOBIUS); NON_CYTOPLASMIC_DOMAIN (PHOBIUS); SIGNAL_PEPTIDE_N_REGION (PHOBIUS); SIGNAL_PEPTIDE_C_REGION (PHOBIUS); SIGNAL_PEPTIDE (PHOBIUS); SignalP-noTM (SIGNALP_GRAM_NEGATIVE); SignalP-TM (SIGNALP_GRAM_POSITIVE); SignalP-noTM (SIGNALP_EUK);…
Q4I8E9	Protein PNS1	Protein PNS1	3.13111	EV up	0.00142018	0.00355174	TRUE	538	TRANSMEM 89 109 Helical. {ECO:0000255}.; TRANSMEM 138 158 Helical. {ECO:0000255}.; TRANSMEM 166 186 Helical. {ECO:0000255}.; TRANSMEM 192 212 Helical. {ECO:0000255}.; TRANSMEM 240 260 Helical. {ECO:0000255}.; TRANSMEM 281 301 Helical. {ECO:0000255}.; TRANSMEM 336 356 Helical. {ECO:0000255}.; TRANSMEM 373 393 Helical. {ECO:0000255}.; TRANSMEM 435 455 Helical. {ECO:0000255}.; TRANSMEM 475 495 Helic…		C:GO:0005886; C:GO:0016021	C:plasma membrane; C:integral component of membrane	IPR007603 (PFAM); mobidb-lite (MOBIDB_LITE); mobidb-lite (MOBIDB_LITE); mobidb-lite (MOBIDB_LITE); IPR007603 (PANTHER); PTHR12385:SF4 (PANTHER); NON_CYTOPLASMIC_DOMAIN (PHOBIUS); TRANSMEMBRANE (PHOBIUS); TRANSMEMBRANE (PHOBIUS); TRANSMEMBRANE (PHOBIUS); CYTOPLASMIC_DOMAIN (PHOBIUS); CYTOPLASMIC_DOMAIN (PHOBIUS); TRANSMEMBRANE (PHOBIUS); NON_CYTOPLASMIC_DOMAIN (PHOBIUS); TRANSMEMBRANE (PHOBIUS); C…
I1S2W9	Peptidase_M14 domain-containing protein	Carboxypeptidase MCPB; Flags: Precursor	NA	EV ex	NA	NA	NA	539		SIGNAL 1 19 {ECO:0000256|SAM:SignalP}.	F:GO:0004181; P:GO:0006508; F:GO:0008270	F:metallocarboxypeptidase activity; P:proteolysis; F:zinc ion binding	IPR000834 (PFAM); PTHR11705 (PANTHER); PTHR11705:SF83 (PANTHER); SIGNAL_PEPTIDE_C_REGION (PHOBIUS); NON_CYTOPLASMIC_DOMAIN (PHOBIUS); SIGNAL_PEPTIDE_N_REGION (PHOBIUS); SIGNAL_PEPTIDE (PHOBIUS); SIGNAL_PEPTIDE_H_REGION (PHOBIUS); cd06242 (CDD); SignalP-noTM (SIGNALP_GRAM_NEGATIVE); SignalP-noTM (SIGNALP_EUK); SignalP-TM (SIGNALP_GRAM_POSITIVE); SSF53187 (SUPERFAMILY)
I1S3J9	COesterase domain-containing protein	Secreted lipase ARB07186/07185; Flags: Precursor	NA	EV ex	NA	NA	NA	539		SIGNAL 1 17 {ECO:0000256|SAM:SignalP}.			IPR029058 (G3DSA:3.40.50.GENE3D); IPR002018 (PFAM); PTHR11559:SF362 (PANTHER); PTHR11559:SF362 (PANTHER); PTHR11559 (PANTHER); SIGNAL_PEPTIDE_N_REGION (PHOBIUS); SIGNAL_PEPTIDE (PHOBIUS); NON_CYTOPLASMIC_DOMAIN (PHOBIUS); SIGNAL_PEPTIDE_H_REGION (PHOBIUS); SIGNAL_PEPTIDE_C_REGION (PHOBIUS); SignalP-TM (SIGNALP_GRAM_POSITIVE); SignalP-noTM (SIGNALP_EUK); SignalP-noTM (SIGNALP_GRAM_NEGATIVE); IPR02…
I1RRZ1	Carboxypeptidase (EC 3.4.16.-)	Carboxypeptidase Y homolog A; Flags: Precursor	-1.33346	WCL up	0.000300443	0.000978086	TRUE	540			F:GO:0004185; C:GO:0005773; P:GO:0006508	F:serine-type carboxypeptidase activity; C:vacuole; P:proteolysis	IPR001563 (PRINTS); IPR001563 (PFAM); G3DSA:1.10.287.410 (GENE3D); IPR008442 (PFAM); IPR029058 (G3DSA:3.40.50.GENE3D); IPR001563 (PANTHER); PTHR11802:SF51 (PANTHER); IPR018202 (PROSITE_PATTERNS); SIGNAL_PEPTIDE_H_REGION (PHOBIUS); SIGNAL_PEPTIDE (PHOBIUS); SIGNAL_PEPTIDE_N_REGION (PHOBIUS); NON_CYTOPLASMIC_DOMAIN (PHOBIUS); SIGNAL_PEPTIDE_C_REGION (PHOBIUS); IPR029058 (SUPERFAMILY)
A0A1C3YJ80	Peroxidase (EC 1.11.1.-)	Peroxidase manganese-dependent I; Flags: Precursor	0.99793	not sig	0.183925	0.221704	FALSE	540		SIGNAL 1 21 {ECO:0000256|RuleBase:RU363051}.	F:GO:0004601; P:GO:0006979; F:GO:0020037; F:GO:0046872; P:GO:0055114; P:GO:0098869	F:peroxidase activity; P:response to oxidative stress; F:heme binding; F:metal ion binding; P:oxidation-reduction process; P:cellular oxidant detoxification	IPR002016 (PRINTS); IPR001621 (PRINTS); G3DSA:1.10.420.10 (GENE3D); G3DSA:1.10.520.10 (GENE3D); IPR002016 (PFAM); mobidb-lite (MOBIDB_LITE); mobidb-lite (MOBIDB_LITE); PTHR31356:SF8 (PANTHER); PTHR31356 (PANTHER); IPR019794 (PROSITE_PATTERNS); SIGNAL_PEPTIDE_C_REGION (PHOBIUS); NON_CYTOPLASMIC_DOMAIN (PHOBIUS); SIGNAL_PEPTIDE_N_REGION (PHOBIUS); SIGNAL_PEPTIDE_H_REGION (PHOBIUS); SIGNAL_PEPTIDE (…
I1RKU8	Uncharacterized protein	---NA---	-2.14445	WCL up	0.0102772	0.0182614	TRUE	541					Coil (COILS); Coil (COILS); Coil (COILS); G3DSA:1.20.5.340 (GENE3D); mobidb-lite (MOBIDB_LITE); PTHR34491 (PANTHER)
I1RED5	1,3-beta-glucanosyltransferase (EC 2.4.1.-)	Glycolipid-anchored surface protein ARB_07487; Flags: Precursor	3.72851	EV up	0.00373802	0.00779045	TRUE	541			C:GO:0005886; C:GO:0016021; F:GO:0016740; C:GO:0031225	C:plasma membrane; C:integral component of membrane; F:transferase activity; C:anchored component of membrane	IPR012946 (SMART); G3DSA:3.20.20.80 (GENE3D); IPR012946 (PFAM); IPR004886 (PFAM); G3DSA:1.20.58.1040 (GENE3D); mobidb-lite (MOBIDB_LITE); mobidb-lite (MOBIDB_LITE); mobidb-lite (MOBIDB_LITE); PTHR31468:SF11 (PANTHER); IPR004886 (PANTHER); SIGNAL_PEPTIDE_H_REGION (PHOBIUS); SIGNAL_PEPTIDE (PHOBIUS); CYTOPLASMIC_DOMAIN (PHOBIUS); TRANSMEMBRANE (PHOBIUS); SIGNAL_PEPTIDE_N_REGION (PHOBIUS); SIGNAL_PE…
I1RYJ9	Uncharacterized protein	---NA---	NA	EV ex	NA	NA	NA	541					PR01217 (PRINTS); mobidb-lite (MOBIDB_LITE); mobidb-lite (MOBIDB_LITE); mobidb-lite (MOBIDB_LITE); mobidb-lite (MOBIDB_LITE); mobidb-lite (MOBIDB_LITE); mobidb-lite (MOBIDB_LITE); mobidb-lite (MOBIDB_LITE); mobidb-lite (MOBIDB_LITE); mobidb-lite (MOBIDB_LITE); mobidb-lite (MOBIDB_LITE); mobidb-lite (MOBIDB_LITE); PTHR23202 (PANTHER)
A0A1C3YIB0	DAO domain-containing protein	---NA---	0.784019	not sig	0.0109341	0.0190492	FALSE	542			F:GO:0016491; P:GO:0055114	F:oxidoreductase activity; P:oxidation-reduction process	IPR036188 (G3DSA:3.50.50.GENE3D); G3DSA:3.30.9.10 (GENE3D); IPR006076 (PFAM); PTHR13847 (PANTHER); PTHR13847:SF213 (PANTHER); CYTOPLASMIC_DOMAIN (PHOBIUS); TRANSMEMBRANE (PHOBIUS); NON_CYTOPLASMIC_DOMAIN (PHOBIUS); IPR036188 (SUPERFAMILY)
A0A1C3YMU9	Uncharacterized protein	---NA---	2.482	EV up	0.00252773	0.00564887	TRUE	542					IPR000073 (PFAM); IPR013595 (PFAM); PTHR43487 (PANTHER); SIGNAL_PEPTIDE_H_REGION (PHOBIUS); SIGNAL_PEPTIDE (PHOBIUS); SIGNAL_PEPTIDE_N_REGION (PHOBIUS); SIGNAL_PEPTIDE_C_REGION (PHOBIUS); NON_CYTOPLASMIC_DOMAIN (PHOBIUS); IPR029058 (SUPERFAMILY)
A0A1C3YJ70	MFS domain-containing protein	H(+)/biotin symporter vht1	NA	EV ex	NA	NA	NA	542	TRANSMEM 58 81 Helical. {ECO:0000256|SAM:Phobius}.; TRANSMEM 101 119 Helical. {ECO:0000256|SAM:Phobius}.; TRANSMEM 131 149 Helical. {ECO:0000256|SAM:Phobius}.; TRANSMEM 161 180 Helical. {ECO:0000256|SAM:Phobius}.; TRANSMEM 192 213 Helical. {ECO:0000256|SAM:Phobius}.; TRANSMEM 225 245 Helical. {ECO:0000256|SAM:Phobius}.; TRANSMEM 312 335 Helical. {ECO:0000256|SAM:Phobius}.; TRANSMEM 341 363 Helica…		C:GO:0016021; F:GO:0022857; P:GO:0055085	C:integral component of membrane; F:transmembrane transporter activity; P:transmembrane transport	G3DSA:1.20.1250.20 (GENE3D); G3DSA:1.20.1250.20 (GENE3D); IPR011701 (PFAM); mobidb-lite (MOBIDB_LITE); mobidb-lite (MOBIDB_LITE); mobidb-lite (MOBIDB_LITE); PTHR43791:SF33 (PANTHER); PTHR43791 (PANTHER); NON_CYTOPLASMIC_DOMAIN (PHOBIUS); NON_CYTOPLASMIC_DOMAIN (PHOBIUS); TRANSMEMBRANE (PHOBIUS); NON_CYTOPLASMIC_DOMAIN (PHOBIUS); NON_CYTOPLASMIC_DOMAIN (PHOBIUS); CYTOPLASMIC_DOMAIN (PHOBIUS); TRAN…
I1RF56	Rubrofusarin-specific efflux pump aurT (Aurofusarin biosynthesis cluster protein T) (Gibberella pigment protein 4)	Gibberella pigment protein 4	NA	EV ex	NA	NA	NA	544	TRANSMEM 45 65 Helical. {ECO:0000255}.; TRANSMEM 89 111 Helical. {ECO:0000255}.; TRANSMEM 116 136 Helical. {ECO:0000255}.; TRANSMEM 146 166 Helical. {ECO:0000255}.; TRANSMEM 177 197 Helical. {ECO:0000255}.; TRANSMEM 205 225 Helical. {ECO:0000255}.; TRANSMEM 246 266 Helical. {ECO:0000255}.; TRANSMEM 276 296 Helical. {ECO:0000255}.; TRANSMEM 318 338 Helical. {ECO:0000255}.; TRANSMEM 357 377 Helical…		C:GO:0005886; C:GO:0016021; F:GO:0022857; P:GO:0055085	C:plasma membrane; C:integral component of membrane; F:transmembrane transporter activity; P:transmembrane transport	G3DSA:1.20.1720.10 (GENE3D); IPR011701 (PFAM); mobidb-lite (MOBIDB_LITE); PTHR23501 (PANTHER); PTHR23501:SF153 (PANTHER); TRANSMEMBRANE (PHOBIUS); TRANSMEMBRANE (PHOBIUS); TRANSMEMBRANE (PHOBIUS); CYTOPLASMIC_DOMAIN (PHOBIUS); TRANSMEMBRANE (PHOBIUS); NON_CYTOPLASMIC_DOMAIN (PHOBIUS); NON_CYTOPLASMIC_DOMAIN (PHOBIUS); CYTOPLASMIC_DOMAIN (PHOBIUS); TRANSMEMBRANE (PHOBIUS); CYTOPLASMIC_DOMAIN (PHOB…
V6R5Q6	alpha-1,2-Mannosidase (EC 3.2.1.-)	Man(9)-alpha-mannosidase 1B; Flags: Precursor	NA	EV ex	NA	NA	NA	545		SIGNAL 1 18 {ECO:0000256|SAM:SignalP}.	F:GO:0004571; F:GO:0005509; P:GO:0008152; C:GO:0016020	F:mannosyl-oligosaccharide 1,2-alpha-mannosidase activity; F:calcium ion binding; P:metabolic process; C:membrane	IPR001382 (PRINTS); IPR012341 (G3DSA:1.50.10.GENE3D); IPR001382 (PFAM); PTHR11742 (PANTHER); PTHR11742:SF45 (PANTHER); SIGNAL_PEPTIDE_N_REGION (PHOBIUS); NON_CYTOPLASMIC_DOMAIN (PHOBIUS); SIGNAL_PEPTIDE (PHOBIUS); SIGNAL_PEPTIDE_H_REGION (PHOBIUS); SIGNAL_PEPTIDE_C_REGION (PHOBIUS); SignalP-noTM (SIGNALP_EUK); IPR036026 (SUPERFAMILY)
I1S2H9	Uncharacterized protein	---NA---	4.48957	EV up	0.000100109	0.000433682	TRUE	547	TRANSMEM 447 466 Helical. {ECO:0000256|SAM:Phobius}.; TRANSMEM 478 497 Helical. {ECO:0000256|SAM:Phobius}.		C:GO:0016021	C:integral component of membrane	CYTOPLASMIC_DOMAIN (PHOBIUS); TRANSMEMBRANE (PHOBIUS); NON_CYTOPLASMIC_DOMAIN (PHOBIUS); CYTOPLASMIC_DOMAIN (PHOBIUS); TRANSMEMBRANE (PHOBIUS); TMhelix (TMHMM); TMhelix (TMHMM)
I1RF73	Glyco_hydro_32N domain-containing protein	Saccharase; Flags: Precursor	4.0664	EV up	9.9348e-06	0.000103404	TRUE	549		SIGNAL 1 21 {ECO:0000256|SAM:SignalP}.	F:GO:0004553; P:GO:0005975	F:hydrolase activity, hydrolyzing O-glycosyl compounds; P:carbohydrate metabolic process	IPR001362 (SMART); IPR013148 (PFAM); G3DSA:2.60.120.560 (GENE3D); IPR023296 (G3DSA:2.115.10.GENE3D); PTHR42800:SF2 (PANTHER); PTHR42800 (PANTHER); IPR018053 (PROSITE_PATTERNS); SIGNAL_PEPTIDE_C_REGION (PHOBIUS); NON_CYTOPLASMIC_DOMAIN (PHOBIUS); SIGNAL_PEPTIDE_N_REGION (PHOBIUS); SIGNAL_PEPTIDE_H_REGION (PHOBIUS); SIGNAL_PEPTIDE (PHOBIUS); cd18622 (CDD); SignalP-noTM (SIGNALP_EUK); SignalP-TM (SI…
A0A1C3YMP2	Carboxylic ester hydrolase (EC 3.1.1.-)	Cholesterol esterase; Flags: Precursor	NA	EV ex	NA	NA	NA	549		SIGNAL 1 20 {ECO:0000256|RuleBase:RU361235}.	F:GO:0016787	F:hydrolase activity	IPR002018 (PFAM); IPR029058 (G3DSA:3.40.50.GENE3D); PTHR11559 (PANTHER); PTHR11559:SF394 (PANTHER); IPR019826 (PROSITE_PATTERNS); SIGNAL_PEPTIDE_N_REGION (PHOBIUS); SIGNAL_PEPTIDE_H_REGION (PHOBIUS); SIGNAL_PEPTIDE (PHOBIUS); SIGNAL_PEPTIDE_C_REGION (PHOBIUS); NON_CYTOPLASMIC_DOMAIN (PHOBIUS); SignalP-TM (SIGNALP_GRAM_POSITIVE); SignalP-noTM (SIGNALP_EUK); IPR029058 (SUPERFAMILY)
A0A1C3YI20	ATP synthase subunit alpha	ATP synthase subunit alpha, mitochondrial; Flags: Precursor	-1.76442	WCL up	0.0317556	0.0470531	TRUE	552			F:GO:0005524; P:GO:0015986; C:GO:0045261; F:GO:0046933	F:ATP binding; P:ATP synthesis coupled proton transport; C:proton-transporting ATP synthase complex, catalytic core F(1); F:proton-transporting ATP synthase activity, rotational mechanism	IPR005294 (PIRSF); IPR005294 (TIGRFAM); G3DSA:3.40.50.300 (GENE3D); IPR000194 (PFAM); IPR004100 (PFAM); IPR000793 (PFAM); IPR023366 (G3DSA:2.40.30.GENE3D); IPR038376 (G3DSA:1.20.150.GENE3D); PTHR43089 (PANTHER); PTHR43089:SF8 (PANTHER); IPR020003 (PROSITE_PATTERNS); SIGNAL_PEPTIDE_C_REGION (PHOBIUS); NON_CYTOPLASMIC_DOMAIN (PHOBIUS); SIGNAL_PEPTIDE_N_REGION (PHOBIUS); SIGNAL_PEPTIDE_H_REGION (PHO…
I1RA62	Uncharacterized protein	Glucose phosphomutase	-5.57733	WCL up	5.29234e-05	0.000271309	TRUE	553			F:GO:0000175; F:GO:0000287; F:GO:0003676; P:GO:0005975; F:GO:0016868; P:GO:0090503	F:3'-5'-exoribonuclease activity; F:magnesium ion binding; F:nucleic acid binding; P:carbohydrate metabolic process; F:intramolecular transferase activity, phosphotransferases; P:RNA phosphodiester bond hydrolysis, exonucleolytic	IPR005841 (PRINTS); IPR005844 (PFAM); IPR005845 (PFAM); G3DSA:3.30.310.50 (GENE3D); G3DSA:3.40.120.10 (GENE3D); IPR005846 (PFAM); G3DSA:3.40.120.10 (GENE3D); G3DSA:3.40.120.10 (GENE3D); PTHR22573 (PANTHER); PTHR22573:SF2 (PANTHER); IPR016066 (PROSITE_PATTERNS); cd03085 (CDD); IPR016055 (SUPERFAMILY); IPR016055 (SUPERFAMILY); IPR016055 (SUPERFAMILY); IPR036900 (SUPERFAMILY)
I1RP86	Glucose-6-phosphate isomerase (EC 5.3.1.9)	Phosphohexose isomerase; Short=PHI	-1.75195	WCL up	0.00143884	0.00355174	TRUE	553			F:GO:0004347; C:GO:0005739; P:GO:0006094; P:GO:0006096	F:glucose-6-phosphate isomerase activity; C:mitochondrion; P:gluconeogenesis; P:glycolytic process	IPR001672 (PRINTS); IPR023096 (G3DSA:1.10.1390.GENE3D); IPR001672 (PFAM); G3DSA:3.40.50.10490 (GENE3D); G3DSA:3.40.50.10490 (GENE3D); IPR001672 (PANTHER); PTHR11469:SF4 (PANTHER); IPR018189 (PROSITE_PATTERNS); IPR018189 (PROSITE_PATTERNS); IPR001672 (HAMAP); IPR001672 (PROSITE_PROFILES); IPR035476 (CDD); IPR035482 (CDD); SSF53697 (SUPERFAMILY)
I1RX10	Uncharacterized protein	2-methylcitrate dehydratase, mitochondrial; Flags: Precursor	-5.95993	WCL up	1.54708e-05	0.000135004	TRUE	554			P:GO:0019629; F:GO:0047547; F:GO:0051537	P:propionate catabolic process, 2-methylcitrate cycle; F:2-methylcitrate dehydratase activity; F:2 iron, 2 sulfur cluster binding	IPR042183 (G3DSA:1.10.4100.GENE3D); IPR012705 (TIGRFAM); IPR005656 (PFAM); IPR042188 (G3DSA:3.30.1330.GENE3D); IPR005656 (PANTHER); PTHR16943:SF24 (PANTHER); SignalP-TM (SIGNALP_GRAM_POSITIVE); IPR036148 (SUPERFAMILY)
I1RM68	M20_dimer domain-containing protein	Uncharacterized carboxypeptidase C24C9.08	1.45533	not sig	0.0983162	0.128996	FALSE	556		SIGNAL 1 19 {ECO:0000256|SAM:SignalP}.	F:GO:0004181; P:GO:0006508; F:GO:0046872	F:metallocarboxypeptidase activity; P:proteolysis; F:metal ion binding	IPR017141 (PIRSF); IPR011650 (PFAM); G3DSA:3.40.630.10 (GENE3D); IPR002933 (PFAM); PTHR45962:SF1 (PANTHER); PTHR45962 (PANTHER); NON_CYTOPLASMIC_DOMAIN (PHOBIUS); SIGNAL_PEPTIDE_N_REGION (PHOBIUS); SIGNAL_PEPTIDE_H_REGION (PHOBIUS); SIGNAL_PEPTIDE_C_REGION (PHOBIUS); SIGNAL_PEPTIDE (PHOBIUS); cd05674 (CDD); SignalP-TM (SIGNALP_GRAM_POSITIVE); SignalP-noTM (SIGNALP_EUK); SSF53187 (SUPERFAMILY); IP…
A0A1C3YLZ5	MFS domain-containing protein	Echinocandin B biosynthetic cluster protein D	1.74662	EV up	0.0112293	0.0194119	TRUE	558	TRANSMEM 34 50 Helical. {ECO:0000256|SAM:Phobius}.; TRANSMEM 83 103 Helical. {ECO:0000256|SAM:Phobius}.; TRANSMEM 110 129 Helical. {ECO:0000256|SAM:Phobius}.; TRANSMEM 135 159 Helical. {ECO:0000256|SAM:Phobius}.; TRANSMEM 171 193 Helical. {ECO:0000256|SAM:Phobius}.; TRANSMEM 205 224 Helical. {ECO:0000256|SAM:Phobius}.; TRANSMEM 303 325 Helical. {ECO:0000256|SAM:Phobius}.; TRANSMEM 337 359 Helical…		C:GO:0016021; F:GO:0022857; P:GO:0055085	C:integral component of membrane; F:transmembrane transporter activity; P:transmembrane transport	IPR003663 (PRINTS); IPR005828 (PFAM); G3DSA:1.20.1250.20 (GENE3D); IPR003663 (TIGRFAM); PTHR23500:SF143 (PANTHER); PTHR23500 (PANTHER); IPR005829 (PROSITE_PATTERNS); IPR005829 (PROSITE_PATTERNS); IPR005829 (PROSITE_PATTERNS); CYTOPLASMIC_DOMAIN (PHOBIUS); TRANSMEMBRANE (PHOBIUS); CYTOPLASMIC_DOMAIN (PHOBIUS); TRANSMEMBRANE (PHOBIUS); TRANSMEMBRANE (PHOBIUS); CYTOPLASMIC_DOMAIN (PHOBIUS); TRANSMEM…
I1RBE0	PH domain-containing protein	---NA---	0.255739	not sig	0.636829	0.673047	FALSE	559					IPR011993 (G3DSA:2.30.29.GENE3D); IPR039483 (PFAM); mobidb-lite (MOBIDB_LITE); mobidb-lite (MOBIDB_LITE); mobidb-lite (MOBIDB_LITE); mobidb-lite (MOBIDB_LITE); mobidb-lite (MOBIDB_LITE); mobidb-lite (MOBIDB_LITE); mobidb-lite (MOBIDB_LITE); mobidb-lite (MOBIDB_LITE); mobidb-lite (MOBIDB_LITE); IPR039712 (PANTHER); IPR001849 (PROSITE_PROFILES); SSF50729 (SUPERFAMILY)
Q4I1B1	Vacuolar protein 8	Vacuolar protein 8	2.26416	not sig	0.0542716	0.0761769	FALSE	559			C:GO:0005774	C:vacuolar membrane	IPR000225 (SMART); IPR011989 (G3DSA:1.25.10.GENE3D); IPR000225 (PFAM); IPR011989 (G3DSA:1.25.10.GENE3D); IPR011989 (G3DSA:1.25.10.GENE3D); PTHR47249 (PANTHER); IPR000225 (PROSITE_PROFILES); IPR000225 (PROSITE_PROFILES); IPR000225 (PROSITE_PROFILES); IPR000225 (PROSITE_PROFILES); IPR000225 (PROSITE_PROFILES); IPR000225 (PROSITE_PROFILES); IPR000225 (PROSITE_PROFILES); IPR016024 (SUPERFAMILY)
I1RQ01	Uncharacterized protein	Vacuolar aminopeptidase I; Flags: Precursor	2.17725	EV up	8.53741e-05	0.000396634	TRUE	559			F:GO:0004177; P:GO:0006508; F:GO:0008237; F:GO:0008270	F:aminopeptidase activity; P:proteolysis; F:metallopeptidase activity; F:zinc ion binding	IPR001948 (PRINTS); G3DSA:3.40.630.10 (GENE3D); IPR001948 (PFAM); IPR023358 (G3DSA:2.30.250.GENE3D); mobidb-lite (MOBIDB_LITE); mobidb-lite (MOBIDB_LITE); PTHR28570:SF4 (PANTHER); IPR001948 (PANTHER); cd05658 (CDD); SignalP-TM (SIGNALP_GRAM_POSITIVE); SSF101821 (SUPERFAMILY); SSF53187 (SUPERFAMILY)
I1RUE8	FAD-binding PCMH-type domain-containing protein	Zearalenone biosynthesis protein 1; Flags: Precursor	NA	EV ex	NA	NA	NA	560		SIGNAL 1 20 {ECO:0000256|SAM:SignalP}.	F:GO:0016491; P:GO:0055114; F:GO:0071949	F:oxidoreductase activity; P:oxidation-reduction process; F:FAD binding	G3DSA:3.30.465.50 (GENE3D); IPR012951 (PFAM); IPR006094 (PFAM); G3DSA:3.30.465.40 (GENE3D); PTHR13878:SF62 (PANTHER); PTHR13878 (PANTHER); SIGNAL_PEPTIDE_C_REGION (PHOBIUS); SIGNAL_PEPTIDE (PHOBIUS); NON_CYTOPLASMIC_DOMAIN (PHOBIUS); SIGNAL_PEPTIDE_H_REGION (PHOBIUS); SIGNAL_PEPTIDE_N_REGION (PHOBIUS); IPR016166 (PROSITE_PROFILES); SignalP-TM (SIGNALP_GRAM_POSITIVE); SignalP-noTM (SIGNALP_EUK); S…
A0A1C3YLU6	Uncharacterized protein	Protein MAM3	1.6662	not sig	0.343561	0.387278	FALSE	561	TRANSMEM 12 31 Helical. {ECO:0000256|SAM:Phobius}.; TRANSMEM 51 71 Helical. {ECO:0000256|SAM:Phobius}.; TRANSMEM 92 112 Helical. {ECO:0000256|SAM:Phobius}.; TRANSMEM 118 137 Helical. {ECO:0000256|SAM:Phobius}.; TRANSMEM 149 169 Helical. {ECO:0000256|SAM:Phobius}.		P:GO:0007005; C:GO:0016021; P:GO:0030026	P:mitochondrion organization; C:integral component of membrane; P:cellular manganese ion homeostasis	IPR002550 (PFAM); G3DSA:3.10.580.10 (GENE3D); mobidb-lite (MOBIDB_LITE); mobidb-lite (MOBIDB_LITE); PTHR12064 (PANTHER); PTHR12064:SF67 (PANTHER); TRANSMEMBRANE (PHOBIUS); NON_CYTOPLASMIC_DOMAIN (PHOBIUS); NON_CYTOPLASMIC_DOMAIN (PHOBIUS); TRANSMEMBRANE (PHOBIUS); CYTOPLASMIC_DOMAIN (PHOBIUS); TRANSMEMBRANE (PHOBIUS); TRANSMEMBRANE (PHOBIUS); CYTOPLASMIC_DOMAIN (PHOBIUS); CYTOPLASMIC_DOMAIN (PHOB…
V6QUV7	Uncharacterized protein	Allergen Pen ch 31 homolog; Flags: Precursor	-0.535379	not sig	0.097024	0.128026	FALSE	562	TRANSMEM 492 513 Helical. {ECO:0000256|RuleBase:RU362126}.	SIGNAL 1 21 {ECO:0000256|RuleBase:RU362126}.	F:GO:0005509; C:GO:0005783; P:GO:0006457; C:GO:0016021; F:GO:0051082	F:calcium ion binding; C:endoplasmic reticulum; P:protein folding; C:integral component of membrane; F:unfolded protein binding	Coil (COILS); IPR001580 (PRINTS); G3DSA:2.60.120.200 (GENE3D); IPR009033 (G3DSA:2.10.250.GENE3D); IPR001580 (PFAM); mobidb-lite (MOBIDB_LITE); mobidb-lite (MOBIDB_LITE); mobidb-lite (MOBIDB_LITE); mobidb-lite (MOBIDB_LITE); mobidb-lite (MOBIDB_LITE); IPR001580 (PANTHER); PTHR11073:SF1 (PANTHER); IPR018124 (PROSITE_PATTERNS); IPR018124 (PROSITE_PATTERNS); IPR018124 (PROSITE_PATTERNS); NON_CYTOPLAS…
I1RMW3	Septin-type G domain-containing protein	Cell division control protein 3	1.39456	not sig	0.102236	0.13255	FALSE	562			F:GO:0005525; P:GO:0051301	F:GTP binding; P:cell division	Coil (COILS); IPR030379 (PFAM); G3DSA:3.40.50.300 (GENE3D); mobidb-lite (MOBIDB_LITE); mobidb-lite (MOBIDB_LITE); mobidb-lite (MOBIDB_LITE); mobidb-lite (MOBIDB_LITE); mobidb-lite (MOBIDB_LITE); PTHR18884:SF123 (PANTHER); PTHR18884 (PANTHER); SIGNAL_PEPTIDE_N_REGION (PHOBIUS); SIGNAL_PEPTIDE_C_REGION (PHOBIUS); NON_CYTOPLASMIC_DOMAIN (PHOBIUS); SIGNAL_PEPTIDE (PHOBIUS); SIGNAL_PEPTIDE_H_REGION (P…
A0A1C3YMU7	Uncharacterized protein	---NA---	2.34991	EV up	5.14349e-06	7.70439e-05	TRUE	563		SIGNAL 1 28 {ECO:0000256|SAM:SignalP}.			PF12831 (PFAM); IPR039650 (PANTHER); SIGNAL_PEPTIDE_N_REGION (PHOBIUS); SIGNAL_PEPTIDE (PHOBIUS); NON_CYTOPLASMIC_DOMAIN (PHOBIUS); SIGNAL_PEPTIDE_H_REGION (PHOBIUS); SIGNAL_PEPTIDE_C_REGION (PHOBIUS); SignalP-noTM (SIGNALP_EUK); SignalP-TM (SIGNALP_GRAM_POSITIVE); IPR036188 (SUPERFAMILY); TMhelix (TMHMM); TMhelix (TMHMM); TMhelix (TMHMM)
A0A1C3YN32	Alkaline phosphatase (EC 3.1.3.1)	Farnesyl diphosphatase; Flags: Precursor	2.35144	EV up	0.0050697	0.00987374	TRUE	563	TRANSMEM 38 57 Helical. {ECO:0000256|SAM:Phobius}.		C:GO:0000329; F:GO:0004035; P:GO:0006470; C:GO:0016021; P:GO:0046496; F:GO:0047386; F:GO:0106219	C:fungal-type vacuole membrane; F:alkaline phosphatase activity; P:protein dephosphorylation; C:integral component of membrane; P:nicotinamide nucleotide metabolic process; F:fructose-2,6-bisphosphate 6-phosphatase activity; F:zinc ion sensor activity	IPR001952 (PRINTS); IPR001952 (SMART); IPR001952 (PFAM); IPR017850 (G3DSA:3.40.720.GENE3D); G3DSA:1.10.60.40 (GENE3D); mobidb-lite (MOBIDB_LITE); mobidb-lite (MOBIDB_LITE); PTHR11596:SF5 (PANTHER); IPR001952 (PANTHER); IPR018299 (PROSITE_PATTERNS); NON_CYTOPLASMIC_DOMAIN (PHOBIUS); CYTOPLASMIC_DOMAIN (PHOBIUS); TRANSMEMBRANE (PHOBIUS); IPR001952 (CDD); IPR017850 (SUPERFAMILY); TMhelix (TMHMM)
I1R9P7	Uncharacterized protein	Aflatoxin biosynthesis protein K; Flags: Precursor	-4.55323	WCL up	0.000406647	0.00125079	TRUE	565			F:GO:0016614; F:GO:0050660; P:GO:0055114	F:oxidoreductase activity, acting on CH-OH group of donors; F:flavin adenine dinucleotide binding; P:oxidation-reduction process	G3DSA:3.30.560.10 (GENE3D); IPR012132 (PIRSF); IPR036188 (G3DSA:3.50.50.GENE3D); IPR000172 (PFAM); IPR007867 (PFAM); PTHR11552:SF134 (PANTHER); IPR012132 (PANTHER); IPR000172 (PROSITE_PATTERNS); IPR000172 (PROSITE_PATTERNS); IPR036188 (SUPERFAMILY); SSF54373 (SUPERFAMILY)
A0A1C3YLW6	Tyrosinase_Cu-bd domain-containing protein	Monophenol monooxygenase; Flags: Precursor	-0.467729	not sig	0.370242	0.409301	FALSE	565		SIGNAL 1 21 {ECO:0000256|SAM:SignalP}.	F:GO:0016491; F:GO:0046872; P:GO:0055114	F:oxidoreductase activity; F:metal ion binding; P:oxidation-reduction process	IPR002227 (PRINTS); IPR002227 (PFAM); IPR008922 (G3DSA:1.10.1280.GENE3D); PTHR11474:SF32 (PANTHER); PTHR11474 (PANTHER); IPR002227 (PROSITE_PATTERNS); NON_CYTOPLASMIC_DOMAIN (PHOBIUS); SIGNAL_PEPTIDE_C_REGION (PHOBIUS); SIGNAL_PEPTIDE_N_REGION (PHOBIUS); SIGNAL_PEPTIDE_H_REGION (PHOBIUS); SIGNAL_PEPTIDE (PHOBIUS); SignalP-noTM (SIGNALP_GRAM_NEGATIVE); SignalP-TM (SIGNALP_GRAM_POSITIVE); SignalP-n…
I1RJZ8	AA_permease domain-containing protein	General amino acid permease AGP2	NA	EV ex	NA	NA	NA	565	TRANSMEM 52 71 Helical. {ECO:0000256|SAM:Phobius}.; TRANSMEM 77 97 Helical. {ECO:0000256|SAM:Phobius}.; TRANSMEM 130 149 Helical. {ECO:0000256|SAM:Phobius}.; TRANSMEM 161 184 Helical. {ECO:0000256|SAM:Phobius}.; TRANSMEM 196 213 Helical. {ECO:0000256|SAM:Phobius}.; TRANSMEM 245 263 Helical. {ECO:0000256|SAM:Phobius}.; TRANSMEM 284 307 Helical. {ECO:0000256|SAM:Phobius}.; TRANSMEM 340 363 Helical.…				IPR004841 (PFAM); G3DSA:1.20.1740.10 (GENE3D); PIRSF006060 (PIRSF); PTHR43341 (PANTHER); PTHR43341:SF6 (PANTHER); CYTOPLASMIC_DOMAIN (PHOBIUS); NON_CYTOPLASMIC_DOMAIN (PHOBIUS); CYTOPLASMIC_DOMAIN (PHOBIUS); TRANSMEMBRANE (PHOBIUS); CYTOPLASMIC_DOMAIN (PHOBIUS); TRANSMEMBRANE (PHOBIUS); NON_CYTOPLASMIC_DOMAIN (PHOBIUS); TRANSMEMBRANE (PHOBIUS); CYTOPLASMIC_DOMAIN (PHOBIUS); TRANSMEMBRANE (PHOBIUS…
A0A0E0SIE1	Serine/threonine-protein phosphatase (EC 3.1.3.16)	Calmodulin-dependent calcineurin A subunit	-0.507736	not sig	0.307664	0.350941	FALSE	566			P:GO:0006470; F:GO:0033192; P:GO:0097720	P:protein dephosphorylation; F:calmodulin-dependent protein phosphatase activity; P:calcineurin-mediated signaling	Coil (COILS); IPR006186 (PRINTS); IPR006186 (SMART); IPR004843 (PFAM); IPR029052 (G3DSA:3.60.21.GENE3D); mobidb-lite (MOBIDB_LITE); mobidb-lite (MOBIDB_LITE); mobidb-lite (MOBIDB_LITE); mobidb-lite (MOBIDB_LITE); mobidb-lite (MOBIDB_LITE); mobidb-lite (MOBIDB_LITE); IPR043360 (PANTHER); IPR006186 (PROSITE_PATTERNS); IPR041751 (CDD); SSF56300 (SUPERFAMILY)
A0A1C3YIH3	Uncharacterized protein	Uncharacterized membrane protein YMR155W	NA	EV ex	NA	NA	NA	567	TRANSMEM 12 33 Helical. {ECO:0000256|SAM:Phobius}.; TRANSMEM 53 73 Helical. {ECO:0000256|SAM:Phobius}.; TRANSMEM 80 100 Helical. {ECO:0000256|SAM:Phobius}.; TRANSMEM 106 129 Helical. {ECO:0000256|SAM:Phobius}.; TRANSMEM 141 166 Helical. {ECO:0000256|SAM:Phobius}.; TRANSMEM 172 192 Helical. {ECO:0000256|SAM:Phobius}.; TRANSMEM 344 365 Helical. {ECO:0000256|SAM:Phobius}.; TRANSMEM 423 443 Helical. …		C:GO:0016021	C:integral component of membrane	IPR011701 (PFAM); G3DSA:1.20.1250.20 (GENE3D); G3DSA:1.20.1250.20 (GENE3D); mobidb-lite (MOBIDB_LITE); mobidb-lite (MOBIDB_LITE); mobidb-lite (MOBIDB_LITE); mobidb-lite (MOBIDB_LITE); PTHR21576 (PANTHER); PTHR21576:SF78 (PANTHER); NON_CYTOPLASMIC_DOMAIN (PHOBIUS); TRANSMEMBRANE (PHOBIUS); CYTOPLASMIC_DOMAIN (PHOBIUS); TRANSMEMBRANE (PHOBIUS); TRANSMEMBRANE (PHOBIUS); CYTOPLASMIC_DOMAIN (PHOBIUS);…
I1RP45	Carboxypeptidase (EC 3.4.16.-)	Probable serine carboxypeptidase ARB_06414; Flags: Precursor	2.85482	EV up	6.7664e-05	0.000333326	TRUE	568		SIGNAL 1 19 {ECO:0000256|RuleBase:RU361156}.	F:GO:0004185; P:GO:0006508	F:serine-type carboxypeptidase activity; P:proteolysis	IPR001563 (PRINTS); IPR001563 (PFAM); IPR029058 (G3DSA:3.40.50.GENE3D); IPR001563 (PANTHER); PTHR11802:SF116 (PANTHER); IPR018202 (PROSITE_PATTERNS); SIGNAL_PEPTIDE_C_REGION (PHOBIUS); SIGNAL_PEPTIDE_N_REGION (PHOBIUS); SIGNAL_PEPTIDE_H_REGION (PHOBIUS); NON_CYTOPLASMIC_DOMAIN (PHOBIUS); SIGNAL_PEPTIDE (PHOBIUS); SignalP-noTM (SIGNALP_EUK); SignalP-TM (SIGNALP_GRAM_POSITIVE); IPR029058 (SUPERFAMI…
A0A1C3YIF6	Uncharacterized protein	Cell surface ferroxidase fetC; Flags: Precursor	NA	EV ex	NA	NA	NA	570	TRANSMEM 523 546 Helical. {ECO:0000256|SAM:Phobius}.	SIGNAL 1 15 {ECO:0000256|SAM:SignalP}.	F:GO:0005507; C:GO:0016021; F:GO:0016491; P:GO:0055114	F:copper ion binding; C:integral component of membrane; F:oxidoreductase activity; P:oxidation-reduction process	IPR001117 (PFAM); IPR011706 (PFAM); IPR008972 (G3DSA:2.60.40.GENE3D); IPR011707 (PFAM); IPR008972 (G3DSA:2.60.40.GENE3D); IPR008972 (G3DSA:2.60.40.GENE3D); PTHR11709:SF105 (PANTHER); PTHR11709 (PANTHER); IPR033138 (PROSITE_PATTERNS); SIGNAL_PEPTIDE (PHOBIUS); TRANSMEMBRANE (PHOBIUS); SIGNAL_PEPTIDE_C_REGION (PHOBIUS); SIGNAL_PEPTIDE_N_REGION (PHOBIUS); NON_CYTOPLASMIC_DOMAIN (PHOBIUS); CYTOPLASMI…
A0A1C3YJH3	MFS domain-containing protein	Multidrug resistance protein fnx1	NA	EV ex	NA	NA	NA	571	TRANSMEM 75 100 Helical. {ECO:0000256|SAM:Phobius}.; TRANSMEM 112 131 Helical. {ECO:0000256|SAM:Phobius}.; TRANSMEM 143 162 Helical. {ECO:0000256|SAM:Phobius}.; TRANSMEM 168 188 Helical. {ECO:0000256|SAM:Phobius}.; TRANSMEM 200 223 Helical. {ECO:0000256|SAM:Phobius}.; TRANSMEM 235 253 Helical. {ECO:0000256|SAM:Phobius}.; TRANSMEM 265 287 Helical. {ECO:0000256|SAM:Phobius}.; TRANSMEM 299 317 Helic…		C:GO:0016021; F:GO:0022857; P:GO:0055085	C:integral component of membrane; F:transmembrane transporter activity; P:transmembrane transport	G3DSA:1.20.1250.20 (GENE3D); IPR011701 (PFAM); mobidb-lite (MOBIDB_LITE); PTHR23501 (PANTHER); PTHR23501:SF166 (PANTHER); TRANSMEMBRANE (PHOBIUS); TRANSMEMBRANE (PHOBIUS); CYTOPLASMIC_DOMAIN (PHOBIUS); CYTOPLASMIC_DOMAIN (PHOBIUS); NON_CYTOPLASMIC_DOMAIN (PHOBIUS); CYTOPLASMIC_DOMAIN (PHOBIUS); CYTOPLASMIC_DOMAIN (PHOBIUS); TRANSMEMBRANE (PHOBIUS); TRANSMEMBRANE (PHOBIUS); NON_CYTOPLASMIC_DOMAIN …
I1RA78	MFS domain-containing protein	Uncharacterized MFS-type transporter C1271.10c	NA	EV ex	NA	NA	NA	572	TRANSMEM 70 101 Helical. {ECO:0000256|SAM:Phobius}.; TRANSMEM 107 125 Helical. {ECO:0000256|SAM:Phobius}.; TRANSMEM 137 155 Helical. {ECO:0000256|SAM:Phobius}.; TRANSMEM 202 220 Helical. {ECO:0000256|SAM:Phobius}.; TRANSMEM 226 246 Helical. {ECO:0000256|SAM:Phobius}.; TRANSMEM 352 379 Helical. {ECO:0000256|SAM:Phobius}.; TRANSMEM 391 412 Helical. {ECO:0000256|SAM:Phobius}.; TRANSMEM 433 458 Helic…		C:GO:0016021; F:GO:0022857; P:GO:0055085	C:integral component of membrane; F:transmembrane transporter activity; P:transmembrane transport	IPR011701 (PFAM); G3DSA:1.20.1250.20 (GENE3D); mobidb-lite (MOBIDB_LITE); PTHR23502 (PANTHER); PTHR23502:SF29 (PANTHER); TRANSMEMBRANE (PHOBIUS); CYTOPLASMIC_DOMAIN (PHOBIUS); TRANSMEMBRANE (PHOBIUS); NON_CYTOPLASMIC_DOMAIN (PHOBIUS); NON_CYTOPLASMIC_DOMAIN (PHOBIUS); TRANSMEMBRANE (PHOBIUS); TRANSMEMBRANE (PHOBIUS); NON_CYTOPLASMIC_DOMAIN (PHOBIUS); NON_CYTOPLASMIC_DOMAIN (PHOBIUS); CYTOPLASMIC_…
I1RBL9	Uncharacterized protein	Zinc/cadmium resistance protein	NA	EV ex	NA	NA	NA	572	TRANSMEM 20 39 Helical. {ECO:0000256|SAM:Phobius}.; TRANSMEM 45 62 Helical. {ECO:0000256|SAM:Phobius}.; TRANSMEM 82 105 Helical. {ECO:0000256|SAM:Phobius}.; TRANSMEM 117 137 Helical. {ECO:0000256|SAM:Phobius}.; TRANSMEM 345 368 Helical. {ECO:0000256|SAM:Phobius}.		F:GO:0008324; C:GO:0016021; P:GO:0098655	F:cation transmembrane transporter activity; C:integral component of membrane; P:cation transmembrane transport	IPR002524 (PFAM); IPR027469 (G3DSA:1.20.1510.GENE3D); IPR002524 (TIGRFAM); mobidb-lite (MOBIDB_LITE); mobidb-lite (MOBIDB_LITE); mobidb-lite (MOBIDB_LITE); mobidb-lite (MOBIDB_LITE); mobidb-lite (MOBIDB_LITE); mobidb-lite (MOBIDB_LITE); mobidb-lite (MOBIDB_LITE); mobidb-lite (MOBIDB_LITE); mobidb-lite (MOBIDB_LITE); PTHR45820 (PANTHER); PTHR45820:SF4 (PANTHER); TRANSMEMBRANE (PHOBIUS); NON_CYTOPL…
Q4IM48	Probable transporter MCH1	Probable transporter MCH1	NA	EV ex	NA	NA	NA	572	TRANSMEM 50 70 Helical. {ECO:0000255}.; TRANSMEM 89 109 Helical. {ECO:0000255}.; TRANSMEM 116 136 Helical. {ECO:0000255}.; TRANSMEM 159 179 Helical. {ECO:0000255}.; TRANSMEM 193 213 Helical. {ECO:0000255}.; TRANSMEM 232 252 Helical. {ECO:0000255}.; TRANSMEM 335 355 Helical. {ECO:0000255}.; TRANSMEM 426 446 Helical. {ECO:0000255}.; TRANSMEM 459 479 Helical. {ECO:0000255}.; TRANSMEM 488 508 Helical…		C:GO:0005774; C:GO:0016021; F:GO:0022857; P:GO:0055085	C:vacuolar membrane; C:integral component of membrane; F:transmembrane transporter activity; P:transmembrane transport	IPR011701 (PFAM); mobidb-lite (MOBIDB_LITE); mobidb-lite (MOBIDB_LITE); PTHR21576 (PANTHER); PTHR21576:SF45 (PANTHER); TRANSMEMBRANE (PHOBIUS); NON_CYTOPLASMIC_DOMAIN (PHOBIUS); CYTOPLASMIC_DOMAIN (PHOBIUS); TRANSMEMBRANE (PHOBIUS); NON_CYTOPLASMIC_DOMAIN (PHOBIUS); TRANSMEMBRANE (PHOBIUS); TRANSMEMBRANE (PHOBIUS); TRANSMEMBRANE (PHOBIUS); CYTOPLASMIC_DOMAIN (PHOBIUS); CYTOPLASMIC_DOMAIN (PHOBIUS…
I1RDH9	AA_permease domain-containing protein	Dicarboxylic amino acid permease	3.05025	EV up	0.000162114	0.00058783	TRUE	573	TRANSMEM 51 69 Helical. {ECO:0000256|SAM:Phobius}.; TRANSMEM 81 105 Helical. {ECO:0000256|SAM:Phobius}.; TRANSMEM 132 154 Helical. {ECO:0000256|SAM:Phobius}.; TRANSMEM 161 180 Helical. {ECO:0000256|SAM:Phobius}.; TRANSMEM 192 212 Helical. {ECO:0000256|SAM:Phobius}.; TRANSMEM 283 304 Helical. {ECO:0000256|SAM:Phobius}.; TRANSMEM 324 351 Helical. {ECO:0000256|SAM:Phobius}.; TRANSMEM 384 401 Helical…		P:GO:0006865; C:GO:0016021; P:GO:0055085	P:amino acid transport; C:integral component of membrane; P:transmembrane transport	PIRSF006060 (PIRSF); G3DSA:1.20.1740.10 (GENE3D); IPR004841 (PFAM); PTHR43341 (PANTHER); PTHR43341:SF9 (PANTHER); IPR004840 (PROSITE_PATTERNS); NON_CYTOPLASMIC_DOMAIN (PHOBIUS); CYTOPLASMIC_DOMAIN (PHOBIUS); CYTOPLASMIC_DOMAIN (PHOBIUS); NON_CYTOPLASMIC_DOMAIN (PHOBIUS); TRANSMEMBRANE (PHOBIUS); TRANSMEMBRANE (PHOBIUS); TRANSMEMBRANE (PHOBIUS); NON_CYTOPLASMIC_DOMAIN (PHOBIUS); NON_CYTOPLASMIC_DO…
I1RRE9	Uncharacterized protein	---NA---	NA	EV ex	NA	NA	NA	573	TRANSMEM 20 43 Helical. {ECO:0000256|SAM:Phobius}.; TRANSMEM 86 106 Helical. {ECO:0000256|SAM:Phobius}.; TRANSMEM 112 134 Helical. {ECO:0000256|SAM:Phobius}.; TRANSMEM 202 222 Helical. {ECO:0000256|SAM:Phobius}.; TRANSMEM 242 262 Helical. {ECO:0000256|SAM:Phobius}.; TRANSMEM 324 347 Helical. {ECO:0000256|SAM:Phobius}.; TRANSMEM 367 394 Helical. {ECO:0000256|SAM:Phobius}.; TRANSMEM 401 419 Helical…		C:GO:0016021; F:GO:0022857; P:GO:0055085	C:integral component of membrane; F:transmembrane transporter activity; P:transmembrane transport	IPR011701 (PFAM); G3DSA:1.20.1250.20 (GENE3D); G3DSA:1.20.1250.20 (GENE3D); PTHR23524 (PANTHER); PTHR23524:SF1 (PANTHER); NON_CYTOPLASMIC_DOMAIN (PHOBIUS); NON_CYTOPLASMIC_DOMAIN (PHOBIUS); TRANSMEMBRANE (PHOBIUS); NON_CYTOPLASMIC_DOMAIN (PHOBIUS); CYTOPLASMIC_DOMAIN (PHOBIUS); TRANSMEMBRANE (PHOBIUS); TRANSMEMBRANE (PHOBIUS); TRANSMEMBRANE (PHOBIUS); NON_CYTOPLASMIC_DOMAIN (PHOBIUS); CYTOPLASMIC…
I1RL54	AA_permease domain-containing protein	Amino-acid permease inda1	2.19571	EV up	0.00108361	0.00285971	TRUE	579	TRANSMEM 77 98 Helical. {ECO:0000256|SAM:Phobius}.; TRANSMEM 104 129 Helical. {ECO:0000256|SAM:Phobius}.; TRANSMEM 149 167 Helical. {ECO:0000256|SAM:Phobius}.; TRANSMEM 187 207 Helical. {ECO:0000256|SAM:Phobius}.; TRANSMEM 219 241 Helical. {ECO:0000256|SAM:Phobius}.; TRANSMEM 261 282 Helical. {ECO:0000256|SAM:Phobius}.; TRANSMEM 303 322 Helical. {ECO:0000256|SAM:Phobius}.; TRANSMEM 358 378 Helica…		P:GO:0006865; C:GO:0016021; P:GO:0055085	P:amino acid transport; C:integral component of membrane; P:transmembrane transport	IPR004841 (PFAM); G3DSA:1.20.1740.10 (GENE3D); PIRSF006060 (PIRSF); mobidb-lite (MOBIDB_LITE); PTHR43341:SF12 (PANTHER); PTHR43341 (PANTHER); IPR004840 (PROSITE_PATTERNS); CYTOPLASMIC_DOMAIN (PHOBIUS); CYTOPLASMIC_DOMAIN (PHOBIUS); TRANSMEMBRANE (PHOBIUS); TRANSMEMBRANE (PHOBIUS); TRANSMEMBRANE (PHOBIUS); TRANSMEMBRANE (PHOBIUS); TRANSMEMBRANE (PHOBIUS); TRANSMEMBRANE (PHOBIUS); CYTOPLASMIC_DOMAI…
A0A098DS79	Uncharacterized protein	Glutathione hydrolase light chain; Flags: Precursor	4.28146	EV up	8.9297e-05	0.00040629	TRUE	580		SIGNAL 1 20 {ECO:0000256|SAM:SignalP}.	P:GO:0006508; P:GO:0006751; F:GO:0036374	P:proteolysis; P:glutathione catabolic process; F:glutathione hydrolase activity	PR01210 (PRINTS); IPR043138 (G3DSA:1.10.246.GENE3D); IPR000101 (TIGRFAM); PF01019 (PFAM); IPR043137 (G3DSA:3.60.20.GENE3D); PTHR11686:SF54 (PANTHER); IPR000101 (PANTHER); SIGNAL_PEPTIDE (PHOBIUS); NON_CYTOPLASMIC_DOMAIN (PHOBIUS); SIGNAL_PEPTIDE_C_REGION (PHOBIUS); SIGNAL_PEPTIDE_N_REGION (PHOBIUS); SIGNAL_PEPTIDE_H_REGION (PHOBIUS); SignalP-noTM (SIGNALP_EUK); IPR029055 (SUPERFAMILY)
A0A1C3YKJ5	Carboxylic ester hydrolase (EC 3.1.1.-)	TFL I; Flags: Precursor	NA	EV ex	NA	NA	NA	580		SIGNAL 1 19 {ECO:0000256|RuleBase:RU361235}.	F:GO:0016787	F:hydrolase activity	IPR002018 (PFAM); IPR029058 (G3DSA:3.40.50.GENE3D); PTHR11559 (PANTHER); PTHR11559:SF394 (PANTHER); IPR019826 (PROSITE_PATTERNS); SIGNAL_PEPTIDE_H_REGION (PHOBIUS); SIGNAL_PEPTIDE_C_REGION (PHOBIUS); SIGNAL_PEPTIDE_N_REGION (PHOBIUS); NON_CYTOPLASMIC_DOMAIN (PHOBIUS); SIGNAL_PEPTIDE (PHOBIUS); SignalP-noTM (SIGNALP_GRAM_NEGATIVE); SignalP-TM (SIGNALP_GRAM_POSITIVE); SignalP-noTM (SIGNALP_EUK); IP…
V6RUY9	Glucoamylase (EC 3.2.1.3) (1,4-alpha-D-glucan glucohydrolase) (Glucan 1,4-alpha-glucosidase)	Glucan 1,4-alpha-glucosidase; Flags: Precursor	1.59545	EV up	0.0038414	0.00796868	TRUE	582		SIGNAL 1 22 {ECO:0000256|SAM:SignalP}.	P:GO:0000272; F:GO:0004339; F:GO:2001070	P:polysaccharide catabolic process; F:glucan 1,4-alpha-glucosidase activity; F:starch binding	IPR000165 (PRINTS); IPR002044 (SMART); IPR011613 (PFAM); IPR013783 (G3DSA:2.60.40.GENE3D); IPR002044 (PFAM); IPR008291 (PIRSF); IPR012341 (G3DSA:1.50.10.GENE3D); PTHR31616 (PANTHER); PTHR31616:SF6 (PANTHER); IPR000165 (PROSITE_PATTERNS); SIGNAL_PEPTIDE_H_REGION (PHOBIUS); SIGNAL_PEPTIDE (PHOBIUS); SIGNAL_PEPTIDE_C_REGION (PHOBIUS); NON_CYTOPLASMIC_DOMAIN (PHOBIUS); SIGNAL_PEPTIDE_N_REGION (PHOBIU…
I1RP91	MFS domain-containing protein	Siderophore iron transporter 1	4.3056	EV up	0.00032098	0.00102991	TRUE	584	TRANSMEM 46 69 Helical. {ECO:0000256|SAM:Phobius}.; TRANSMEM 113 131 Helical. {ECO:0000256|SAM:Phobius}.; TRANSMEM 137 159 Helical. {ECO:0000256|SAM:Phobius}.; TRANSMEM 171 197 Helical. {ECO:0000256|SAM:Phobius}.; TRANSMEM 203 224 Helical. {ECO:0000256|SAM:Phobius}.; TRANSMEM 253 279 Helical. {ECO:0000256|SAM:Phobius}.; TRANSMEM 291 308 Helical. {ECO:0000256|SAM:Phobius}.; TRANSMEM 328 349 Helica…		C:GO:0016021; F:GO:0022857; P:GO:0055085	C:integral component of membrane; F:transmembrane transporter activity; P:transmembrane transport	G3DSA:1.20.1250.20 (GENE3D); IPR011701 (PFAM); G3DSA:1.20.1250.20 (GENE3D); mobidb-lite (MOBIDB_LITE); PTHR23501:SF92 (PANTHER); PTHR23501 (PANTHER); CYTOPLASMIC_DOMAIN (PHOBIUS); CYTOPLASMIC_DOMAIN (PHOBIUS); CYTOPLASMIC_DOMAIN (PHOBIUS); NON_CYTOPLASMIC_DOMAIN (PHOBIUS); NON_CYTOPLASMIC_DOMAIN (PHOBIUS); NON_CYTOPLASMIC_DOMAIN (PHOBIUS); TRANSMEMBRANE (PHOBIUS); TRANSMEMBRANE (PHOBIUS); CYTOPLA…
I1RJK0	Amidase domain-containing protein	Putative amidase C869.01; Flags: Precursor	1.02176	EV up	0.020533	0.0325897	TRUE	585		SIGNAL 1 20 {ECO:0000256|SAM:SignalP}.			IPR023631 (PFAM); IPR036928 (G3DSA:3.90.1300.GENE3D); PTHR42678 (PANTHER); PTHR42678:SF4 (PANTHER); SIGNAL_PEPTIDE (PHOBIUS); NON_CYTOPLASMIC_DOMAIN (PHOBIUS); SIGNAL_PEPTIDE_N_REGION (PHOBIUS); SIGNAL_PEPTIDE_H_REGION (PHOBIUS); SIGNAL_PEPTIDE_C_REGION (PHOBIUS); SignalP-noTM (SIGNALP_GRAM_NEGATIVE); SignalP-noTM (SIGNALP_EUK); SignalP-TM (SIGNALP_GRAM_POSITIVE); IPR036928 (SUPERFAMILY)
A0A098DV37	Uncharacterized protein	Pestheic acid biosynthesis cluster protein K; Flags: Precursor	NA	EV ex	NA	NA	NA	585			F:GO:0005507; F:GO:0016491; P:GO:0055114	F:copper ion binding; F:oxidoreductase activity; P:oxidation-reduction process	IPR011706 (PFAM); IPR008972 (G3DSA:2.60.40.GENE3D); IPR008972 (G3DSA:2.60.40.GENE3D); IPR008972 (G3DSA:2.60.40.GENE3D); IPR011707 (PFAM); IPR001117 (PFAM); PTHR11709:SF145 (PANTHER); PTHR11709 (PANTHER); IPR033138 (PROSITE_PATTERNS); IPR002355 (PROSITE_PATTERNS); cd13854 (CDD); cd13901 (CDD); cd13880 (CDD); IPR008972 (SUPERFAMILY); IPR008972 (SUPERFAMILY); IPR008972 (SUPERFAMILY)
I1REZ3	Uncharacterized protein	Siderophore iron transporter 1	NA	EV ex	NA	NA	NA	586	TRANSMEM 52 69 Helical. {ECO:0000256|SAM:Phobius}.; TRANSMEM 119 137 Helical. {ECO:0000256|SAM:Phobius}.; TRANSMEM 152 170 Helical. {ECO:0000256|SAM:Phobius}.; TRANSMEM 177 195 Helical. {ECO:0000256|SAM:Phobius}.; TRANSMEM 215 234 Helical. {ECO:0000256|SAM:Phobius}.; TRANSMEM 267 286 Helical. {ECO:0000256|SAM:Phobius}.; TRANSMEM 298 318 Helical. {ECO:0000256|SAM:Phobius}.; TRANSMEM 339 365 Helica…		C:GO:0016021; F:GO:0022857; P:GO:0055085	C:integral component of membrane; F:transmembrane transporter activity; P:transmembrane transport	IPR011701 (PFAM); G3DSA:1.20.1250.20 (GENE3D); G3DSA:1.20.1250.20 (GENE3D); mobidb-lite (MOBIDB_LITE); PTHR23501 (PANTHER); PTHR23501:SF92 (PANTHER); CYTOPLASMIC_DOMAIN (PHOBIUS); NON_CYTOPLASMIC_DOMAIN (PHOBIUS); TRANSMEMBRANE (PHOBIUS); CYTOPLASMIC_DOMAIN (PHOBIUS); TRANSMEMBRANE (PHOBIUS); NON_CYTOPLASMIC_DOMAIN (PHOBIUS); TRANSMEMBRANE (PHOBIUS); NON_CYTOPLASMIC_DOMAIN (PHOBIUS); CYTOPLASMIC_…
I1S5Y0	Arylsulfatase (AS) (EC 3.1.6.1) (Aryl-sulfate sulphohydrolase)	Uncharacterized sulfatase PB10D8.02c	NA	EV ex	NA	NA	NA	586		SIGNAL 1 22 {ECO:0000256|SAM:SignalP}.	F:GO:0004065; P:GO:0018958	F:arylsulfatase activity; P:phenol-containing compound metabolic process	IPR012083 (PIRSF); IPR017850 (G3DSA:3.40.720.GENE3D); IPR000917 (PFAM); PTHR43108:SF8 (PANTHER); PTHR43108 (PANTHER); IPR024607 (PROSITE_PATTERNS); SIGNAL_PEPTIDE_H_REGION (PHOBIUS); SIGNAL_PEPTIDE_C_REGION (PHOBIUS); NON_CYTOPLASMIC_DOMAIN (PHOBIUS); SIGNAL_PEPTIDE_N_REGION (PHOBIUS); SIGNAL_PEPTIDE (PHOBIUS); cd16147 (CDD); SignalP-noTM (SIGNALP_GRAM_NEGATIVE); SignalP-noTM (SIGNALP_EUK); IPR01…
I1RQA5	Uncharacterized protein	Antigen HIS-62; Flags: Precursor	-5.35205	WCL up	8.60623e-06	9.92865e-05	TRUE	587			F:GO:0003779; F:GO:0005524; C:GO:0015629; P:GO:0030042; P:GO:0042026	F:actin binding; F:ATP binding; C:actin cytoskeleton; P:actin filament depolymerization; P:protein refolding	IPR001844 (PRINTS); IPR027413 (G3DSA:1.10.560.GENE3D); IPR001844 (TIGRFAM); IPR027409 (G3DSA:3.50.7.GENE3D); IPR002423 (PFAM); IPR027410 (G3DSA:3.30.260.GENE3D); PTHR45633:SF3 (PANTHER); PTHR45633 (PANTHER); IPR018370 (PROSITE_PATTERNS); IPR001844 (HAMAP); IPR001844 (CDD); IPR027409 (SUPERFAMILY); IPR027410 (SUPERFAMILY); IPR027413 (SUPERFAMILY)
I1RDA9	Carboxylic ester hydrolase (EC 3.1.1.-)	Probable secreted lipase ARB_02369; Flags: Precursor	3.9361	EV up	0.00282678	0.00609056	TRUE	588		SIGNAL 1 20 {ECO:0000256|RuleBase:RU361235}.	F:GO:0016787	F:hydrolase activity	IPR002018 (PFAM); IPR029058 (G3DSA:3.40.50.GENE3D); PTHR11559:SF162 (PANTHER); PTHR11559 (PANTHER); IPR019826 (PROSITE_PATTERNS); SIGNAL_PEPTIDE_N_REGION (PHOBIUS); SIGNAL_PEPTIDE_H_REGION (PHOBIUS); NON_CYTOPLASMIC_DOMAIN (PHOBIUS); SIGNAL_PEPTIDE (PHOBIUS); SIGNAL_PEPTIDE_C_REGION (PHOBIUS); SignalP-TM (SIGNALP_GRAM_POSITIVE); SignalP-noTM (SIGNALP_GRAM_NEGATIVE); SignalP-noTM (SIGNALP_EUK); IP…
A0A1C3YM86	Uncharacterized protein	Acetate utilization protein 6	-3.52426	WCL up	0.0102556	0.0182614	TRUE	590			F:GO:0004612; F:GO:0005524; C:GO:0005829; P:GO:0006094	F:phosphoenolpyruvate carboxykinase (ATP) activity; F:ATP binding; C:cytosol; P:gluconeogenesis	IPR001272 (PIRSF); IPR008210 (G3DSA:3.40.449.GENE3D); IPR013035 (G3DSA:3.90.228.GENE3D); G3DSA:2.170.8.10 (GENE3D); IPR001272 (PFAM); IPR001272 (TIGRFAM); PTHR30031:SF0 (PANTHER); IPR001272 (PANTHER); IPR015994 (PROSITE_PATTERNS); IPR001272 (HAMAP); IPR001272 (CDD); IPR008210 (SUPERFAMILY); SSF53795 (SUPERFAMILY)
I1RSW5	Uncharacterized protein	cAMP-dependent protein kinase type 2; Short=PKA 2	1.02575	not sig	0.0610117	0.0845068	FALSE	591			F:GO:0004674; F:GO:0005524; P:GO:0006468	F:protein serine/threonine kinase activity; F:ATP binding; P:protein phosphorylation	Coil (COILS); IPR000961 (SMART); IPR000719 (SMART); IPR000719 (PFAM); G3DSA:1.10.510.10 (GENE3D); G3DSA:3.30.200.20 (GENE3D); mobidb-lite (MOBIDB_LITE); mobidb-lite (MOBIDB_LITE); mobidb-lite (MOBIDB_LITE); PTHR24353:SF117 (PANTHER); PTHR24353 (PANTHER); IPR017441 (PROSITE_PATTERNS); IPR008271 (PROSITE_PATTERNS); IPR000961 (PROSITE_PROFILES); IPR000719 (PROSITE_PROFILES); cd05580 (CDD); IPR011009…
A0A0E0SDP6	SH3 domain-containing protein	---NA---	NA	EV ex	NA	NA	NA	593	TRANSMEM 290 313 Helical. {ECO:0000256|SAM:Phobius}.	SIGNAL 1 39 {ECO:0000256|SAM:SignalP}.			G3DSA:2.30.30.40 (GENE3D); IPR001452 (PFAM); mobidb-lite (MOBIDB_LITE); mobidb-lite (MOBIDB_LITE); mobidb-lite (MOBIDB_LITE); mobidb-lite (MOBIDB_LITE); mobidb-lite (MOBIDB_LITE); mobidb-lite (MOBIDB_LITE); mobidb-lite (MOBIDB_LITE); mobidb-lite (MOBIDB_LITE); NON_CYTOPLASMIC_DOMAIN (PHOBIUS); SIGNAL_PEPTIDE_H_REGION (PHOBIUS); TRANSMEMBRANE (PHOBIUS); CYTOPLASMIC_DOMAIN (PHOBIUS); SIGNAL_PEPTIDE…
I1RLT7	Uncharacterized protein	Probable lysosomal cobalamin transporter	NA	EV ex	NA	NA	NA	594	TRANSMEM 12 34 Helical. {ECO:0000256|SAM:Phobius}.; TRANSMEM 41 62 Helical. {ECO:0000256|SAM:Phobius}.; TRANSMEM 98 121 Helical. {ECO:0000256|SAM:Phobius}.; TRANSMEM 141 165 Helical. {ECO:0000256|SAM:Phobius}.; TRANSMEM 193 220 Helical. {ECO:0000256|SAM:Phobius}.; TRANSMEM 317 336 Helical. {ECO:0000256|SAM:Phobius}.; TRANSMEM 379 406 Helical. {ECO:0000256|SAM:Phobius}.; TRANSMEM 418 440 Helical. …		C:GO:0016021	C:integral component of membrane	IPR006876 (PFAM); mobidb-lite (MOBIDB_LITE); mobidb-lite (MOBIDB_LITE); PTHR16130 (PANTHER); CYTOPLASMIC_DOMAIN (PHOBIUS); NON_CYTOPLASMIC_DOMAIN (PHOBIUS); TRANSMEMBRANE (PHOBIUS); TRANSMEMBRANE (PHOBIUS); TRANSMEMBRANE (PHOBIUS); TRANSMEMBRANE (PHOBIUS); TRANSMEMBRANE (PHOBIUS); NON_CYTOPLASMIC_DOMAIN (PHOBIUS); NON_CYTOPLASMIC_DOMAIN (PHOBIUS); CYTOPLASMIC_DOMAIN (PHOBIUS); NON_CYTOPLASMIC_DOM…
I1RAJ9	Uncharacterized protein	Myo-inositol-hexaphosphate 3-phosphohydrolase A; Flags: Precursor	3.1742	EV up	0.00293124	0.00628525	TRUE	595	TRANSMEM 56 79 Helical. {ECO:0000256|SAM:Phobius}.		C:GO:0016021	C:integral component of membrane	IPR029033 (G3DSA:3.40.50.GENE3D); IPR000560 (PFAM); mobidb-lite (MOBIDB_LITE); PTHR20963 (PANTHER); PTHR20963:SF25 (PANTHER); IPR033379 (PROSITE_PATTERNS); IPR033379 (PROSITE_PATTERNS); CYTOPLASMIC_DOMAIN (PHOBIUS); NON_CYTOPLASMIC_DOMAIN (PHOBIUS); TRANSMEMBRANE (PHOBIUS); IPR000560 (CDD); IPR029033 (SUPERFAMILY); TMhelix (TMHMM)
I1RIU9	MFS domain-containing protein	Triacetylfusarinine C permease	NA	EV ex	NA	NA	NA	595	TRANSMEM 73 91 Helical. {ECO:0000256|SAM:Phobius}.; TRANSMEM 111 130 Helical. {ECO:0000256|SAM:Phobius}.; TRANSMEM 142 163 Helical. {ECO:0000256|SAM:Phobius}.; TRANSMEM 169 187 Helical. {ECO:0000256|SAM:Phobius}.; TRANSMEM 199 219 Helical. {ECO:0000256|SAM:Phobius}.; TRANSMEM 231 251 Helical. {ECO:0000256|SAM:Phobius}.; TRANSMEM 281 305 Helical. {ECO:0000256|SAM:Phobius}.; TRANSMEM 317 335 Helica…		C:GO:0016021; F:GO:0022857; P:GO:0055085	C:integral component of membrane; F:transmembrane transporter activity; P:transmembrane transport	G3DSA:1.20.1250.20 (GENE3D); IPR011701 (PFAM); PTHR23501 (PANTHER); PTHR23501:SF50 (PANTHER); NON_CYTOPLASMIC_DOMAIN (PHOBIUS); TRANSMEMBRANE (PHOBIUS); TRANSMEMBRANE (PHOBIUS); TRANSMEMBRANE (PHOBIUS); NON_CYTOPLASMIC_DOMAIN (PHOBIUS); TRANSMEMBRANE (PHOBIUS); CYTOPLASMIC_DOMAIN (PHOBIUS); NON_CYTOPLASMIC_DOMAIN (PHOBIUS); CYTOPLASMIC_DOMAIN (PHOBIUS); NON_CYTOPLASMIC_DOMAIN (PHOBIUS); TRANSMEMB…
I1RII9	Uncharacterized protein	Citrinin synthesis protein mpl7	NA	EV ex	NA	NA	NA	598		SIGNAL 1 17 {ECO:0000256|SAM:SignalP}.	F:GO:0016614; F:GO:0050660; P:GO:0055114	F:oxidoreductase activity, acting on CH-OH group of donors; F:flavin adenine dinucleotide binding; P:oxidation-reduction process	IPR012132 (PIRSF); G3DSA:3.30.560.10 (GENE3D); IPR000172 (PFAM); IPR007867 (PFAM); IPR036188 (G3DSA:3.50.50.GENE3D); IPR012132 (PANTHER); PTHR11552:SF210 (PANTHER); IPR000172 (PROSITE_PATTERNS); IPR000172 (PROSITE_PATTERNS); SIGNAL_PEPTIDE_C_REGION (PHOBIUS); SIGNAL_PEPTIDE (PHOBIUS); SIGNAL_PEPTIDE_H_REGION (PHOBIUS); SIGNAL_PEPTIDE_N_REGION (PHOBIUS); NON_CYTOPLASMIC_DOMAIN (PHOBIUS); SignalP-n…
I1R9M7	Isocitrate lyase	2-methylisocitrate lyase, mitochondrial; Flags: Precursor	-0.879638	not sig	0.0234605	0.0360807	FALSE	599			F:GO:0004451; C:GO:0005759; P:GO:0019629; F:GO:0046421; F:GO:0046872	F:isocitrate lyase activity; C:mitochondrial matrix; P:propionate catabolic process, 2-methylcitrate cycle; F:methylisocitrate lyase activity; F:metal ion binding	IPR040442 (G3DSA:3.20.20.GENE3D); G3DSA:1.10.10.850 (GENE3D); IPR006254 (PFAM); IPR006254 (PIRSF); IPR006254 (TIGRFAM); PTHR21631:SF13 (PANTHER); IPR006254 (PANTHER); IPR018523 (PROSITE_PATTERNS); SIGNAL_PEPTIDE_H_REGION (PHOBIUS); SIGNAL_PEPTIDE (PHOBIUS); NON_CYTOPLASMIC_DOMAIN (PHOBIUS); SIGNAL_PEPTIDE_C_REGION (PHOBIUS); SIGNAL_PEPTIDE_N_REGION (PHOBIUS); IPR039556 (CDD); SignalP-TM (SIGNALP_…
I1RCQ7	Aa_trans domain-containing protein	Vacuolar amino acid transporter 3	NA	EV ex	NA	NA	NA	599	TRANSMEM 237 258 Helical. {ECO:0000256|SAM:Phobius}.; TRANSMEM 283 302 Helical. {ECO:0000256|SAM:Phobius}.; TRANSMEM 322 341 Helical. {ECO:0000256|SAM:Phobius}.; TRANSMEM 353 371 Helical. {ECO:0000256|SAM:Phobius}.; TRANSMEM 391 411 Helical. {ECO:0000256|SAM:Phobius}.; TRANSMEM 423 447 Helical. {ECO:0000256|SAM:Phobius}.; TRANSMEM 471 493 Helical. {ECO:0000256|SAM:Phobius}.; TRANSMEM 514 532 Heli…		C:GO:0016021	C:integral component of membrane	IPR013057 (PFAM); mobidb-lite (MOBIDB_LITE); mobidb-lite (MOBIDB_LITE); mobidb-lite (MOBIDB_LITE); mobidb-lite (MOBIDB_LITE); mobidb-lite (MOBIDB_LITE); mobidb-lite (MOBIDB_LITE); PTHR22950:SF332 (PANTHER); PTHR22950 (PANTHER); CYTOPLASMIC_DOMAIN (PHOBIUS); TRANSMEMBRANE (PHOBIUS); NON_CYTOPLASMIC_DOMAIN (PHOBIUS); CYTOPLASMIC_DOMAIN (PHOBIUS); CYTOPLASMIC_DOMAIN (PHOBIUS); TRANSMEMBRANE (PHOBIUS…
I1RXT4	Glyco_hydro_3 domain-containing protein	Gentiobiase C; Flags: Precursor	2.42714	EV up	0.00108353	0.00285971	TRUE	600		SIGNAL 1 16 {ECO:0000256|SAM:SignalP}.	F:GO:0004553; P:GO:0005975	F:hydrolase activity, hydrolyzing O-glycosyl compounds; P:carbohydrate metabolic process	IPR001764 (PRINTS); IPR036881 (G3DSA:3.40.50.GENE3D); IPR036962 (G3DSA:3.20.20.GENE3D); IPR001764 (PFAM); PTHR30620 (PANTHER); PTHR30620:SF95 (PANTHER); SIGNAL_PEPTIDE_N_REGION (PHOBIUS); NON_CYTOPLASMIC_DOMAIN (PHOBIUS); SIGNAL_PEPTIDE_H_REGION (PHOBIUS); SIGNAL_PEPTIDE_C_REGION (PHOBIUS); SIGNAL_PEPTIDE (PHOBIUS); SignalP-noTM (SIGNALP_EUK); IPR036881 (SUPERFAMILY); IPR017853 (SUPERFAMILY)
I1RYL8	Uncharacterized protein	---NA---	-1.47176	not sig	0.0466666	0.0664961	FALSE	602		SIGNAL 1 17 {ECO:0000256|SAM:SignalP}.			IPR036691 (G3DSA:3.60.10.GENE3D); mobidb-lite (MOBIDB_LITE); PTHR42834 (PANTHER); SIGNAL_PEPTIDE (PHOBIUS); NON_CYTOPLASMIC_DOMAIN (PHOBIUS); SIGNAL_PEPTIDE_C_REGION (PHOBIUS); SIGNAL_PEPTIDE_N_REGION (PHOBIUS); SIGNAL_PEPTIDE_H_REGION (PHOBIUS); cd04486 (CDD); SignalP-TM (SIGNALP_GRAM_POSITIVE); SignalP-noTM (SIGNALP_EUK); IPR036691 (SUPERFAMILY)
A0A098DKT1	Carboxylic ester hydrolase (EC 3.1.1.-)	Lipase 1; Flags: Precursor	5.14138	EV up	7.00902e-06	9.19419e-05	TRUE	606		SIGNAL 1 23 {ECO:0000256|RuleBase:RU361235}.	F:GO:0016787	F:hydrolase activity	IPR029058 (G3DSA:3.40.50.GENE3D); IPR002018 (PFAM); mobidb-lite (MOBIDB_LITE); mobidb-lite (MOBIDB_LITE); PTHR11559:SF394 (PANTHER); PTHR11559 (PANTHER); IPR019819 (PROSITE_PATTERNS); IPR019826 (PROSITE_PATTERNS); SIGNAL_PEPTIDE_N_REGION (PHOBIUS); SIGNAL_PEPTIDE (PHOBIUS); NON_CYTOPLASMIC_DOMAIN (PHOBIUS); SIGNAL_PEPTIDE_C_REGION (PHOBIUS); SIGNAL_PEPTIDE_H_REGION (PHOBIUS); SignalP-noTM (SIGNAL…
I1RAK8	MFS siderochrome iron transporter 1	MFS siderochrome iron transporter 1	NA	EV ex	NA	NA	NA	609	TRANSMEM 81 101 Helical. {ECO:0000255}.; TRANSMEM 125 145 Helical. {ECO:0000255}.; TRANSMEM 154 174 Helical. {ECO:0000255}.; TRANSMEM 182 202 Helical. {ECO:0000255}.; TRANSMEM 220 240 Helical. {ECO:0000255}.; TRANSMEM 245 265 Helical. {ECO:0000255}.; TRANSMEM 300 320 Helical. {ECO:0000255}.; TRANSMEM 329 349 Helical. {ECO:0000255}.; TRANSMEM 368 390 Helical. {ECO:0000255}.; TRANSMEM 407 427 Helic…		C:GO:0005886; P:GO:0006811; C:GO:0016021; F:GO:0022857; P:GO:0055072; P:GO:0055085	C:plasma membrane; P:ion transport; C:integral component of membrane; F:transmembrane transporter activity; P:iron ion homeostasis; P:transmembrane transport	G3DSA:1.20.1250.20 (GENE3D); mobidb-lite (MOBIDB_LITE); mobidb-lite (MOBIDB_LITE); PTHR23501 (PANTHER); PTHR23501:SF50 (PANTHER); CYTOPLASMIC_DOMAIN (PHOBIUS); TRANSMEMBRANE (PHOBIUS); TRANSMEMBRANE (PHOBIUS); TRANSMEMBRANE (PHOBIUS); CYTOPLASMIC_DOMAIN (PHOBIUS); CYTOPLASMIC_DOMAIN (PHOBIUS); CYTOPLASMIC_DOMAIN (PHOBIUS); NON_CYTOPLASMIC_DOMAIN (PHOBIUS); TRANSMEMBRANE (PHOBIUS); TRANSMEMBRANE (…
I1S6B9	Uncharacterized protein	Prenyl xanthone synthesis protein C; Flags: Precursor	NA	EV ex	NA	NA	NA	610		SIGNAL 1 20 {ECO:0000256|SAM:SignalP}.	F:GO:0016614; F:GO:0050660; P:GO:0055114	F:oxidoreductase activity, acting on CH-OH group of donors; F:flavin adenine dinucleotide binding; P:oxidation-reduction process	IPR007867 (PFAM); IPR036188 (G3DSA:3.50.50.GENE3D); IPR012132 (PIRSF); G3DSA:3.30.560.10 (GENE3D); IPR000172 (PFAM); mobidb-lite (MOBIDB_LITE); PTHR11552:SF115 (PANTHER); IPR012132 (PANTHER); IPR000172 (PROSITE_PATTERNS); IPR000172 (PROSITE_PATTERNS); SIGNAL_PEPTIDE_C_REGION (PHOBIUS); SIGNAL_PEPTIDE (PHOBIUS); NON_CYTOPLASMIC_DOMAIN (PHOBIUS); SIGNAL_PEPTIDE_H_REGION (PHOBIUS); SIGNAL_PEPTIDE_N_…
A0A1C3YID4	Beta-hexosaminidase (EC 3.2.1.52)	N-acetyl-beta-glucosaminidase ARB_07893; Flags: Precursor	0.0375646	not sig	0.877208	0.895274	FALSE	611		SIGNAL 1 19 {ECO:0000256|SAM:SignalP}.	F:GO:0004563; P:GO:0005975; F:GO:0102148	F:beta-N-acetylhexosaminidase activity; P:carbohydrate metabolic process; F:N-acetyl-beta-D-galactosaminidase activity	IPR025705 (PRINTS); IPR025705 (PIRSF); G3DSA:3.20.20.80 (GENE3D); IPR029019 (PFAM); IPR015883 (PFAM); PTHR22600 (PANTHER); PTHR22600:SF37 (PANTHER); SIGNAL_PEPTIDE_C_REGION (PHOBIUS); SIGNAL_PEPTIDE_H_REGION (PHOBIUS); NON_CYTOPLASMIC_DOMAIN (PHOBIUS); SIGNAL_PEPTIDE_N_REGION (PHOBIUS); SIGNAL_PEPTIDE (PHOBIUS); cd06562 (CDD); SignalP-TM (SIGNALP_GRAM_POSITIVE); SignalP-noTM (SIGNALP_EUK); Signal…
A0A1C3YHS3	Uncharacterized protein	Hsp70 chaperone Ssb	-4.58775	WCL up	5.14781e-05	0.000266968	TRUE	614			P:GO:0000054; P:GO:0002181; F:GO:0005516; F:GO:0005524; C:GO:0005829; C:GO:0005844; P:GO:0006364; P:GO:0006415; P:GO:0006450; P:GO:0006452; F:GO:0016887; P:GO:0042149; F:GO:0051082; P:GO:0051083	P:ribosomal subunit export from nucleus; P:cytoplasmic translation; F:calmodulin binding; F:ATP binding; C:cytosol; C:polysome; P:rRNA processing; P:translational termination; P:regulation of translational fidelity; P:translational frameshifting; F:ATPase activity; P:cellular response to glucose starvation; F:unfolded protein binding; P:'de novo' cotranslational protein folding	Coil (COILS); PR00301 (PRINTS); IPR029047 (G3DSA:2.60.34.GENE3D); IPR029048 (G3DSA:1.20.1270.GENE3D); G3DSA:3.30.420.40 (GENE3D); G3DSA:3.90.640.10 (GENE3D); IPR013126 (PFAM); G3DSA:3.30.420.40 (GENE3D); PTHR19375:SF410 (PANTHER); IPR013126 (PANTHER); IPR018181 (PROSITE_PATTERNS); IPR018181 (PROSITE_PATTERNS); IPR018181 (PROSITE_PATTERNS); IPR043129 (SUPERFAMILY); IPR029047 (SUPERFAMILY); IPR0290…
I1RUV7	MFS domain-containing protein	Myo-inositol transporter 2	3.66206	EV up	9.43635e-05	0.000420861	TRUE	614	TRANSMEM 159 180 Helical. {ECO:0000256|SAM:Phobius}.; TRANSMEM 216 237 Helical. {ECO:0000256|SAM:Phobius}.; TRANSMEM 249 272 Helical. {ECO:0000256|SAM:Phobius}.; TRANSMEM 278 301 Helical. {ECO:0000256|SAM:Phobius}.; TRANSMEM 376 395 Helical. {ECO:0000256|SAM:Phobius}.; TRANSMEM 407 429 Helical. {ECO:0000256|SAM:Phobius}.; TRANSMEM 436 457 Helical. {ECO:0000256|SAM:Phobius}.; TRANSMEM 463 484 Heli…		C:GO:0016021; F:GO:0022857; P:GO:0055085	C:integral component of membrane; F:transmembrane transporter activity; P:transmembrane transport	IPR003663 (PRINTS); G3DSA:1.20.1250.20 (GENE3D); IPR005828 (PFAM); IPR003663 (TIGRFAM); mobidb-lite (MOBIDB_LITE); PTHR23500 (PANTHER); PTHR23500:SF135 (PANTHER); IPR005829 (PROSITE_PATTERNS); NON_CYTOPLASMIC_DOMAIN (PHOBIUS); CYTOPLASMIC_DOMAIN (PHOBIUS); TRANSMEMBRANE (PHOBIUS); CYTOPLASMIC_DOMAIN (PHOBIUS); NON_CYTOPLASMIC_DOMAIN (PHOBIUS); TRANSMEMBRANE (PHOBIUS); CYTOPLASMIC_DOMAIN (PHOBIUS)…
I1RXR5	Amidase domain-containing protein	Glutamyl-tRNA(Gln) amidotransferase subunit A, mitochondrial; Short=Glu-AdT subunit A	NA	EV ex	NA	NA	NA	614			F:GO:0008080; F:GO:0016787	F:N-acetyltransferase activity; F:hydrolase activity	IPR023631 (PFAM); IPR036928 (G3DSA:3.90.1300.GENE3D); IPR000120 (PANTHER); PTHR11895:SF156 (PANTHER); IPR020556 (PROSITE_PATTERNS); IPR036928 (SUPERFAMILY)
V6RGQ1	Uncharacterized protein	Peptide permease ptr2	NA	EV ex	NA	NA	NA	614	TRANSMEM 165 186 Helical. {ECO:0000256|SAM:Phobius}.; TRANSMEM 192 209 Helical. {ECO:0000256|SAM:Phobius}.; TRANSMEM 251 270 Helical. {ECO:0000256|SAM:Phobius}.; TRANSMEM 276 296 Helical. {ECO:0000256|SAM:Phobius}.; TRANSMEM 413 429 Helical. {ECO:0000256|SAM:Phobius}.; TRANSMEM 450 472 Helical. {ECO:0000256|SAM:Phobius}.; TRANSMEM 499 520 Helical. {ECO:0000256|SAM:Phobius}.; TRANSMEM 532 552 Heli…		P:GO:0006857; C:GO:0016021; F:GO:0022857; P:GO:0055085	P:oligopeptide transport; C:integral component of membrane; F:transmembrane transporter activity; P:transmembrane transport	G3DSA:1.20.1250.20 (GENE3D); IPR000109 (PFAM); mobidb-lite (MOBIDB_LITE); IPR000109 (PANTHER); PTHR11654:SF299 (PANTHER); IPR018456 (PROSITE_PATTERNS); CYTOPLASMIC_DOMAIN (PHOBIUS); TRANSMEMBRANE (PHOBIUS); CYTOPLASMIC_DOMAIN (PHOBIUS); NON_CYTOPLASMIC_DOMAIN (PHOBIUS); TRANSMEMBRANE (PHOBIUS); TRANSMEMBRANE (PHOBIUS); CYTOPLASMIC_DOMAIN (PHOBIUS); NON_CYTOPLASMIC_DOMAIN (PHOBIUS); TRANSMEMBRANE …
I1RJE2	MFS domain-containing protein	Probable glucose transporter rco-3	5.98528	EV up	3.25618e-05	0.000201703	TRUE	618	TRANSMEM 161 182 Helical. {ECO:0000256|SAM:Phobius}.; TRANSMEM 194 213 Helical. {ECO:0000256|SAM:Phobius}.; TRANSMEM 219 239 Helical. {ECO:0000256|SAM:Phobius}.; TRANSMEM 251 274 Helical. {ECO:0000256|SAM:Phobius}.; TRANSMEM 280 303 Helical. {ECO:0000256|SAM:Phobius}.; TRANSMEM 386 404 Helical. {ECO:0000256|SAM:Phobius}.; TRANSMEM 410 431 Helical. {ECO:0000256|SAM:Phobius}.; TRANSMEM 438 459 Heli…		C:GO:0016021; F:GO:0022857; P:GO:0055085	C:integral component of membrane; F:transmembrane transporter activity; P:transmembrane transport	Coil (COILS); IPR003663 (PRINTS); IPR005828 (PFAM); IPR003663 (TIGRFAM); G3DSA:1.20.1250.20 (GENE3D); mobidb-lite (MOBIDB_LITE); mobidb-lite (MOBIDB_LITE); PTHR23500:SF135 (PANTHER); PTHR23500 (PANTHER); IPR005829 (PROSITE_PATTERNS); TRANSMEMBRANE (PHOBIUS); CYTOPLASMIC_DOMAIN (PHOBIUS); CYTOPLASMIC_DOMAIN (PHOBIUS); TRANSMEMBRANE (PHOBIUS); NON_CYTOPLASMIC_DOMAIN (PHOBIUS); TRANSMEMBRANE (PHOBIU…
I1RDI6	Uncharacterized protein	Cellobiase 1B	NA	EV ex	NA	NA	NA	621		SIGNAL 1 18 {ECO:0000256|SAM:SignalP}.	F:GO:0004553; P:GO:0005975	F:hydrolase activity, hydrolyzing O-glycosyl compounds; P:carbohydrate metabolic process	IPR001360 (PFAM); G3DSA:3.20.20.80 (GENE3D); PTHR10353:SF53 (PANTHER); IPR001360 (PANTHER); SIGNAL_PEPTIDE_C_REGION (PHOBIUS); NON_CYTOPLASMIC_DOMAIN (PHOBIUS); SIGNAL_PEPTIDE_H_REGION (PHOBIUS); SIGNAL_PEPTIDE (PHOBIUS); SIGNAL_PEPTIDE_N_REGION (PHOBIUS); SignalP-noTM (SIGNALP_EUK); SignalP-noTM (SIGNALP_GRAM_NEGATIVE); IPR017853 (SUPERFAMILY)
I1RMG9	Iron transport multicopper oxidase FET3 (EC 1.-.-.-) (Cell surface ferroxidase FET3)	Cell surface ferroxidase FET3; Flags: Precursor	4.10655	EV up	0.000107425	0.000447773	TRUE	622	TRANSMEM 554 574 Helical. {ECO:0000255}.	SIGNAL 1 22 {ECO:0000255}.	F:GO:0005507; C:GO:0005886; P:GO:0006811; C:GO:0016021; F:GO:0016491; P:GO:0055072; P:GO:0055114	F:copper ion binding; C:plasma membrane; P:ion transport; C:integral component of membrane; F:oxidoreductase activity; P:iron ion homeostasis; P:oxidation-reduction process	IPR008972 (G3DSA:2.60.40.GENE3D); IPR008972 (G3DSA:2.60.40.GENE3D); IPR008972 (G3DSA:2.60.40.GENE3D); IPR011707 (PFAM); IPR011706 (PFAM); IPR001117 (PFAM); mobidb-lite (MOBIDB_LITE); mobidb-lite (MOBIDB_LITE); PTHR11709 (PANTHER); PTHR11709:SF105 (PANTHER); IPR002355 (PROSITE_PATTERNS); IPR033138 (PROSITE_PATTERNS); IPR033138 (PROSITE_PATTERNS); SIGNAL_PEPTIDE (PHOBIUS); TRANSMEMBRANE (PHOBIUS); …
I1RN65	Uncharacterized protein	Protein phosphatase 2A 65 kDa regulatory subunit; Short=PR65	0.0377699	not sig	0.909849	0.922256	FALSE	623			C:GO:0000159; F:GO:0004722; C:GO:0005634; C:GO:0005816; C:GO:0005934; C:GO:0005935; P:GO:0006417; P:GO:0006470; P:GO:0007094; P:GO:0030952; P:GO:0031030; C:GO:0043332; P:GO:0061509; C:GO:0090443; C:GO:0110085	C:protein phosphatase type 2A complex; F:protein serine/threonine phosphatase activity; C:nucleus; C:spindle pole body; C:cellular bud tip; C:cellular bud neck; P:regulation of translation; P:protein dephosphorylation; P:mitotic spindle assembly checkpoint; P:establishment or maintenance of cytoskeleton polarity; P:negative regulation of septation initiation signaling; C:mating projection tip; P:…	PF13646 (PFAM); IPR011989 (G3DSA:1.25.10.GENE3D); PTHR10648 (PANTHER); PTHR10648:SF4 (PANTHER); CYTOPLASMIC_DOMAIN (PHOBIUS); TRANSMEMBRANE (PHOBIUS); NON_CYTOPLASMIC_DOMAIN (PHOBIUS); IPR021133 (PROSITE_PROFILES); IPR021133 (PROSITE_PROFILES); IPR021133 (PROSITE_PROFILES); IPR021133 (PROSITE_PROFILES); IPR021133 (PROSITE_PROFILES); IPR021133 (PROSITE_PROFILES); IPR021133 (PROSITE_PROFILES); IPR0…
A0A1C3YMS8	Uncharacterized protein	Mannanase B; Short=Mannase B	NA	EV ex	NA	NA	NA	628		SIGNAL 1 21 {ECO:0000256|SAM:SignalP}.	F:GO:0004553; P:GO:0005975	F:hydrolase activity, hydrolyzing O-glycosyl compounds; P:carbohydrate metabolic process	IPR006104 (PFAM); IPR013783 (G3DSA:2.60.40.GENE3D); IPR006102 (PFAM); G3DSA:3.20.20.80 (GENE3D); IPR008979 (G3DSA:2.60.120.GENE3D); IPR006103 (PFAM); mobidb-lite (MOBIDB_LITE); PTHR42931 (PANTHER); PTHR42931:SF1 (PANTHER); SIGNAL_PEPTIDE_N_REGION (PHOBIUS); NON_CYTOPLASMIC_DOMAIN (PHOBIUS); SIGNAL_PEPTIDE_H_REGION (PHOBIUS); SIGNAL_PEPTIDE (PHOBIUS); SIGNAL_PEPTIDE_C_REGION (PHOBIUS); SignalP-noT…
I1RFN8	Putative lipase ATG15 (EC 3.1.1.3) (Autophagy-related protein 15)	Autophagy-related protein 15	NA	EV ex	NA	NA	NA	636	TRANSMEM 20 42 Helical; Signal-anchor for type II membrane protein. {ECO:0000255}.		C:GO:0000139; F:GO:0004806; C:GO:0005783; C:GO:0005789; P:GO:0006914; C:GO:0016021; P:GO:0016042; C:GO:0032585	C:Golgi membrane; F:triglyceride lipase activity; C:endoplasmic reticulum; C:endoplasmic reticulum membrane; P:autophagy; C:integral component of membrane; P:lipid catabolic process; C:multivesicular body membrane	IPR029058 (G3DSA:3.40.50.GENE3D); IPR002921 (PFAM); mobidb-lite (MOBIDB_LITE); PTHR47175 (PANTHER); SIGNAL_PEPTIDE (PHOBIUS); NON_CYTOPLASMIC_DOMAIN (PHOBIUS); SIGNAL_PEPTIDE_C_REGION (PHOBIUS); SIGNAL_PEPTIDE_H_REGION (PHOBIUS); SIGNAL_PEPTIDE_N_REGION (PHOBIUS); cd00519 (CDD); SignalP-TM (SIGNALP_GRAM_POSITIVE); SignalP-noTM (SIGNALP_GRAM_NEGATIVE); IPR029058 (SUPERFAMILY); TMhelix (TMHMM)
I1S2N0	MFS domain-containing protein	Siderophore iron transporter 3	NA	EV ex	NA	NA	NA	638	TRANSMEM 67 85 Helical. {ECO:0000256|SAM:Phobius}.; TRANSMEM 143 171 Helical. {ECO:0000256|SAM:Phobius}.; TRANSMEM 192 214 Helical. {ECO:0000256|SAM:Phobius}.; TRANSMEM 226 246 Helical. {ECO:0000256|SAM:Phobius}.; TRANSMEM 293 313 Helical. {ECO:0000256|SAM:Phobius}.; TRANSMEM 325 345 Helical. {ECO:0000256|SAM:Phobius}.; TRANSMEM 357 375 Helical. {ECO:0000256|SAM:Phobius}.; TRANSMEM 395 416 Helica…		C:GO:0016021; F:GO:0022857; P:GO:0055085	C:integral component of membrane; F:transmembrane transporter activity; P:transmembrane transport	G3DSA:1.20.1250.20 (GENE3D); IPR011701 (PFAM); G3DSA:1.20.1250.20 (GENE3D); mobidb-lite (MOBIDB_LITE); mobidb-lite (MOBIDB_LITE); PTHR23501:SF58 (PANTHER); PTHR23501 (PANTHER); TRANSMEMBRANE (PHOBIUS); CYTOPLASMIC_DOMAIN (PHOBIUS); TRANSMEMBRANE (PHOBIUS); TRANSMEMBRANE (PHOBIUS); CYTOPLASMIC_DOMAIN (PHOBIUS); CYTOPLASMIC_DOMAIN (PHOBIUS); TRANSMEMBRANE (PHOBIUS); NON_CYTOPLASMIC_DOMAIN (PHOBIUS)…
A0A1C3YJ46	Leukotriene A(4) hydrolase (LTA-4 hydrolase) (EC 3.3.2.10) (EC 3.4.11.-)	Leukotriene A-4 hydrolase homolog; Short=LTA-4 hydrolase	-0.724418	not sig	0.0628984	0.0868504	FALSE	639			F:GO:0004301; C:GO:0005737; P:GO:0006508; F:GO:0008237; F:GO:0008270	F:epoxide hydrolase activity; C:cytoplasm; P:proteolysis; F:metallopeptidase activity; F:zinc ion binding	IPR001930 (PRINTS); IPR015211 (SMART); G3DSA:1.10.1740.60 (GENE3D); IPR027268 (G3DSA:1.10.390.GENE3D); IPR015211 (PFAM); IPR042097 (G3DSA:2.60.40.GENE3D); PF17900 (PFAM); IPR012777 (TIGRFAM); IPR038502 (G3DSA:1.25.40.GENE3D); IPR014782 (PFAM); PTHR45726:SF3 (PANTHER); IPR034015 (PANTHER); IPR034015 (CDD); SSF55486 (SUPERFAMILY); IPR042097 (SUPERFAMILY); IPR016024 (SUPERFAMILY)
I1S7Q8	Uncharacterized protein	Uncharacterized transporter YDR338C	NA	EV ex	NA	NA	NA	640	TRANSMEM 284 301 Helical. {ECO:0000256|SAM:Phobius}.; TRANSMEM 321 339 Helical. {ECO:0000256|SAM:Phobius}.; TRANSMEM 351 370 Helical. {ECO:0000256|SAM:Phobius}.; TRANSMEM 376 400 Helical. {ECO:0000256|SAM:Phobius}.; TRANSMEM 420 441 Helical. {ECO:0000256|SAM:Phobius}.; TRANSMEM 501 521 Helical. {ECO:0000256|SAM:Phobius}.; TRANSMEM 578 596 Helical. {ECO:0000256|SAM:Phobius}.; TRANSMEM 602 621 Heli…		F:GO:0015297; C:GO:0016021; P:GO:0042908; F:GO:0042910; P:GO:0055085	F:antiporter activity; C:integral component of membrane; P:xenobiotic transport; F:xenobiotic transmembrane transporter activity; P:transmembrane transport	IPR002528 (PFAM); IPR002528 (TIGRFAM); mobidb-lite (MOBIDB_LITE); PTHR11206:SF263 (PANTHER); PTHR11206 (PANTHER); TRANSMEMBRANE (PHOBIUS); NON_CYTOPLASMIC_DOMAIN (PHOBIUS); CYTOPLASMIC_DOMAIN (PHOBIUS); TRANSMEMBRANE (PHOBIUS); NON_CYTOPLASMIC_DOMAIN (PHOBIUS); NON_CYTOPLASMIC_DOMAIN (PHOBIUS); TRANSMEMBRANE (PHOBIUS); TRANSMEMBRANE (PHOBIUS); CYTOPLASMIC_DOMAIN (PHOBIUS); TRANSMEMBRANE (PHOBIUS)…
I1RRY6	Uncharacterized protein	General alpha-glucoside permease	3.0321	EV up	0.00856754	0.015533	TRUE	647	TRANSMEM 67 86 Helical. {ECO:0000256|SAM:Phobius}.; TRANSMEM 106 127 Helical. {ECO:0000256|SAM:Phobius}.; TRANSMEM 139 158 Helical. {ECO:0000256|SAM:Phobius}.; TRANSMEM 255 277 Helical. {ECO:0000256|SAM:Phobius}.; TRANSMEM 368 391 Helical. {ECO:0000256|SAM:Phobius}.; TRANSMEM 437 455 Helical. {ECO:0000256|SAM:Phobius}.; TRANSMEM 462 483 Helical. {ECO:0000256|SAM:Phobius}.; TRANSMEM 532 552 Helica…		C:GO:0016021	C:integral component of membrane	PF13347 (PFAM); mobidb-lite (MOBIDB_LITE); mobidb-lite (MOBIDB_LITE); mobidb-lite (MOBIDB_LITE); mobidb-lite (MOBIDB_LITE); PTHR19432 (PANTHER); PTHR19432:SF74 (PANTHER); TRANSMEMBRANE (PHOBIUS); CYTOPLASMIC_DOMAIN (PHOBIUS); NON_CYTOPLASMIC_DOMAIN (PHOBIUS); TRANSMEMBRANE (PHOBIUS); TRANSMEMBRANE (PHOBIUS); CYTOPLASMIC_DOMAIN (PHOBIUS); TRANSMEMBRANE (PHOBIUS); NON_CYTOPLASMIC_DOMAIN (PHOBIUS); …
I1S1D1	Uncharacterized protein	---NA---	3.41638	EV up	0.00431761	0.00875298	TRUE	647	TRANSMEM 117 137 Helical. {ECO:0000256|SAM:Phobius}.; TRANSMEM 143 162 Helical. {ECO:0000256|SAM:Phobius}.; TRANSMEM 193 210 Helical. {ECO:0000256|SAM:Phobius}.; TRANSMEM 222 238 Helical. {ECO:0000256|SAM:Phobius}.; TRANSMEM 245 265 Helical. {ECO:0000256|SAM:Phobius}.; TRANSMEM 306 328 Helical. {ECO:0000256|SAM:Phobius}.; TRANSMEM 340 362 Helical. {ECO:0000256|SAM:Phobius}.; TRANSMEM 382 404 Heli…		F:GO:0005337; C:GO:0016021; P:GO:1901642	F:nucleoside transmembrane transporter activity; C:integral component of membrane; P:nucleoside transmembrane transport	IPR002668 (PFAM); IPR011657 (PFAM); mobidb-lite (MOBIDB_LITE); mobidb-lite (MOBIDB_LITE); mobidb-lite (MOBIDB_LITE); PTHR10590:SF4 (PANTHER); IPR008276 (PANTHER); TRANSMEMBRANE (PHOBIUS); TRANSMEMBRANE (PHOBIUS); TRANSMEMBRANE (PHOBIUS); TRANSMEMBRANE (PHOBIUS); NON_CYTOPLASMIC_DOMAIN (PHOBIUS); CYTOPLASMIC_DOMAIN (PHOBIUS); NON_CYTOPLASMIC_DOMAIN (PHOBIUS); TRANSMEMBRANE (PHOBIUS); NON_CYTOPLASM…
I1RZL3	Uncharacterized protein	ABP67	-0.141436	not sig	0.697608	0.732078	FALSE	649			C:GO:0030479; F:GO:0030674; C:GO:0032432; F:GO:0051015; P:GO:0070649	C:actin cortical patch; F:protein-macromolecule adaptor activity; C:actin filament bundle; F:actin filament binding; P:formin-nucleated actin cable assembly	IPR001715 (SMART); IPR036872 (G3DSA:1.10.418.GENE3D); IPR036872 (G3DSA:1.10.418.GENE3D); IPR036872 (G3DSA:1.10.418.GENE3D); G3DSA:1.10.238.10 (GENE3D); IPR001715 (PFAM); IPR036872 (G3DSA:1.10.418.GENE3D); mobidb-lite (MOBIDB_LITE); IPR039959 (PANTHER); PTHR19961:SF18 (PANTHER); IPR001589 (PROSITE_PATTERNS); IPR001715 (PROSITE_PROFILES); IPR001715 (PROSITE_PROFILES); IPR001715 (PROSITE_PROFILES); …
A0A098D8Z6	Uncharacterized protein	Prolidase	-0.469479	not sig	0.15529	0.190273	FALSE	652			P:GO:0006508; F:GO:0046872; F:GO:0070006	P:proteolysis; F:metal ion binding; F:metalloaminopeptidase activity	Coil (COILS); IPR029149 (G3DSA:3.40.350.GENE3D); IPR000587 (PFAM); IPR036005 (G3DSA:3.90.230.GENE3D); IPR029149 (G3DSA:3.40.350.GENE3D); IPR032416 (PFAM); IPR000994 (PFAM); PF16189 (PFAM); PTHR43763 (PANTHER); PTHR43763:SF6 (PANTHER); IPR001131 (PROSITE_PATTERNS); IPR033740 (CDD); IPR029149 (SUPERFAMILY); IPR036005 (SUPERFAMILY)
I1RHP6	FAD-binding PCMH-type domain-containing protein	VAO-type flavoprotein oxidase VAO615; Flags: Precursor	2.1985	EV up	2.80499e-05	0.00018672	TRUE	652		SIGNAL 1 19 {ECO:0000256|SAM:SignalP}.	F:GO:0016491; P:GO:0055114; F:GO:0071949	F:oxidoreductase activity; P:oxidation-reduction process; F:FAD binding	G3DSA:3.40.462.20 (GENE3D); IPR006094 (PFAM); IPR012951 (PFAM); G3DSA:3.30.465.40 (GENE3D); PTHR13878:SF70 (PANTHER); PTHR13878 (PANTHER); SIGNAL_PEPTIDE_N_REGION (PHOBIUS); NON_CYTOPLASMIC_DOMAIN (PHOBIUS); SIGNAL_PEPTIDE_C_REGION (PHOBIUS); SIGNAL_PEPTIDE_H_REGION (PHOBIUS); SIGNAL_PEPTIDE (PHOBIUS); IPR016166 (PROSITE_PROFILES); SignalP-noTM (SIGNALP_EUK); IPR036318 (SUPERFAMILY)
I1RBC4	Uncharacterized protein	HSP70	-3.5166	WCL up	0.000104659	0.000440356	TRUE	653			F:GO:0005524	F:ATP binding	Coil (COILS); Coil (COILS); PR00301 (PRINTS); G3DSA:3.30.420.40 (GENE3D); G3DSA:3.30.30.30 (GENE3D); IPR029047 (G3DSA:2.60.34.GENE3D); IPR029048 (G3DSA:1.20.1270.GENE3D); G3DSA:3.90.640.10 (GENE3D); G3DSA:3.30.420.40 (GENE3D); IPR013126 (PFAM); mobidb-lite (MOBIDB_LITE); PTHR19375:SF385 (PANTHER); IPR013126 (PANTHER); IPR018181 (PROSITE_PATTERNS); IPR018181 (PROSITE_PATTERNS); IPR018181 (PROSITE_…
A0A0E0S5J3	Lysophospholipase (EC 3.1.1.5)	Phospholipase B; Flags: Precursor	-1.21408	not sig	0.132751	0.167921	FALSE	653		SIGNAL 1 17 {ECO:0000256|RuleBase:RU362103}.	F:GO:0004622; P:GO:0009395; F:GO:0102545	F:lysophospholipase activity; P:phospholipid catabolic process; F:phosphatidyl phospholipase B activity	IPR002642 (SMART); G3DSA:3.40.1090.10 (GENE3D); IPR002642 (PFAM); PTHR10728:SF57 (PANTHER); PTHR10728 (PANTHER); SIGNAL_PEPTIDE (PHOBIUS); SIGNAL_PEPTIDE_H_REGION (PHOBIUS); SIGNAL_PEPTIDE_C_REGION (PHOBIUS); SIGNAL_PEPTIDE_N_REGION (PHOBIUS); NON_CYTOPLASMIC_DOMAIN (PHOBIUS); IPR002642 (PROSITE_PROFILES); SignalP-noTM (SIGNALP_GRAM_NEGATIVE); SignalP-noTM (SIGNALP_EUK); SignalP-TM (SIGNALP_GRAM_…
I1S360	Uncharacterized protein	Patulin synthesis protein E; Flags: Precursor	1.61743	not sig	0.0817895	0.109745	FALSE	655		SIGNAL 1 19 {ECO:0000256|SAM:SignalP}.	F:GO:0016614; F:GO:0050660; P:GO:0055114	F:oxidoreductase activity, acting on CH-OH group of donors; F:flavin adenine dinucleotide binding; P:oxidation-reduction process	IPR000172 (PFAM); IPR007867 (PFAM); G3DSA:3.30.560.10 (GENE3D); IPR036188 (G3DSA:3.50.50.GENE3D); IPR012132 (PIRSF); PTHR11552:SF138 (PANTHER); IPR012132 (PANTHER); IPR000172 (PROSITE_PATTERNS); IPR000172 (PROSITE_PATTERNS); SIGNAL_PEPTIDE_C_REGION (PHOBIUS); SIGNAL_PEPTIDE_N_REGION (PHOBIUS); NON_CYTOPLASMIC_DOMAIN (PHOBIUS); SIGNAL_PEPTIDE_H_REGION (PHOBIUS); SIGNAL_PEPTIDE (PHOBIUS); SignalP-T…
V6QX21	Autophagy-related protein 22	Autophagy-related protein 22	NA	EV ex	NA	NA	NA	657	TRANSMEM 92 112 Helical. {ECO:0000255}.; TRANSMEM 156 176 Helical. {ECO:0000255}.; TRANSMEM 188 208 Helical. {ECO:0000255}.; TRANSMEM 213 233 Helical. {ECO:0000255}.; TRANSMEM 318 338 Helical. {ECO:0000255}.; TRANSMEM 350 370 Helical. {ECO:0000255}.; TRANSMEM 385 405 Helical. {ECO:0000255}.; TRANSMEM 410 430 Helical. {ECO:0000255}.; TRANSMEM 447 467 Helical. {ECO:0000255}.; TRANSMEM 482 502 Helic…		C:GO:0005774; P:GO:0006865; P:GO:0006914; C:GO:0016021	C:vacuolar membrane; P:amino acid transport; P:autophagy; C:integral component of membrane	G3DSA:1.20.1250.20 (GENE3D); IPR024671 (PFAM); mobidb-lite (MOBIDB_LITE); mobidb-lite (MOBIDB_LITE); mobidb-lite (MOBIDB_LITE); PTHR11360:SF264 (PANTHER); PTHR11360 (PANTHER); TRANSMEMBRANE (PHOBIUS); CYTOPLASMIC_DOMAIN (PHOBIUS); TRANSMEMBRANE (PHOBIUS); TRANSMEMBRANE (PHOBIUS); TRANSMEMBRANE (PHOBIUS); TRANSMEMBRANE (PHOBIUS); NON_CYTOPLASMIC_DOMAIN (PHOBIUS); NON_CYTOPLASMIC_DOMAIN (PHOBIUS); …
I1RYL5	Uncharacterized protein	Immunoglobulin heavy chain-binding protein homolog; Short=BiP; Flags: Precursor	-4.99192	WCL up	0.000272779	0.000901182	TRUE	663		SIGNAL 1 33 {ECO:0000256|SAM:SignalP}.	F:GO:0005524	F:ATP binding	Coil (COILS); Coil (COILS); PR00301 (PRINTS); G3DSA:3.30.420.40 (GENE3D); G3DSA:3.90.640.10 (GENE3D); G3DSA:3.30.420.40 (GENE3D); IPR029047 (G3DSA:2.60.34.GENE3D); IPR029048 (G3DSA:1.20.1270.GENE3D); IPR013126 (PFAM); IPR013126 (PANTHER); PTHR19375:SF380 (PANTHER); IPR018181 (PROSITE_PATTERNS); IPR018181 (PROSITE_PATTERNS); IPR018181 (PROSITE_PATTERNS); NON_CYTOPLASMIC_DOMAIN (PHOBIUS); SIGNAL_PE…
A0A1C3YK33	Glucoamylase (EC 3.2.1.3) (1,4-alpha-D-glucan glucohydrolase) (Glucan 1,4-alpha-glucosidase)	Glucan 1,4-alpha-glucosidase; Flags: Precursor	2.7744	EV up	0.00144131	0.00355174	TRUE	667			P:GO:0000272; F:GO:0004339; F:GO:2001070	P:polysaccharide catabolic process; F:glucan 1,4-alpha-glucosidase activity; F:starch binding	IPR000165 (PRINTS); IPR002044 (SMART); IPR002044 (PFAM); IPR008291 (PIRSF); IPR012341 (G3DSA:1.50.10.GENE3D); IPR013783 (G3DSA:2.60.40.GENE3D); IPR011613 (PFAM); mobidb-lite (MOBIDB_LITE); PTHR31616 (PANTHER); PTHR31616:SF6 (PANTHER); IPR000165 (PROSITE_PATTERNS); NON_CYTOPLASMIC_DOMAIN (PHOBIUS); CYTOPLASMIC_DOMAIN (PHOBIUS); TRANSMEMBRANE (PHOBIUS); IPR002044 (PROSITE_PROFILES); IPR034836 (CDD)…
I1RT74	LCCL domain-containing protein	Uncharacterized protein YIL067C	NA	EV ex	NA	NA	NA	671	TRANSMEM 132 149 Helical. {ECO:0000256|SAM:Phobius}.; TRANSMEM 332 350 Helical. {ECO:0000256|SAM:Phobius}.; TRANSMEM 356 380 Helical. {ECO:0000256|SAM:Phobius}.; TRANSMEM 400 419 Helical. {ECO:0000256|SAM:Phobius}.; TRANSMEM 439 457 Helical. {ECO:0000256|SAM:Phobius}.; TRANSMEM 469 490 Helical. {ECO:0000256|SAM:Phobius}.; TRANSMEM 510 530 Helical. {ECO:0000256|SAM:Phobius}.		C:GO:0016021	C:integral component of membrane	IPR004043 (SMART); IPR036609 (G3DSA:2.170.130.GENE3D); IPR004043 (PFAM); mobidb-lite (MOBIDB_LITE); mobidb-lite (MOBIDB_LITE); mobidb-lite (MOBIDB_LITE); mobidb-lite (MOBIDB_LITE); PTHR31331:SF8 (PANTHER); PTHR31331 (PANTHER); TRANSMEMBRANE (PHOBIUS); CYTOPLASMIC_DOMAIN (PHOBIUS); NON_CYTOPLASMIC_DOMAIN (PHOBIUS); TRANSMEMBRANE (PHOBIUS); TRANSMEMBRANE (PHOBIUS); CYTOPLASMIC_DOMAIN (PHOBIUS); TRA…
A0A1C3YJ72	Aa_trans domain-containing protein	Vacuolar amino acid transporter 1	NA	EV ex	NA	NA	NA	675	TRANSMEM 296 317 Helical. {ECO:0000256|SAM:Phobius}.; TRANSMEM 343 364 Helical. {ECO:0000256|SAM:Phobius}.; TRANSMEM 370 392 Helical. {ECO:0000256|SAM:Phobius}.; TRANSMEM 399 424 Helical. {ECO:0000256|SAM:Phobius}.; TRANSMEM 444 469 Helical. {ECO:0000256|SAM:Phobius}.; TRANSMEM 481 505 Helical. {ECO:0000256|SAM:Phobius}.; TRANSMEM 525 544 Helical. {ECO:0000256|SAM:Phobius}.; TRANSMEM 587 607 Heli…		C:GO:0016021	C:integral component of membrane	IPR013057 (PFAM); mobidb-lite (MOBIDB_LITE); mobidb-lite (MOBIDB_LITE); mobidb-lite (MOBIDB_LITE); mobidb-lite (MOBIDB_LITE); PTHR22950 (PANTHER); PTHR22950:SF339 (PANTHER); TRANSMEMBRANE (PHOBIUS); TRANSMEMBRANE (PHOBIUS); TRANSMEMBRANE (PHOBIUS); NON_CYTOPLASMIC_DOMAIN (PHOBIUS); NON_CYTOPLASMIC_DOMAIN (PHOBIUS); NON_CYTOPLASMIC_DOMAIN (PHOBIUS); TRANSMEMBRANE (PHOBIUS); TRANSMEMBRANE (PHOBIUS)…
A0A0E0SDM0	GMC_OxRdtase_N domain-containing protein	Methanol oxidase 1; Short=MOX 1	-1.33204	WCL up	0.00389366	0.00800264	TRUE	677			F:GO:0016614; F:GO:0050660; P:GO:0055114	F:oxidoreductase activity, acting on CH-OH group of donors; F:flavin adenine dinucleotide binding; P:oxidation-reduction process	IPR036188 (G3DSA:3.50.50.GENE3D); IPR012132 (PIRSF); IPR000172 (PFAM); G3DSA:3.30.560.10 (GENE3D); IPR007867 (PFAM); IPR036188 (G3DSA:3.50.50.GENE3D); IPR012132 (PANTHER); PTHR11552:SF119 (PANTHER); IPR000172 (PROSITE_PATTERNS); IPR036188 (SUPERFAMILY); SSF54373 (SUPERFAMILY)
A0A098DTY1	Uncharacterized protein	---NA---	3.05605	EV up	0.00417302	0.00853747	TRUE	678	TRANSMEM 12 33 Helical. {ECO:0000256|SAM:Phobius}.		C:GO:0016021	C:integral component of membrane	Coil (COILS); TRANSMEMBRANE (PHOBIUS); NON_CYTOPLASMIC_DOMAIN (PHOBIUS); CYTOPLASMIC_DOMAIN (PHOBIUS); TMhelix (TMHMM)
E6PBP1	Galactose oxidase (EC 1.1.3.9)	Galactose oxidase; Short=GAO; Short=GO; Short=GOase; Flags: Precursor	-1.53258	WCL up	0.00977738	0.0175129	TRUE	679		SIGNAL 1 20 {ECO:0000256|SAM:SignalP}.	F:GO:0045480; P:GO:0055114	F:galactose oxidase activity; P:oxidation-reduction process	IPR006652 (SMART); PF13418 (PFAM); IPR006652 (PFAM); IPR015202 (PFAM); IPR000421 (PFAM); IPR013783 (G3DSA:2.60.40.GENE3D); IPR037293 (G3DSA:2.130.10.GENE3D); IPR008979 (G3DSA:2.60.120.GENE3D); PTHR32208:SF68 (PANTHER); PTHR32208 (PANTHER); SIGNAL_PEPTIDE_C_REGION (PHOBIUS); SIGNAL_PEPTIDE (PHOBIUS); SIGNAL_PEPTIDE_H_REGION (PHOBIUS); NON_CYTOPLASMIC_DOMAIN (PHOBIUS); SIGNAL_PEPTIDE_N_REGION (PHOB…
I1S2N3	Galactose oxidase (GAO) (GO) (GOase) (EC 1.1.3.9)	Galactose oxidase; Short=GAO; Short=GO; Short=GOase; Flags: Precursor	1.65162	not sig	0.132906	0.167921	FALSE	680		SIGNAL 1 24 {ECO:0000250}.	C:GO:0005576; F:GO:0045480; F:GO:0046872; P:GO:0055114	C:extracellular region; F:galactose oxidase activity; F:metal ion binding; P:oxidation-reduction process	IPR000421 (SMART); IPR006652 (SMART); IPR037293 (G3DSA:2.130.10.GENE3D); IPR000421 (PFAM); IPR013783 (G3DSA:2.60.40.GENE3D); IPR006652 (PFAM); IPR015202 (PFAM); IPR008979 (G3DSA:2.60.120.GENE3D); PTHR32208:SF68 (PANTHER); PTHR32208 (PANTHER); NON_CYTOPLASMIC_DOMAIN (PHOBIUS); SIGNAL_PEPTIDE (PHOBIUS); SIGNAL_PEPTIDE_N_REGION (PHOBIUS); SIGNAL_PEPTIDE_C_REGION (PHOBIUS); SIGNAL_PEPTIDE_H_REGION (P…
A0A1C3YJ56	Transketolase (EC 2.2.1.1)	Transketolase; Short=TK	-2.95904	WCL up	0.00113359	0.00295662	TRUE	682			F:GO:0004802; F:GO:0046872	F:transketolase activity; F:metal ion binding	IPR005475 (SMART); IPR005478 (TIGRFAM); IPR005475 (PFAM); IPR009014 (G3DSA:3.40.50.GENE3D); G3DSA:3.40.50.970 (GENE3D); G3DSA:3.40.50.970 (GENE3D); IPR033248 (PFAM); IPR005474 (PFAM); IPR033247 (PANTHER); IPR020826 (PROSITE_PATTERNS); IPR005474 (PROSITE_PATTERNS); cd07033 (CDD); IPR005474 (CDD); IPR029061 (SUPERFAMILY); IPR029061 (SUPERFAMILY); IPR009014 (SUPERFAMILY)
A0A098E3X8	Uncharacterized protein	Putative oligopeptide transporter YGL114W	NA	EV ex	NA	NA	NA	684	TRANSMEM 12 33 Helical. {ECO:0000256|SAM:Phobius}.; TRANSMEM 39 59 Helical. {ECO:0000256|SAM:Phobius}.; TRANSMEM 71 94 Helical. {ECO:0000256|SAM:Phobius}.; TRANSMEM 114 134 Helical. {ECO:0000256|SAM:Phobius}.; TRANSMEM 223 241 Helical. {ECO:0000256|SAM:Phobius}.; TRANSMEM 247 269 Helical. {ECO:0000256|SAM:Phobius}.; TRANSMEM 281 298 Helical. {ECO:0000256|SAM:Phobius}.; TRANSMEM 318 340 Helical. {…		C:GO:0016021; P:GO:0055085	C:integral component of membrane; P:transmembrane transport	IPR004813 (PFAM); IPR004813 (TIGRFAM); mobidb-lite (MOBIDB_LITE); PTHR31645:SF0 (PANTHER); PTHR31645 (PANTHER); NON_CYTOPLASMIC_DOMAIN (PHOBIUS); CYTOPLASMIC_DOMAIN (PHOBIUS); TRANSMEMBRANE (PHOBIUS); CYTOPLASMIC_DOMAIN (PHOBIUS); TRANSMEMBRANE (PHOBIUS); TRANSMEMBRANE (PHOBIUS); TRANSMEMBRANE (PHOBIUS); NON_CYTOPLASMIC_DOMAIN (PHOBIUS); CYTOPLASMIC_DOMAIN (PHOBIUS); TRANSMEMBRANE (PHOBIUS); NON_…
A0A098DXB4	Trehalase (EC 3.2.1.28) (Alpha-trehalose glucohydrolase)	Alpha,alpha-trehalose glucohydrolase	1.49268	EV up	0.00565899	0.010926	TRUE	688		SIGNAL 1 20 {ECO:0000256|SAM:SignalP}.	F:GO:0004555; P:GO:0005991	F:alpha,alpha-trehalase activity; P:trehalose metabolic process	Coil (COILS); IPR001661 (PRINTS); IPR012341 (G3DSA:1.50.10.GENE3D); IPR001661 (PFAM); IPR001661 (PANTHER); PTHR23403:SF1 (PANTHER); IPR018232 (PROSITE_PATTERNS); SIGNAL_PEPTIDE_C_REGION (PHOBIUS); NON_CYTOPLASMIC_DOMAIN (PHOBIUS); SIGNAL_PEPTIDE (PHOBIUS); SIGNAL_PEPTIDE_N_REGION (PHOBIUS); SIGNAL_PEPTIDE_H_REGION (PHOBIUS); SignalP-TM (SIGNALP_GRAM_POSITIVE); SignalP-noTM (SIGNALP_GRAM_NEGATIVE)…
A0A098D5S0	Uncharacterized protein	Glutamine--fructose-6-phosphate aminotransferase	-1.67496	WCL up	0.0222351	0.0346742	TRUE	689			F:GO:0004360; F:GO:0097367; P:GO:1901137	F:glutamine-fructose-6-phosphate transaminase (isomerizing) activity; F:carbohydrate derivative binding; P:carbohydrate derivative biosynthetic process	IPR005855 (TIGRFAM); G3DSA:3.40.50.10490 (GENE3D); IPR001347 (PFAM); G3DSA:3.40.50.10490 (GENE3D); PF13522 (PFAM); PTHR10937 (PANTHER); PTHR10937:SF10 (PANTHER); IPR017932 (PROSITE_PROFILES); IPR001347 (PROSITE_PROFILES); IPR001347 (PROSITE_PROFILES); IPR035490 (CDD); cd00714 (CDD); IPR035466 (CDD); IPR029055 (SUPERFAMILY); SSF53697 (SUPERFAMILY)
I1RSP4	Uncharacterized protein	Vacuolar protein sorting-associated protein 1	1.31366	not sig	0.0488151	0.069116	FALSE	695			F:GO:0003924; F:GO:0005525	F:GTPase activity; F:GTP binding	IPR022812 (PRINTS); IPR001401 (SMART); IPR003130 (SMART); G3DSA:3.40.50.300 (GENE3D); IPR000375 (PFAM); G3DSA:1.20.120.1240 (GENE3D); IPR003130 (PFAM); IPR022812 (PFAM); mobidb-lite (MOBIDB_LITE); PTHR11566:SF133 (PANTHER); IPR022812 (PANTHER); IPR019762 (PROSITE_PATTERNS); IPR030381 (PROSITE_PROFILES); IPR020850 (PROSITE_PROFILES); IPR001401 (CDD); IPR027417 (SUPERFAMILY)
I1RW82	AMP-binding domain-containing protein	Long-chain-fatty-acid--CoA ligase FUM16	1.8424	EV up	0.0206818	0.032594	TRUE	695			F:GO:0016874	F:ligase activity	IPR042099 (G3DSA:3.40.50.GENE3D); IPR042099 (G3DSA:3.40.50.GENE3D); IPR000873 (PFAM); PTHR43272:SF5 (PANTHER); PTHR43272 (PANTHER); IPR020845 (PROSITE_PATTERNS); cd05966 (CDD); cd17639 (CDD); SSF56801 (SUPERFAMILY)
A0A1C3YL45	Uncharacterized protein	High-affinity methionine permease	NA	EV ex	NA	NA	NA	696	TRANSMEM 87 105 Helical. {ECO:0000256|SAM:Phobius}.; TRANSMEM 147 176 Helical. {ECO:0000256|SAM:Phobius}.; TRANSMEM 188 207 Helical. {ECO:0000256|SAM:Phobius}.; TRANSMEM 219 241 Helical. {ECO:0000256|SAM:Phobius}.; TRANSMEM 269 286 Helical. {ECO:0000256|SAM:Phobius}.; TRANSMEM 306 328 Helical. {ECO:0000256|SAM:Phobius}.; TRANSMEM 360 381 Helical. {ECO:0000256|SAM:Phobius}.; TRANSMEM 440 460 Helic…		C:GO:0016021; F:GO:0022857; P:GO:0055085	C:integral component of membrane; F:transmembrane transporter activity; P:transmembrane transport	G3DSA:1.20.1740.10 (GENE3D); IPR002293 (PFAM); mobidb-lite (MOBIDB_LITE); PTHR11785 (PANTHER); PTHR11785:SF203 (PANTHER); TRANSMEMBRANE (PHOBIUS); TRANSMEMBRANE (PHOBIUS); NON_CYTOPLASMIC_DOMAIN (PHOBIUS); TRANSMEMBRANE (PHOBIUS); TRANSMEMBRANE (PHOBIUS); CYTOPLASMIC_DOMAIN (PHOBIUS); TRANSMEMBRANE (PHOBIUS); NON_CYTOPLASMIC_DOMAIN (PHOBIUS); NON_CYTOPLASMIC_DOMAIN (PHOBIUS); TRANSMEMBRANE (PHOBI…
I1RRC6	J domain-containing protein	Translocation protein sec63	-1.4611	WCL up	0.0165817	0.027436	TRUE	698	TRANSMEM 12 34 Helical. {ECO:0000256|SAM:Phobius}.; TRANSMEM 76 94 Helical. {ECO:0000256|SAM:Phobius}.; TRANSMEM 203 225 Helical. {ECO:0000256|SAM:Phobius}.		C:GO:0016021; P:GO:0031204	C:integral component of membrane; P:posttranslational protein targeting to membrane, translocation	IPR001623 (PRINTS); IPR001623 (SMART); IPR004179 (SMART); IPR036869 (G3DSA:1.10.287.GENE3D); IPR035892 (G3DSA:2.60.40.GENE3D); IPR001623 (PFAM); IPR004179 (PFAM); mobidb-lite (MOBIDB_LITE); mobidb-lite (MOBIDB_LITE); IPR027137 (PTHR24075:PANTHER); PTHR24075 (PANTHER); IPR018253 (PROSITE_PATTERNS); TRANSMEMBRANE (PHOBIUS); TRANSMEMBRANE (PHOBIUS); CYTOPLASMIC_DOMAIN (PHOBIUS); NON_CYTOPLASMIC_DOMA…
I1REC7	HATPase_c domain-containing protein	Suppressor of vegetative incompatibility MOD-E	-4.42362	WCL up	0.000745496	0.00211246	TRUE	700			F:GO:0005524; P:GO:0006457; F:GO:0051082	F:ATP binding; P:protein folding; F:unfolded protein binding	Coil (COILS); IPR020575 (PRINTS); IPR003594 (SMART); IPR003594 (PFAM); IPR037196 (G3DSA:1.20.120.GENE3D); G3DSA:3.30.70.2140 (GENE3D); G3DSA:3.40.50.11260 (GENE3D); IPR001404 (PIRSF); IPR001404 (PFAM); IPR036890 (G3DSA:3.30.565.GENE3D); G3DSA:3.30.230.80 (GENE3D); mobidb-lite (MOBIDB_LITE); mobidb-lite (MOBIDB_LITE); mobidb-lite (MOBIDB_LITE); PTHR11528:SF91 (PANTHER); IPR001404 (PANTHER); IPR019…
I1RBZ6	Peptidase_S9 domain-containing protein	Dipeptidyl-peptidase V; Short=DPP V; Short=DppV; AltName: Allergen=Tri r 4; Flags: Precursor	-0.557623	not sig	0.101495	0.131973	FALSE	701			P:GO:0006508; F:GO:0008236	P:proteolysis; F:serine-type peptidase activity	IPR011659 (PFAM); IPR011042 (G3DSA:2.120.10.GENE3D); IPR029058 (G3DSA:3.40.50.GENE3D); IPR001375 (PFAM); PTHR42776 (PANTHER); PTHR42776:SF13 (PANTHER); SSF82171 (SUPERFAMILY); IPR029058 (SUPERFAMILY)
I1S3D6	Uncharacterized protein	---NA---	NA	EV ex	NA	NA	NA	701		SIGNAL 1 18 {ECO:0000256|SAM:SignalP}.			mobidb-lite (MOBIDB_LITE); mobidb-lite (MOBIDB_LITE); SIGNAL_PEPTIDE (PHOBIUS); SIGNAL_PEPTIDE_N_REGION (PHOBIUS); SIGNAL_PEPTIDE_C_REGION (PHOBIUS); NON_CYTOPLASMIC_DOMAIN (PHOBIUS); SIGNAL_PEPTIDE_H_REGION (PHOBIUS); SignalP-noTM (SIGNALP_EUK)
V6R9T8	Peptidase_M3 domain-containing protein	Proteinase yscD	-1.37427	not sig	0.0437835	0.0627891	FALSE	705			F:GO:0004222; P:GO:0006508; C:GO:0016021; F:GO:0046872	F:metalloendopeptidase activity; P:proteolysis; C:integral component of membrane; F:metal ion binding	IPR024079 (G3DSA:3.40.390.GENE3D); IPR024080 (G3DSA:1.20.1050.GENE3D); IPR024077 (G3DSA:1.10.1370.GENE3D); IPR001567 (PFAM); PTHR11804 (PANTHER); PTHR11804:SF40 (PANTHER); cd06455 (CDD); SSF55486 (SUPERFAMILY)
I1RKB5	Aamy domain-containing protein	Glycogen-branching enzyme	-3.82252	WCL up	0.000379021	0.00118212	TRUE	707			F:GO:0003844; F:GO:0004553; P:GO:0005978; F:GO:0043169	F:1,4-alpha-glucan branching enzyme activity; F:hydrolase activity, hydrolyzing O-glycosyl compounds; P:glycogen biosynthetic process; F:cation binding	IPR006047 (SMART); IPR006047 (PFAM); G3DSA:3.20.20.80 (GENE3D); IPR013783 (G3DSA:2.60.40.GENE3D); IPR013780 (G3DSA:2.60.40.GENE3D); IPR004193 (PFAM); IPR006048 (PFAM); IPR037439 (PIRSF); mobidb-lite (MOBIDB_LITE); mobidb-lite (MOBIDB_LITE); IPR037439 (PANTHER); PTHR43651:SF3 (PANTHER); cd11321 (CDD); cd02854 (CDD); SSF51011 (SUPERFAMILY); IPR014756 (SUPERFAMILY); IPR017853 (SUPERFAMILY)
I1RH70	Uncharacterized protein	Probable glutamate carboxypeptidase ARB_02390; Flags: Precursor	0.991598	not sig	0.0173092	0.0282343	FALSE	717		SIGNAL 1 18 {ECO:0000256|SAM:SignalP}.			Coil (COILS); G3DSA:3.40.630.10 (GENE3D); IPR007365 (PFAM); G3DSA:3.50.30.30 (GENE3D); IPR007484 (PFAM); IPR003137 (PFAM); IPR036757 (G3DSA:1.20.930.GENE3D); IPR039373 (PANTHER); IPR034308 (PTHR10404:PANTHER); NON_CYTOPLASMIC_DOMAIN (PHOBIUS); SIGNAL_PEPTIDE_C_REGION (PHOBIUS); SIGNAL_PEPTIDE_N_REGION (PHOBIUS); SIGNAL_PEPTIDE (PHOBIUS); SIGNAL_PEPTIDE_H_REGION (PHOBIUS); PS51257 (PROSITE_PROFILE…
I1RD96	Uncharacterized protein	---NA---	NA	EV ex	NA	NA	NA	724		SIGNAL 1 16 {ECO:0000256|SAM:SignalP}.			mobidb-lite (MOBIDB_LITE); mobidb-lite (MOBIDB_LITE); mobidb-lite (MOBIDB_LITE); mobidb-lite (MOBIDB_LITE); mobidb-lite (MOBIDB_LITE); mobidb-lite (MOBIDB_LITE); mobidb-lite (MOBIDB_LITE); mobidb-lite (MOBIDB_LITE); mobidb-lite (MOBIDB_LITE); mobidb-lite (MOBIDB_LITE); SIGNAL_PEPTIDE_C_REGION (PHOBIUS); SIGNAL_PEPTIDE_H_REGION (PHOBIUS); SIGNAL_PEPTIDE_N_REGION (PHOBIUS); NON_CYTOPLASMIC_DOMAIN (…
I1S2L0	Uncharacterized protein	(1-	NA	EV ex	NA	NA	NA	733		SIGNAL 1 17 {ECO:0000256|SAM:SignalP}.			IPR012334 (G3DSA:2.160.20.GENE3D); IPR024535 (PFAM); IPR012334 (G3DSA:2.160.20.GENE3D); PTHR31375:SF53 (PANTHER); PTHR31375 (PANTHER); PTHR31375:SF53 (PANTHER); SIGNAL_PEPTIDE_C_REGION (PHOBIUS); SIGNAL_PEPTIDE (PHOBIUS); NON_CYTOPLASMIC_DOMAIN (PHOBIUS); SIGNAL_PEPTIDE_N_REGION (PHOBIUS); SIGNAL_PEPTIDE_H_REGION (PHOBIUS); SignalP-TM (SIGNALP_GRAM_POSITIVE); SignalP-noTM (SIGNALP_EUK); SignalP-n…
I1RGR0	Uncharacterized protein	---NA---	NA	EV ex	NA	NA	NA	735		SIGNAL 1 19 {ECO:0000256|SAM:SignalP}.			SIGNAL_PEPTIDE_C_REGION (PHOBIUS); SIGNAL_PEPTIDE_N_REGION (PHOBIUS); NON_CYTOPLASMIC_DOMAIN (PHOBIUS); SIGNAL_PEPTIDE (PHOBIUS); SIGNAL_PEPTIDE_H_REGION (PHOBIUS); SignalP-noTM (SIGNALP_EUK)
I1RG60	Uncharacterized protein	Uncharacterized protein C32A11.02c	NA	EV ex	NA	NA	NA	738			F:GO:0008289	F:lipid binding	Coil (COILS); mobidb-lite (MOBIDB_LITE); mobidb-lite (MOBIDB_LITE); PTHR31138:SF4 (PANTHER); PTHR31138 (PANTHER); IPR017943 (SUPERFAMILY)
I1S5R2	PX domain-containing protein	Vacuolar sorting protein 1	1.66561	not sig	0.169457	0.206497	FALSE	742			C:GO:0005829; F:GO:0035091; P:GO:0042147	C:cytosol; F:phosphatidylinositol binding; P:retrograde transport, endosome to Golgi	Coil (COILS); IPR001683 (SMART); IPR027267 (G3DSA:1.20.1270.GENE3D); IPR036871 (G3DSA:3.30.1520.GENE3D); IPR001683 (PFAM); mobidb-lite (MOBIDB_LITE); mobidb-lite (MOBIDB_LITE); mobidb-lite (MOBIDB_LITE); mobidb-lite (MOBIDB_LITE); mobidb-lite (MOBIDB_LITE); mobidb-lite (MOBIDB_LITE); mobidb-lite (MOBIDB_LITE); IPR028662 (PANTHER); IPR001683 (PROSITE_PROFILES); cd07597 (CDD); IPR035704 (CDD); IPR0…
I1RLR2	Uncharacterized protein	Putative oligopeptide transporter YGL114W	NA	EV ex	NA	NA	NA	743	TRANSMEM 63 85 Helical. {ECO:0000256|SAM:Phobius}.; TRANSMEM 91 110 Helical. {ECO:0000256|SAM:Phobius}.; TRANSMEM 131 150 Helical. {ECO:0000256|SAM:Phobius}.; TRANSMEM 170 188 Helical. {ECO:0000256|SAM:Phobius}.; TRANSMEM 234 251 Helical. {ECO:0000256|SAM:Phobius}.; TRANSMEM 283 307 Helical. {ECO:0000256|SAM:Phobius}.; TRANSMEM 361 380 Helical. {ECO:0000256|SAM:Phobius}.; TRANSMEM 440 461 Helical…		C:GO:0016021; P:GO:0055085	C:integral component of membrane; P:transmembrane transport	IPR004813 (TIGRFAM); IPR004813 (PFAM); mobidb-lite (MOBIDB_LITE); PTHR31645 (PANTHER); PTHR31645:SF3 (PANTHER); TRANSMEMBRANE (PHOBIUS); TRANSMEMBRANE (PHOBIUS); NON_CYTOPLASMIC_DOMAIN (PHOBIUS); NON_CYTOPLASMIC_DOMAIN (PHOBIUS); TRANSMEMBRANE (PHOBIUS); TRANSMEMBRANE (PHOBIUS); TRANSMEMBRANE (PHOBIUS); TRANSMEMBRANE (PHOBIUS); CYTOPLASMIC_DOMAIN (PHOBIUS); TRANSMEMBRANE (PHOBIUS); TRANSMEMBRANE …
I1RWJ9	MFS domain-containing protein	Protein HOL1	NA	EV ex	NA	NA	NA	743	TRANSMEM 153 176 Helical. {ECO:0000256|SAM:Phobius}.; TRANSMEM 196 215 Helical. {ECO:0000256|SAM:Phobius}.; TRANSMEM 220 237 Helical. {ECO:0000256|SAM:Phobius}.; TRANSMEM 249 272 Helical. {ECO:0000256|SAM:Phobius}.; TRANSMEM 279 302 Helical. {ECO:0000256|SAM:Phobius}.; TRANSMEM 308 328 Helical. {ECO:0000256|SAM:Phobius}.; TRANSMEM 521 545 Helical. {ECO:0000256|SAM:Phobius}.; TRANSMEM 565 589 Heli…		C:GO:0016021; F:GO:0022857; P:GO:0055085	C:integral component of membrane; F:transmembrane transporter activity; P:transmembrane transport	G3DSA:1.20.1250.20 (GENE3D); IPR011701 (PFAM); G3DSA:1.20.1250.20 (GENE3D); mobidb-lite (MOBIDB_LITE); mobidb-lite (MOBIDB_LITE); mobidb-lite (MOBIDB_LITE); mobidb-lite (MOBIDB_LITE); mobidb-lite (MOBIDB_LITE); PTHR23502 (PANTHER); PTHR23502:SF4 (PANTHER); CYTOPLASMIC_DOMAIN (PHOBIUS); TRANSMEMBRANE (PHOBIUS); TRANSMEMBRANE (PHOBIUS); TRANSMEMBRANE (PHOBIUS); CYTOPLASMIC_DOMAIN (PHOBIUS); TRANSME…
A0A0E0SM26	MFS domain-containing protein	High-affinity glucose transporter	NA	EV ex	NA	NA	NA	751	TRANSMEM 201 219 Helical. {ECO:0000256|SAM:Phobius}.; TRANSMEM 243 263 Helical. {ECO:0000256|SAM:Phobius}.; TRANSMEM 275 294 Helical. {ECO:0000256|SAM:Phobius}.; TRANSMEM 363 386 Helical. {ECO:0000256|SAM:Phobius}.; TRANSMEM 452 476 Helical. {ECO:0000256|SAM:Phobius}.; TRANSMEM 488 509 Helical. {ECO:0000256|SAM:Phobius}.; TRANSMEM 518 538 Helical. {ECO:0000256|SAM:Phobius}.; TRANSMEM 550 570 Heli…		C:GO:0016021; F:GO:0022857; P:GO:0055085	C:integral component of membrane; F:transmembrane transporter activity; P:transmembrane transport	IPR003663 (PRINTS); IPR005828 (PFAM); IPR003663 (TIGRFAM); G3DSA:1.20.1250.20 (GENE3D); mobidb-lite (MOBIDB_LITE); mobidb-lite (MOBIDB_LITE); mobidb-lite (MOBIDB_LITE); mobidb-lite (MOBIDB_LITE); mobidb-lite (MOBIDB_LITE); mobidb-lite (MOBIDB_LITE); PTHR23500 (PANTHER); PTHR23500:SF88 (PANTHER); IPR005829 (PROSITE_PATTERNS); TRANSMEMBRANE (PHOBIUS); CYTOPLASMIC_DOMAIN (PHOBIUS); TRANSMEMBRANE (PH…
I1RJ55	Fn3_like domain-containing protein	Gentiobiase cel3A; Flags: Precursor	NA	EV ex	NA	NA	NA	756		SIGNAL 1 18 {ECO:0000256|SAM:SignalP}.	F:GO:0004553; P:GO:0005975	F:hydrolase activity, hydrolyzing O-glycosyl compounds; P:carbohydrate metabolic process	IPR001764 (PRINTS); IPR026891 (SMART); IPR001764 (PFAM); IPR036962 (G3DSA:3.20.20.GENE3D); IPR036881 (G3DSA:3.40.50.GENE3D); IPR026891 (PFAM); IPR013783 (G3DSA:2.60.40.GENE3D); IPR002772 (PFAM); PTHR42715 (PANTHER); PTHR42715:SF5 (PANTHER); SIGNAL_PEPTIDE_H_REGION (PHOBIUS); SIGNAL_PEPTIDE_N_REGION (PHOBIUS); SIGNAL_PEPTIDE (PHOBIUS); SIGNAL_PEPTIDE_C_REGION (PHOBIUS); NON_CYTOPLASMIC_DOMAIN (PHO…
I1SAK2	Uncharacterized protein	N-acetyl-beta-glucosaminidase; Flags: Precursor	1.45522	EV up	0.0154316	0.025681	TRUE	761		SIGNAL 1 21 {ECO:0000256|SAM:SignalP}.	F:GO:0004563; P:GO:0005975	F:beta-N-acetylhexosaminidase activity; P:carbohydrate metabolic process	IPR025705 (PRINTS); IPR015882 (PFAM); IPR015883 (PFAM); IPR029018 (G3DSA:3.30.379.GENE3D); G3DSA:3.20.20.80 (GENE3D); PTHR43678:SF2 (PANTHER); PTHR43678 (PANTHER); NON_CYTOPLASMIC_DOMAIN (PHOBIUS); TRANSMEMBRANE (PHOBIUS); CYTOPLASMIC_DOMAIN (PHOBIUS); SIGNAL_PEPTIDE_N_REGION (PHOBIUS); SIGNAL_PEPTIDE_C_REGION (PHOBIUS); SIGNAL_PEPTIDE (PHOBIUS); SIGNAL_PEPTIDE_H_REGION (PHOBIUS); cd06564 (CDD); …
I1RQX8	WSC domain-containing protein	---NA---	NA	EV ex	NA	NA	NA	762		SIGNAL 1 17 {ECO:0000256|SAM:SignalP}.			IPR002889 (SMART); IPR002889 (PFAM); mobidb-lite (MOBIDB_LITE); mobidb-lite (MOBIDB_LITE); mobidb-lite (MOBIDB_LITE); mobidb-lite (MOBIDB_LITE); mobidb-lite (MOBIDB_LITE); mobidb-lite (MOBIDB_LITE); SIGNAL_PEPTIDE (PHOBIUS); NON_CYTOPLASMIC_DOMAIN (PHOBIUS); SIGNAL_PEPTIDE_N_REGION (PHOBIUS); SIGNAL_PEPTIDE_C_REGION (PHOBIUS); SIGNAL_PEPTIDE_H_REGION (PHOBIUS); IPR002889 (PROSITE_PROFILES); Signa…
A0A098E0Z2	CoA_binding domain-containing protein	Citrate cleavage enzyme subunit 1	-4.36614	WCL up	2.91103e-05	0.000190929	TRUE	763			F:GO:0003735; P:GO:0006412; C:GO:0015934; F:GO:0046912	F:structural constituent of ribosome; P:translation; C:large ribosomal subunit; F:transferase activity, transferring acyl groups, acyl groups converted into alkyl on transfer	IPR003781 (SMART); IPR016082 (PFAM); IPR016143 (G3DSA:1.10.230.GENE3D); IPR005996 (TIGRFAM); IPR016102 (G3DSA:3.40.50.GENE3D); IPR036919 (G3DSA:3.30.1390.GENE3D); IPR003781 (PFAM); IPR002020 (PFAM); IPR005811 (PFAM); G3DSA:3.40.50.720 (GENE3D); PTHR23118 (PANTHER); PTHR23118:SF0 (PANTHER); IPR017440 (PROSITE_PATTERNS); IPR018038 (PROSITE_PATTERNS); IPR017866 (PROSITE_PATTERNS); IPR033847 (PROSITE…
I1S769	Aa_trans domain-containing protein	Vacuolar amino acid transporter 3	3.49922	EV up	0.0108011	0.0188914	TRUE	764	TRANSMEM 392 413 Helical. {ECO:0000256|SAM:Phobius}.; TRANSMEM 438 457 Helical. {ECO:0000256|SAM:Phobius}.; TRANSMEM 477 495 Helical. {ECO:0000256|SAM:Phobius}.; TRANSMEM 502 521 Helical. {ECO:0000256|SAM:Phobius}.; TRANSMEM 543 564 Helical. {ECO:0000256|SAM:Phobius}.; TRANSMEM 576 599 Helical. {ECO:0000256|SAM:Phobius}.; TRANSMEM 623 644 Helical. {ECO:0000256|SAM:Phobius}.; TRANSMEM 665 682 Heli…		C:GO:0000329; F:GO:0005290; F:GO:0015189; C:GO:0016021; F:GO:0061459; P:GO:0089707; P:GO:0089708; P:GO:1990818	C:fungal-type vacuole membrane; F:L-histidine transmembrane transporter activity; F:L-lysine transmembrane transporter activity; C:integral component of membrane; F:L-arginine transmembrane transporter activity; P:L-lysine transmembrane export from vacuole; P:L-histidine transmembrane export from vacuole; P:L-arginine transmembrane export from vacuole	IPR013057 (PFAM); mobidb-lite (MOBIDB_LITE); mobidb-lite (MOBIDB_LITE); mobidb-lite (MOBIDB_LITE); mobidb-lite (MOBIDB_LITE); mobidb-lite (MOBIDB_LITE); mobidb-lite (MOBIDB_LITE); mobidb-lite (MOBIDB_LITE); mobidb-lite (MOBIDB_LITE); PTHR22950:SF530 (PANTHER); PTHR22950 (PANTHER); CYTOPLASMIC_DOMAIN (PHOBIUS); NON_CYTOPLASMIC_DOMAIN (PHOBIUS); CYTOPLASMIC_DOMAIN (PHOBIUS); CYTOPLASMIC_DOMAIN (PHO…
I1S241	Uncharacterized protein	Methionine synthase, vitamin-B12 independent isozyme	-3.94138	WCL up	5.1158e-06	7.70439e-05	TRUE	766			F:GO:0003871; F:GO:0008270; P:GO:0009086; P:GO:0032259	F:5-methyltetrahydropteroyltriglutamate-homocysteine S-methyltransferase activity; F:zinc ion binding; P:methionine biosynthetic process; P:methylation	IPR002629 (PFAM); IPR038071 (G3DSA:3.20.20.GENE3D); IPR013215 (PFAM); IPR006276 (TIGRFAM); IPR006276 (PIRSF); IPR038071 (G3DSA:3.20.20.GENE3D); mobidb-lite (MOBIDB_LITE); mobidb-lite (MOBIDB_LITE); PTHR30519 (PANTHER); PTHR30519:SF11 (PANTHER); IPR006276 (HAMAP); cd03311 (CDD); cd03312 (CDD); IPR038071 (SUPERFAMILY); IPR038071 (SUPERFAMILY)
I1S2I7	Uncharacterized protein	Dipeptidyl peptidase IV; Short=DPP IV; Short=DppIV; Flags: Precursor	0.548812	not sig	0.08194	0.109745	FALSE	767		SIGNAL 1 19 {ECO:0000256|SAM:SignalP}.	P:GO:0006508; F:GO:0008236	P:proteolysis; F:serine-type peptidase activity	IPR038554 (G3DSA:2.140.10.GENE3D); IPR029058 (G3DSA:3.40.50.GENE3D); IPR002469 (PFAM); IPR001375 (PFAM); PTHR11731:SF162 (PANTHER); PTHR11731 (PANTHER); SIGNAL_PEPTIDE_C_REGION (PHOBIUS); SIGNAL_PEPTIDE_H_REGION (PHOBIUS); SIGNAL_PEPTIDE_N_REGION (PHOBIUS); NON_CYTOPLASMIC_DOMAIN (PHOBIUS); SIGNAL_PEPTIDE (PHOBIUS); SignalP-noTM (SIGNALP_GRAM_NEGATIVE); SignalP-noTM (SIGNALP_EUK); SignalP-TM (SIG…
I1RCV0	SPX domain-containing protein	Phosphate metabolism protein 2	NA	EV ex	NA	NA	NA	768	TRANSMEM 682 702 Helical. {ECO:0000256|SAM:Phobius}.; TRANSMEM 723 745 Helical. {ECO:0000256|SAM:Phobius}.		C:GO:0016021	C:integral component of membrane	Coil (COILS); Coil (COILS); IPR003807 (PFAM); IPR018966 (PFAM); G3DSA:2.40.320.20 (GENE3D); mobidb-lite (MOBIDB_LITE); mobidb-lite (MOBIDB_LITE); mobidb-lite (MOBIDB_LITE); mobidb-lite (MOBIDB_LITE); mobidb-lite (MOBIDB_LITE); PTHR46140 (PANTHER); PTHR46140:SF2 (PANTHER); TRANSMEMBRANE (PHOBIUS); CYTOPLASMIC_DOMAIN (PHOBIUS); TRANSMEMBRANE (PHOBIUS); TRANSMEMBRANE (PHOBIUS); CYTOPLASMIC_DOMAIN (P…
A0A1C3YKW4	Uncharacterized protein	Pyruvic carboxylase; Short=PCB	-2.59124	WCL up	0.00564764	0.010926	TRUE	770			F:GO:0004736; F:GO:0005524; P:GO:0006090; P:GO:0006094; F:GO:0009374; F:GO:0046872	F:pyruvate carboxylase activity; F:ATP binding; P:pyruvate metabolic process; P:gluconeogenesis; F:biotin binding; F:metal ion binding	IPR005482 (SMART); IPR005482 (PFAM); IPR005481 (PFAM); IPR013785 (G3DSA:3.20.20.GENE3D); IPR005930 (TIGRFAM); G3DSA:3.30.470.130 (GENE3D); IPR005479 (PFAM); PTHR43778 (PANTHER); IPR005479 (PROSITE_PATTERNS); IPR005479 (PROSITE_PATTERNS); CYTOPLASMIC_DOMAIN (PHOBIUS); TRANSMEMBRANE (PHOBIUS); NON_CYTOPLASMIC_DOMAIN (PHOBIUS); IPR000891 (PROSITE_PROFILES); IPR011761 (PROSITE_PROFILES); IPR011764 (P…
I1RE44	Protein transport protein SEC23	Protein transport protein SEC23	-1.22214	WCL up	0.0198517	0.0317342	TRUE	771			C:GO:0000139; C:GO:0005783; C:GO:0005789; P:GO:0006886; F:GO:0008270; C:GO:0030127; P:GO:0090114	C:Golgi membrane; C:endoplasmic reticulum; C:endoplasmic reticulum membrane; P:intracellular protein transport; F:zinc ion binding; C:COPII vesicle coat; P:COPII-coated vesicle budding	IPR036465 (G3DSA:3.40.50.GENE3D); G3DSA:1.20.120.730 (GENE3D); IPR006900 (PFAM); IPR007123 (PFAM); IPR006895 (PFAM); IPR012990 (PFAM); G3DSA:2.30.30.380 (GENE3D); G3DSA:2.60.40.1670 (GENE3D); IPR029006 (G3DSA:3.40.20.GENE3D); IPR006896 (PFAM); PTHR11141:SF0 (PANTHER); IPR037364 (PANTHER); cd01478 (CDD); IPR037550 (CDD); SSF81995 (SUPERFAMILY); IPR036465 (SUPERFAMILY); IPR036175 (SUPERFAMILY); IPR…
I1RCT5	Uncharacterized protein	---NA---	2.40894	EV up	0.0286696	0.0427647	TRUE	774					Coil (COILS); Coil (COILS); Coil (COILS); Coil (COILS); Coil (COILS); Coil (COILS); Coil (COILS); G3DSA:1.20.5.340 (GENE3D); mobidb-lite (MOBIDB_LITE); mobidb-lite (MOBIDB_LITE); mobidb-lite (MOBIDB_LITE); mobidb-lite (MOBIDB_LITE); mobidb-lite (MOBIDB_LITE); mobidb-lite (MOBIDB_LITE); mobidb-lite (MOBIDB_LITE); mobidb-lite (MOBIDB_LITE); mobidb-lite (MOBIDB_LITE); mobidb-lite (MOBIDB_LITE); mobi…
A0A098DWE5	WSC domain-containing protein	---NA---	NA	EV ex	NA	NA	NA	774		SIGNAL 1 17 {ECO:0000256|SAM:SignalP}.			IPR002889 (SMART); IPR002889 (PFAM); mobidb-lite (MOBIDB_LITE); mobidb-lite (MOBIDB_LITE); mobidb-lite (MOBIDB_LITE); mobidb-lite (MOBIDB_LITE); mobidb-lite (MOBIDB_LITE); mobidb-lite (MOBIDB_LITE); mobidb-lite (MOBIDB_LITE); mobidb-lite (MOBIDB_LITE); SIGNAL_PEPTIDE_N_REGION (PHOBIUS); SIGNAL_PEPTIDE_C_REGION (PHOBIUS); SIGNAL_PEPTIDE_H_REGION (PHOBIUS); SIGNAL_PEPTIDE (PHOBIUS); NON_CYTOPLASMIC…
I1RTL3	Uncharacterized protein	---NA---	NA	EV ex	NA	NA	NA	774		SIGNAL 1 21 {ECO:0000256|SAM:SignalP}.			IPR003609 (PFAM); mobidb-lite (MOBIDB_LITE); SIGNAL_PEPTIDE_C_REGION (PHOBIUS); NON_CYTOPLASMIC_DOMAIN (PHOBIUS); SIGNAL_PEPTIDE_N_REGION (PHOBIUS); SIGNAL_PEPTIDE (PHOBIUS); SIGNAL_PEPTIDE_H_REGION (PHOBIUS); IPR003609 (PROSITE_PROFILES); IPR003609 (PROSITE_PROFILES); IPR003609 (PROSITE_PROFILES); IPR003609 (PROSITE_PROFILES); SignalP-noTM (SIGNALP_EUK); SignalP-noTM (SIGNALP_GRAM_NEGATIVE); Sig…
A0A098DJU9	Catalase-peroxidase (CP) (EC 1.11.1.21) (Peroxidase/catalase)	Peroxidase/catalase 2; Flags: Precursor	0.662024	not sig	0.0226866	0.0351328	FALSE	777		SIGNAL 1 18 {ECO:0000256|HAMAP-Rule:MF_03108, ECO:0000256|RuleBase:RU003451}.	F:GO:0004096; C:GO:0005576; P:GO:0006979; F:GO:0020037; P:GO:0042744; F:GO:0046872; P:GO:0055114; P:GO:0098869	F:catalase activity; C:extracellular region; P:response to oxidative stress; F:heme binding; P:hydrogen peroxide catabolic process; F:metal ion binding; P:oxidation-reduction process; P:cellular oxidant detoxification	IPR000763 (PRINTS); IPR002016 (PRINTS); G3DSA:1.10.420.20 (GENE3D); IPR000763 (TIGRFAM); G3DSA:1.10.420.10 (GENE3D); G3DSA:1.10.520.10 (GENE3D); IPR002016 (PFAM); G3DSA:1.10.520.10 (GENE3D); IPR000763 (PANTHER); PTHR30555:SF7 (PANTHER); IPR019794 (PROSITE_PATTERNS); IPR019793 (PROSITE_PATTERNS); SIGNAL_PEPTIDE (PHOBIUS); NON_CYTOPLASMIC_DOMAIN (PHOBIUS); SIGNAL_PEPTIDE_C_REGION (PHOBIUS); SIGNAL_…
A0A098D873	Uncharacterized protein	Heat shock protein hsp88	-8.72178	WCL up	3.28865e-07	1.59475e-05	TRUE	778					Coil (COILS); Coil (COILS); PR00301 (PRINTS); IPR029048 (G3DSA:1.20.1270.GENE3D); IPR013126 (PFAM); IPR029047 (G3DSA:2.60.34.GENE3D); G3DSA:3.30.420.40 (GENE3D); G3DSA:3.90.640.10 (GENE3D); G3DSA:3.30.420.40 (GENE3D); G3DSA:3.30.30.30 (GENE3D); mobidb-lite (MOBIDB_LITE); mobidb-lite (MOBIDB_LITE); mobidb-lite (MOBIDB_LITE); mobidb-lite (MOBIDB_LITE); mobidb-lite (MOBIDB_LITE); PTHR45639 (PANTHER)…
A0A1C3YIV8	STAS domain-containing protein	Sulfate permease II	NA	EV ex	NA	NA	NA	786	TRANSMEM 77 95 Helical. {ECO:0000256|RuleBase:RU362052}.; TRANSMEM 107 126 Helical. {ECO:0000256|RuleBase:RU362052}.; TRANSMEM 132 149 Helical. {ECO:0000256|RuleBase:RU362052}.; TRANSMEM 161 183 Helical. {ECO:0000256|RuleBase:RU362052}.; TRANSMEM 189 208 Helical. {ECO:0000256|RuleBase:RU362052}.; TRANSMEM 244 265 Helical. {ECO:0000256|RuleBase:RU362052}.; TRANSMEM 277 299 Helical. {ECO:0000256|Ru…		F:GO:0008271; C:GO:0016021; P:GO:1902358	F:secondary active sulfate transmembrane transporter activity; C:integral component of membrane; P:sulfate transmembrane transport	IPR011547 (PFAM); IPR002645 (PFAM); IPR001902 (TIGRFAM); PTHR11814:SF80 (PANTHER); IPR001902 (PANTHER); IPR018045 (PROSITE_PATTERNS); TRANSMEMBRANE (PHOBIUS); NON_CYTOPLASMIC_DOMAIN (PHOBIUS); NON_CYTOPLASMIC_DOMAIN (PHOBIUS); CYTOPLASMIC_DOMAIN (PHOBIUS); TRANSMEMBRANE (PHOBIUS); CYTOPLASMIC_DOMAIN (PHOBIUS); NON_CYTOPLASMIC_DOMAIN (PHOBIUS); TRANSMEMBRANE (PHOBIUS); TRANSMEMBRANE (PHOBIUS); CYT…
I1RK54	STAS domain-containing protein	Putative sulfate transporter YPR003C	3.02494	EV up	0.00888923	0.016051	TRUE	789	TRANSMEM 150 173 Helical. {ECO:0000256|RuleBase:RU362052}.; TRANSMEM 193 215 Helical. {ECO:0000256|RuleBase:RU362052}.; TRANSMEM 222 243 Helical. {ECO:0000256|RuleBase:RU362052}.; TRANSMEM 273 295 Helical. {ECO:0000256|RuleBase:RU362052}.; TRANSMEM 307 326 Helical. {ECO:0000256|RuleBase:RU362052}.; TRANSMEM 359 377 Helical. {ECO:0000256|RuleBase:RU362052}.; TRANSMEM 449 468 Helical. {ECO:0000256|…		F:GO:0008271; C:GO:0016021; P:GO:1902358	F:secondary active sulfate transmembrane transporter activity; C:integral component of membrane; P:sulfate transmembrane transport	IPR036513 (G3DSA:3.30.750.GENE3D); IPR002645 (PFAM); IPR011547 (PFAM); mobidb-lite (MOBIDB_LITE); mobidb-lite (MOBIDB_LITE); mobidb-lite (MOBIDB_LITE); mobidb-lite (MOBIDB_LITE); PTHR11814:SF180 (PANTHER); IPR001902 (PANTHER); TRANSMEMBRANE (PHOBIUS); TRANSMEMBRANE (PHOBIUS); TRANSMEMBRANE (PHOBIUS); NON_CYTOPLASMIC_DOMAIN (PHOBIUS); CYTOPLASMIC_DOMAIN (PHOBIUS); NON_CYTOPLASMIC_DOMAIN (PHOBIUS);…
A0A1C3YJM7	Amine oxidase (EC 1.4.3.-)	Copper amine oxidase 1	4.67454	EV up	4.30037e-05	0.000240052	TRUE	791			F:GO:0005507; F:GO:0008131; P:GO:0009308; F:GO:0048038; P:GO:0055114	F:copper ion binding; F:primary amine oxidase activity; P:amine metabolic process; F:quinone binding; P:oxidation-reduction process	IPR000269 (PRINTS); G3DSA:3.10.450.40 (GENE3D); IPR015798 (PFAM); IPR036460 (G3DSA:2.70.98.GENE3D); IPR015328 (PFAM); IPR015800 (PFAM); G3DSA:3.10.450.40 (GENE3D); IPR000269 (PANTHER); PTHR10638:SF20 (PANTHER); SIGNAL_PEPTIDE_N_REGION (PHOBIUS); SIGNAL_PEPTIDE (PHOBIUS); SIGNAL_PEPTIDE_C_REGION (PHOBIUS); SIGNAL_PEPTIDE_H_REGION (PHOBIUS); NON_CYTOPLASMIC_DOMAIN (PHOBIUS); SignalP-TM (SIGNALP_GRA…
V6QWT6	Uncharacterized protein	Uncharacterized protein YGR266W	3.65931	EV up	0.00140398	0.0035377	TRUE	793					Coil (COILS); IPR043904 (PFAM); mobidb-lite (MOBIDB_LITE); mobidb-lite (MOBIDB_LITE); PTHR46689:SF3 (PANTHER); PTHR46689 (PANTHER); IPR018946 (CDD)
A0A1C3YHX2	Uncharacterized protein	Probable glutamate carboxypeptidase ARB_02390; Flags: Precursor	-0.535379	not sig	0.348425	0.390409	FALSE	800	TRANSMEM 42 64 Helical. {ECO:0000256|SAM:Phobius}.				IPR003137 (PFAM); G3DSA:3.50.30.30 (GENE3D); IPR007484 (PFAM); G3DSA:3.40.630.10 (GENE3D); IPR007365 (PFAM); IPR036757 (G3DSA:1.20.930.GENE3D); mobidb-lite (MOBIDB_LITE); mobidb-lite (MOBIDB_LITE); mobidb-lite (MOBIDB_LITE); mobidb-lite (MOBIDB_LITE); IPR039373 (PANTHER); IPR034308 (PTHR10404:PANTHER); CYTOPLASMIC_DOMAIN (PHOBIUS); TRANSMEMBRANE (PHOBIUS); NON_CYTOPLASMIC_DOMAIN (PHOBIUS); cd0212…
I1RGU6	Catalase-peroxidase (CP) (EC 1.11.1.21) (Peroxidase/catalase)	Peroxidase/catalase	-3.74631	WCL up	1.30296e-06	3.22845e-05	TRUE	801			F:GO:0004096; P:GO:0006979; F:GO:0020037; P:GO:0042744; F:GO:0046872; P:GO:0055114; P:GO:0098869	F:catalase activity; P:response to oxidative stress; F:heme binding; P:hydrogen peroxide catabolic process; F:metal ion binding; P:oxidation-reduction process; P:cellular oxidant detoxification	IPR002016 (PRINTS); IPR000763 (PRINTS); G3DSA:1.10.420.20 (GENE3D); G3DSA:1.10.520.10 (GENE3D); G3DSA:1.10.520.10 (GENE3D); G3DSA:1.10.420.10 (GENE3D); IPR000763 (TIGRFAM); IPR002016 (PFAM); mobidb-lite (MOBIDB_LITE); PTHR30555:SF7 (PANTHER); IPR000763 (PANTHER); IPR019793 (PROSITE_PATTERNS); IPR000763 (HAMAP); IPR002016 (PROSITE_PROFILES); cd00649 (CDD); cd08200 (CDD); SignalP-TM (SIGNALP_GRAM_P…
A0A1C3YMT3	Beta-glucosidase (EC 3.2.1.21)	Gentiobiase M; Flags: Precursor	NA	EV ex	NA	NA	NA	802		SIGNAL 1 21 {ECO:0000256|SAM:SignalP}.	F:GO:0008422; P:GO:0030245; F:GO:0102483	F:beta-glucosidase activity; P:cellulose catabolic process; F:scopolin beta-glucosidase activity	IPR001764 (PRINTS); IPR026891 (SMART); IPR013783 (G3DSA:2.60.40.GENE3D); IPR002772 (PFAM); IPR026891 (PFAM); IPR001764 (PFAM); IPR036962 (G3DSA:3.20.20.GENE3D); IPR036881 (G3DSA:3.40.50.GENE3D); PTHR42715 (PANTHER); PTHR42715:SF5 (PANTHER); IPR019800 (PROSITE_PATTERNS); SIGNAL_PEPTIDE_N_REGION (PHOBIUS); SIGNAL_PEPTIDE (PHOBIUS); SIGNAL_PEPTIDE_C_REGION (PHOBIUS); NON_CYTOPLASMIC_DOMAIN (PHOBIUS)…
I1RS90	Uncharacterized protein	Vacuolar proton pump subunit alpha	2.19709	EV up	0.0173457	0.0282343	TRUE	804			F:GO:0005524; C:GO:0033180; P:GO:0046034; F:GO:0046961; P:GO:1902600	F:ATP binding; C:proton-transporting V-type ATPase, V1 domain; P:ATP metabolic process; F:proton-transporting ATPase activity, rotational mechanism; P:proton transmembrane transport	IPR024034 (G3DSA:1.10.1140.GENE3D); G3DSA:2.40.50.100 (GENE3D); IPR005725 (TIGRFAM); IPR023366 (G3DSA:2.40.30.GENE3D); IPR031686 (PFAM); G3DSA:3.40.50.300 (GENE3D); IPR004100 (PFAM); IPR000194 (PFAM); mobidb-lite (MOBIDB_LITE); mobidb-lite (MOBIDB_LITE); mobidb-lite (MOBIDB_LITE); mobidb-lite (MOBIDB_LITE); mobidb-lite (MOBIDB_LITE); IPR022878 (PANTHER); IPR020003 (PROSITE_PATTERNS); IPR022878 (H…
I1S0N8	E3 ubiquitin-protein ligase (EC 2.3.2.26)	HECT-type E3 ubiquitin transferase RSP5	NA	EV ex	NA	NA	NA	810			C:GO:0000151; P:GO:0000209; C:GO:0005634; C:GO:0005794; C:GO:0005934; P:GO:0006333; P:GO:0006513; P:GO:0006808; P:GO:0007005; C:GO:0010008; P:GO:0010793; P:GO:0010794; P:GO:0010795; P:GO:0010796; F:GO:0016874; P:GO:0016973; P:GO:0019220; C:GO:0031234; P:GO:0031384; P:GO:0032436; P:GO:0032443; P:GO:0032511; P:GO:0032956; P:GO:0034517; P:GO:0034644; F:GO:0035091; P:GO:0042493; F:GO:0043130; P:GO:00…	C:ubiquitin ligase complex; P:protein polyubiquitination; C:nucleus; C:Golgi apparatus; C:cellular bud tip; P:chromatin assembly or disassembly; P:protein monoubiquitination; P:regulation of nitrogen utilization; P:mitochondrion organization; C:endosome membrane; P:regulation of mRNA export from nucleus; P:regulation of dolichol biosynthetic process; P:regulation of ubiquinone biosynthetic proces…	IPR000569 (SMART); IPR000008 (SMART); IPR001202 (SMART); G3DSA:3.90.1750.10 (GENE3D); G3DSA:3.30.2410.10 (GENE3D); G3DSA:3.30.2160.10 (GENE3D); G3DSA:2.20.70.10 (GENE3D); IPR000008 (PFAM); IPR000569 (PFAM); G3DSA:2.20.70.10 (GENE3D); IPR035892 (G3DSA:2.60.40.GENE3D); IPR024928 (PIRSF); IPR001202 (PFAM); mobidb-lite (MOBIDB_LITE); mobidb-lite (MOBIDB_LITE); mobidb-lite (MOBIDB_LITE); mobidb-lite (…
I1RJF8	Peptidase A1 domain-containing protein	Oryzapsin B; Flags: Precursor	NA	EV ex	NA	NA	NA	811		SIGNAL 1 17 {ECO:0000256|SAM:SignalP}.	F:GO:0004190; P:GO:0006508	F:aspartic-type endopeptidase activity; P:proteolysis	IPR001461 (PRINTS); IPR021109 (G3DSA:2.40.70.GENE3D); IPR021109 (G3DSA:2.40.70.GENE3D); IPR033121 (PFAM); mobidb-lite (MOBIDB_LITE); mobidb-lite (MOBIDB_LITE); mobidb-lite (MOBIDB_LITE); mobidb-lite (MOBIDB_LITE); mobidb-lite (MOBIDB_LITE); IPR001461 (PANTHER); PTHR13683:SF572 (PANTHER); SIGNAL_PEPTIDE_C_REGION (PHOBIUS); NON_CYTOPLASMIC_DOMAIN (PHOBIUS); SIGNAL_PEPTIDE (PHOBIUS); SIGNAL_PEPTIDE_…
I1RLY2	Fn3_like domain-containing protein	Gentiobiase G; Flags: Precursor	3.87046	EV up	0.000334196	0.00106465	TRUE	813		SIGNAL 1 19 {ECO:0000256|SAM:SignalP}.	F:GO:0004553; P:GO:0005975	F:hydrolase activity, hydrolyzing O-glycosyl compounds; P:carbohydrate metabolic process	IPR001764 (PRINTS); IPR026891 (SMART); IPR001764 (PFAM); IPR036881 (G3DSA:3.40.50.GENE3D); IPR013783 (G3DSA:2.60.40.GENE3D); IPR026891 (PFAM); IPR036962 (G3DSA:3.20.20.GENE3D); IPR002772 (PFAM); PTHR42715 (PANTHER); PTHR42715:SF19 (PANTHER); SIGNAL_PEPTIDE_N_REGION (PHOBIUS); SIGNAL_PEPTIDE_C_REGION (PHOBIUS); SIGNAL_PEPTIDE_H_REGION (PHOBIUS); NON_CYTOPLASMIC_DOMAIN (PHOBIUS); SIGNAL_PEPTIDE (PH…
A0A1C3YNE1	Uncharacterized protein	---NA---	NA	EV ex	NA	NA	NA	827		SIGNAL 1 19 {ECO:0000256|SAM:SignalP}.			mobidb-lite (MOBIDB_LITE); mobidb-lite (MOBIDB_LITE); mobidb-lite (MOBIDB_LITE); mobidb-lite (MOBIDB_LITE); NON_CYTOPLASMIC_DOMAIN (PHOBIUS); SIGNAL_PEPTIDE_C_REGION (PHOBIUS); SIGNAL_PEPTIDE_N_REGION (PHOBIUS); SIGNAL_PEPTIDE (PHOBIUS); SIGNAL_PEPTIDE_H_REGION (PHOBIUS); SignalP-noTM (SIGNALP_EUK); SignalP-TM (SIGNALP_GRAM_POSITIVE)
A0A1C3YJ07	Phospholipase (EC 3.1.4.4)	Phosphatidylcholine-hydrolyzing phospholipase D1	0.47586	not sig	0.138585	0.17371	FALSE	838			F:GO:0004630; P:GO:0006654; P:GO:0016042; P:GO:0048017; F:GO:0070290	F:phospholipase D activity; P:phosphatidic acid biosynthetic process; P:lipid catabolic process; P:inositol lipid-mediated signaling; F:N-acylphosphatidylethanolamine-specific phospholipase D activity	IPR001736 (SMART); IPR016555 (PIRSF); G3DSA:3.30.870.10 (GENE3D); IPR001736 (PFAM); mobidb-lite (MOBIDB_LITE); IPR015679 (PANTHER); PTHR18896:SF128 (PANTHER); IPR001736 (PROSITE_PROFILES); IPR001736 (PROSITE_PROFILES); cd09138 (CDD); cd09141 (CDD); SSF56024 (SUPERFAMILY); SSF56024 (SUPERFAMILY)
A0A1C3YMY7	Uncharacterized protein	Aspirochlorine biosynthesis protein Q	NA	EV ex	NA	NA	NA	842	TRANSMEM 12 33 Helical. {ECO:0000256|SAM:Phobius}.; TRANSMEM 60 82 Helical. {ECO:0000256|SAM:Phobius}.; TRANSMEM 102 123 Helical. {ECO:0000256|SAM:Phobius}.; TRANSMEM 135 155 Helical. {ECO:0000256|SAM:Phobius}.; TRANSMEM 175 192 Helical. {ECO:0000256|SAM:Phobius}.; TRANSMEM 374 397 Helical. {ECO:0000256|SAM:Phobius}.; TRANSMEM 403 423 Helical. {ECO:0000256|SAM:Phobius}.				Coil (COILS); Coil (COILS); IPR003593 (SMART); G3DSA:3.40.50.300 (GENE3D); IPR011527 (PFAM); IPR003439 (PFAM); IPR036640 (G3DSA:1.20.1560.GENE3D); mobidb-lite (MOBIDB_LITE); mobidb-lite (MOBIDB_LITE); PTHR24221:SF187 (PANTHER); IPR039421 (PANTHER); IPR017871 (PROSITE_PATTERNS); NON_CYTOPLASMIC_DOMAIN (PHOBIUS); TRANSMEMBRANE (PHOBIUS); NON_CYTOPLASMIC_DOMAIN (PHOBIUS); TRANSMEMBRANE (PHOBIUS); TR…
I1RYW3	Tr-type G domain-containing protein	Colonial temperature-sensitive 3	-5.90572	WCL up	4.41351e-05	0.000240052	TRUE	844			F:GO:0003746; F:GO:0003924; F:GO:0005525; P:GO:0006414	F:translation elongation factor activity; F:GTPase activity; F:GTP binding; P:translational elongation	Coil (COILS); IPR000795 (PRINTS); IPR005517 (SMART); IPR000640 (SMART); G3DSA:3.30.70.240 (GENE3D); IPR000795 (PFAM); G3DSA:3.30.70.870 (GENE3D); G3DSA:3.40.50.300 (GENE3D); IPR004161 (PFAM); IPR014721 (G3DSA:3.30.230.GENE3D); IPR005225 (TIGRFAM); G3DSA:3.90.1430.10 (GENE3D); IPR000640 (PFAM); IPR005517 (PFAM); G3DSA:2.40.30.10 (GENE3D); IPR041095 (PFAM); PTHR42908:SF20 (PANTHER); PTHR42908 (PANT…
I1RWS7	Uncharacterized protein	Laminarinase; Flags: Precursor	0.12632	not sig	0.720522	0.752582	FALSE	850		SIGNAL 1 21 {ECO:0000256|SAM:SignalP}.	F:GO:0052861	F:glucan endo-1,3-beta-glucanase activity, C-3 substituted reducing group	IPR040720 (PFAM); G3DSA:2.70.98.30 (GENE3D); IPR040451 (PFAM); IPR005200 (PANTHER); PTHR31983:SF14 (PANTHER); SIGNAL_PEPTIDE_N_REGION (PHOBIUS); NON_CYTOPLASMIC_DOMAIN (PHOBIUS); SIGNAL_PEPTIDE_H_REGION (PHOBIUS); SIGNAL_PEPTIDE (PHOBIUS); SIGNAL_PEPTIDE_C_REGION (PHOBIUS); SignalP-TM (SIGNALP_GRAM_POSITIVE); SignalP-noTM (SIGNALP_EUK); SignalP-noTM (SIGNALP_GRAM_NEGATIVE)
A0A1C3YJC0	AMPK1_CBM domain-containing protein	Multicopy suppressor of defective G-protein 1	1.07639	not sig	0.429913	0.471108	FALSE	850					IPR032640 (PFAM); IPR013783 (G3DSA:2.60.40.GENE3D); mobidb-lite (MOBIDB_LITE); mobidb-lite (MOBIDB_LITE); mobidb-lite (MOBIDB_LITE); mobidb-lite (MOBIDB_LITE); mobidb-lite (MOBIDB_LITE); mobidb-lite (MOBIDB_LITE); mobidb-lite (MOBIDB_LITE); mobidb-lite (MOBIDB_LITE); PTHR10343 (PANTHER); PTHR10343 (PANTHER); PTHR10343:SF81 (PANTHER); PTHR10343:SF81 (PANTHER); NON_CYTOPLASMIC_DOMAIN (PHOBIUS); TRA…
I1RB97	Uncharacterized protein	Mannanase B; Short=Mannase B	1.74734	EV up	0.00011896	0.000465406	TRUE	854			F:GO:0004553; P:GO:0005975	F:hydrolase activity, hydrolyzing O-glycosyl compounds; P:carbohydrate metabolic process	IPR041447 (PFAM); IPR013783 (G3DSA:2.60.40.GENE3D); IPR008979 (G3DSA:2.60.120.GENE3D); G3DSA:3.20.20.80 (GENE3D); IPR041625 (PFAM); IPR013783 (G3DSA:2.60.40.GENE3D); IPR006102 (PFAM); PTHR43730 (PANTHER); PTHR43730:SF1 (PANTHER); IPR036156 (SUPERFAMILY); IPR036156 (SUPERFAMILY); IPR017853 (SUPERFAMILY); IPR008979 (SUPERFAMILY)
I1RBA6	V-type proton ATPase subunit a	Vacuolar proton translocating ATPase subunit a	3.01633	EV up	0.00485195	0.00949109	TRUE	857	TRANSMEM 422 446 Helical. {ECO:0000256|RuleBase:RU361189}.; TRANSMEM 458 483 Helical. {ECO:0000256|RuleBase:RU361189}.; TRANSMEM 548 566 Helical. {ECO:0000256|RuleBase:RU361189}.; TRANSMEM 578 603 Helical. {ECO:0000256|RuleBase:RU361189}.; TRANSMEM 643 667 Helical. {ECO:0000256|RuleBase:RU361189}.; TRANSMEM 754 773 Helical. {ECO:0000256|RuleBase:RU361189}.; TRANSMEM 785 808 Helical. {ECO:0000256|…		C:GO:0000220; F:GO:0015078; C:GO:0016021; P:GO:1902600	C:vacuolar proton-transporting V-type ATPase, V0 domain; F:proton transmembrane transporter activity; C:integral component of membrane; P:proton transmembrane transport	Coil (COILS); Coil (COILS); IPR026028 (PIRSF); IPR002490 (PFAM); mobidb-lite (MOBIDB_LITE); mobidb-lite (MOBIDB_LITE); IPR002490 (PANTHER); PTHR11629:SF63 (PANTHER); TRANSMEMBRANE (PHOBIUS); CYTOPLASMIC_DOMAIN (PHOBIUS); TRANSMEMBRANE (PHOBIUS); CYTOPLASMIC_DOMAIN (PHOBIUS); TRANSMEMBRANE (PHOBIUS); NON_CYTOPLASMIC_DOMAIN (PHOBIUS); TRANSMEMBRANE (PHOBIUS); NON_CYTOPLASMIC_DOMAIN (PHOBIUS); TRANS…
A0A0E0SFE7	Uncharacterized protein	Calcium permeable stress-gated cation channel 1; Short=ScCSC1	NA	EV ex	NA	NA	NA	866	TRANSMEM 36 57 Helical. {ECO:0000256|SAM:Phobius}.; TRANSMEM 117 136 Helical. {ECO:0000256|SAM:Phobius}.; TRANSMEM 183 202 Helical. {ECO:0000256|SAM:Phobius}.; TRANSMEM 444 469 Helical. {ECO:0000256|SAM:Phobius}.; TRANSMEM 489 517 Helical. {ECO:0000256|SAM:Phobius}.; TRANSMEM 538 559 Helical. {ECO:0000256|SAM:Phobius}.; TRANSMEM 584 612 Helical. {ECO:0000256|SAM:Phobius}.; TRANSMEM 633 654 Helica…		C:GO:0016021	C:integral component of membrane	Coil (COILS); IPR032880 (PFAM); IPR003864 (PFAM); IPR027815 (PFAM); mobidb-lite (MOBIDB_LITE); mobidb-lite (MOBIDB_LITE); PTHR13018 (PANTHER); PTHR13018:SF5 (PANTHER); TRANSMEMBRANE (PHOBIUS); CYTOPLASMIC_DOMAIN (PHOBIUS); TRANSMEMBRANE (PHOBIUS); TRANSMEMBRANE (PHOBIUS); NON_CYTOPLASMIC_DOMAIN (PHOBIUS); CYTOPLASMIC_DOMAIN (PHOBIUS); TRANSMEMBRANE (PHOBIUS); TRANSMEMBRANE (PHOBIUS); CYTOPLASMIC_…
A0A1C3YKM3	Uncharacterized protein	Exo-beta 1,3 glucanase; Flags: Precursor	3.48136	EV up	0.000154926	0.000566369	TRUE	874	TRANSMEM 65 87 Helical. {ECO:0000256|SAM:Phobius}.		C:GO:0016021	C:integral component of membrane	IPR012334 (G3DSA:2.160.20.GENE3D); IPR024535 (PFAM); IPR012334 (G3DSA:2.160.20.GENE3D); PTHR31375 (PANTHER); PTHR31375:SF6 (PANTHER); CYTOPLASMIC_DOMAIN (PHOBIUS); TRANSMEMBRANE (PHOBIUS); NON_CYTOPLASMIC_DOMAIN (PHOBIUS); IPR011050 (SUPERFAMILY); IPR011050 (SUPERFAMILY); TMhelix (TMHMM)
I1S3S6	Uncharacterized protein	Subtilisin-like protease 6; Flags: Precursor	7.16852	EV up	4.35465e-08	6.47391e-06	TRUE	875		SIGNAL 1 17 {ECO:0000256|SAM:SignalP}.	F:GO:0004252; C:GO:0005618; P:GO:0006508; C:GO:0016020	F:serine-type endopeptidase activity; C:cell wall; P:proteolysis; C:membrane	IPR015500 (PRINTS); IPR036852 (G3DSA:3.40.50.GENE3D); IPR000209 (PFAM); IPR003137 (PFAM); IPR010435 (PFAM); G3DSA:3.50.30.30 (GENE3D); IPR036852 (G3DSA:3.40.50.GENE3D); PTHR43806:SF32 (PANTHER); PTHR43806 (PANTHER); IPR022398 (PROSITE_PATTERNS); IPR023828 (PROSITE_PATTERNS); IPR023827 (PROSITE_PATTERNS); SIGNAL_PEPTIDE_H_REGION (PHOBIUS); NON_CYTOPLASMIC_DOMAIN (PHOBIUS); SIGNAL_PEPTIDE (PHOBIUS)…
I1RR60	Uncharacterized protein	Subtilisin-like protease 6; Flags: Precursor	NA	EV ex	NA	NA	NA	880		SIGNAL 1 17 {ECO:0000256|SAM:SignalP}.	F:GO:0004252; C:GO:0005618; P:GO:0006508; C:GO:0016020	F:serine-type endopeptidase activity; C:cell wall; P:proteolysis; C:membrane	IPR015500 (PRINTS); IPR036852 (G3DSA:3.40.50.GENE3D); G3DSA:3.50.30.30 (GENE3D); IPR000209 (PFAM); IPR036852 (G3DSA:3.40.50.GENE3D); IPR010435 (PFAM); PTHR43806:SF32 (PANTHER); PTHR43806 (PANTHER); IPR022398 (PROSITE_PATTERNS); IPR023827 (PROSITE_PATTERNS); IPR023828 (PROSITE_PATTERNS); SIGNAL_PEPTIDE_N_REGION (PHOBIUS); SIGNAL_PEPTIDE_H_REGION (PHOBIUS); SIGNAL_PEPTIDE_C_REGION (PHOBIUS); SIGNAL…
I1RR89	Fn3_like domain-containing protein	Gentiobiase A; Flags: Precursor	1.1085	EV up	0.0227699	0.0351397	TRUE	886		SIGNAL 1 18 {ECO:0000256|SAM:SignalP}.	F:GO:0004553; P:GO:0005975	F:hydrolase activity, hydrolyzing O-glycosyl compounds; P:carbohydrate metabolic process	IPR001764 (PRINTS); IPR026891 (SMART); IPR036962 (G3DSA:3.20.20.GENE3D); IPR001764 (PFAM); IPR002772 (PFAM); IPR036881 (G3DSA:3.40.50.GENE3D); IPR013783 (G3DSA:2.60.40.GENE3D); IPR026891 (PFAM); mobidb-lite (MOBIDB_LITE); mobidb-lite (MOBIDB_LITE); PTHR42715:SF12 (PANTHER); PTHR42715 (PANTHER); SIGNAL_PEPTIDE (PHOBIUS); SIGNAL_PEPTIDE_C_REGION (PHOBIUS); SIGNAL_PEPTIDE_N_REGION (PHOBIUS); NON_CYT…
V6R949	Na_H_Exchanger domain-containing protein	K(+)/H(+) antiporter 1	4.2751	EV up	0.00594851	0.0113794	TRUE	887	TRANSMEM 36 53 Helical. {ECO:0000256|SAM:Phobius}.; TRANSMEM 65 86 Helical. {ECO:0000256|SAM:Phobius}.; TRANSMEM 98 118 Helical. {ECO:0000256|SAM:Phobius}.; TRANSMEM 130 150 Helical. {ECO:0000256|SAM:Phobius}.; TRANSMEM 170 190 Helical. {ECO:0000256|SAM:Phobius}.; TRANSMEM 202 226 Helical. {ECO:0000256|SAM:Phobius}.; TRANSMEM 232 252 Helical. {ECO:0000256|SAM:Phobius}.; TRANSMEM 327 346 Helical. …		F:GO:0015299; C:GO:0016021; P:GO:1902600	F:solute:proton antiporter activity; C:integral component of membrane; P:proton transmembrane transport	IPR006153 (PFAM); IPR038770 (G3DSA:1.20.1530.GENE3D); mobidb-lite (MOBIDB_LITE); PTHR32468:SF0 (PANTHER); PTHR32468 (PANTHER); TRANSMEMBRANE (PHOBIUS); TRANSMEMBRANE (PHOBIUS); NON_CYTOPLASMIC_DOMAIN (PHOBIUS); TRANSMEMBRANE (PHOBIUS); CYTOPLASMIC_DOMAIN (PHOBIUS); TRANSMEMBRANE (PHOBIUS); TRANSMEMBRANE (PHOBIUS); NON_CYTOPLASMIC_DOMAIN (PHOBIUS); TRANSMEMBRANE (PHOBIUS); NON_CYTOPLASMIC_DOMAIN (…
I1RF48	Uncharacterized protein	Exo-beta-D-glucosaminidase; Flags: Precursor	0.319686	not sig	0.590917	0.628995	FALSE	894		SIGNAL 1 17 {ECO:0000256|SAM:SignalP}.	P:GO:0000272; C:GO:0005576; F:GO:0052761	P:polysaccharide catabolic process; C:extracellular region; F:exo-1,4-beta-D-glucosaminidase activity	IPR013783 (G3DSA:2.60.40.GENE3D); IPR041447 (PFAM); IPR041351 (PFAM); IPR013783 (G3DSA:2.60.40.GENE3D); G3DSA:3.20.20.80 (GENE3D); IPR013783 (G3DSA:2.60.40.GENE3D); IPR008979 (G3DSA:2.60.120.GENE3D); IPR006102 (PFAM); IPR043534 (PANTHER); IPR028829 (PTHR43536:PANTHER); SIGNAL_PEPTIDE_H_REGION (PHOBIUS); NON_CYTOPLASMIC_DOMAIN (PHOBIUS); SIGNAL_PEPTIDE_C_REGION (PHOBIUS); SIGNAL_PEPTIDE (PHOBIUS);…
I1RNR7	Uncharacterized protein	Phosphate metabolism protein 7	2.10437	EV up	0.000114594	0.00046411	TRUE	897	TRANSMEM 36 57 Helical. {ECO:0000256|SAM:Phobius}.; TRANSMEM 116 135 Helical. {ECO:0000256|SAM:Phobius}.; TRANSMEM 168 187 Helical. {ECO:0000256|SAM:Phobius}.; TRANSMEM 419 443 Helical. {ECO:0000256|SAM:Phobius}.; TRANSMEM 463 490 Helical. {ECO:0000256|SAM:Phobius}.; TRANSMEM 511 537 Helical. {ECO:0000256|SAM:Phobius}.; TRANSMEM 557 586 Helical. {ECO:0000256|SAM:Phobius}.; TRANSMEM 607 629 Helica…		C:GO:0016021	C:integral component of membrane	IPR027815 (PFAM); IPR032880 (PFAM); IPR003864 (PFAM); IPR022257 (PFAM); mobidb-lite (MOBIDB_LITE); mobidb-lite (MOBIDB_LITE); mobidb-lite (MOBIDB_LITE); mobidb-lite (MOBIDB_LITE); PTHR13018:SF26 (PANTHER); PTHR13018 (PANTHER); TRANSMEMBRANE (PHOBIUS); CYTOPLASMIC_DOMAIN (PHOBIUS); TRANSMEMBRANE (PHOBIUS); TRANSMEMBRANE (PHOBIUS); CYTOPLASMIC_DOMAIN (PHOBIUS); TRANSMEMBRANE (PHOBIUS); TRANSMEMBRAN…
I1RG99	Vacuolar protein sorting-associated protein 35	Vacuolar protein sorting-associated protein 35	NA	EV ex	NA	NA	NA	902			C:GO:0005829; P:GO:0015031; C:GO:0030906; P:GO:0042147	C:cytosol; P:protein transport; C:retromer, cargo-selective complex; P:retrograde transport, endosome to Golgi	IPR005378 (PFAM); IPR005378 (PIRSF); IPR042491 (G3DSA:1.25.40.GENE3D); mobidb-lite (MOBIDB_LITE); mobidb-lite (MOBIDB_LITE); mobidb-lite (MOBIDB_LITE); PTHR11099:SF0 (PANTHER); IPR005378 (PANTHER)
I1RFU5	Uncharacterized protein	Uncharacterized protein C32A11.02c	-1.00466	not sig	0.174048	0.211513	FALSE	904					IPR027842 (PFAM); mobidb-lite (MOBIDB_LITE); mobidb-lite (MOBIDB_LITE); mobidb-lite (MOBIDB_LITE); PTHR31138 (PANTHER); PTHR31138:SF1 (PANTHER)
I1S097	Chitin synthase (EC 2.4.1.16)	Class-III chitin synthase 3	0.452344	not sig	0.249816	0.29248	FALSE	905	TRANSMEM 563 588 Helical. {ECO:0000256|RuleBase:RU366040}.; TRANSMEM 618 639 Helical. {ECO:0000256|RuleBase:RU366040}.; TRANSMEM 651 676 Helical. {ECO:0000256|RuleBase:RU366040}.; TRANSMEM 696 722 Helical. {ECO:0000256|RuleBase:RU366040}.; TRANSMEM 734 753 Helical. {ECO:0000256|RuleBase:RU366040}.; TRANSMEM 833 852 Helical. {ECO:0000256|RuleBase:RU366040}.; TRANSMEM 873 894 Helical. {ECO:0000256|…		F:GO:0004100; C:GO:0005886; P:GO:0006031; C:GO:0016021; P:GO:0071555	F:chitin synthase activity; C:plasma membrane; P:chitin biosynthetic process; C:integral component of membrane; P:cell wall organization	IPR004834 (PFAM); IPR013616 (PFAM); mobidb-lite (MOBIDB_LITE); PTHR22914:SF11 (PANTHER); IPR004835 (PANTHER); NON_CYTOPLASMIC_DOMAIN (PHOBIUS); CYTOPLASMIC_DOMAIN (PHOBIUS); NON_CYTOPLASMIC_DOMAIN (PHOBIUS); CYTOPLASMIC_DOMAIN (PHOBIUS); CYTOPLASMIC_DOMAIN (PHOBIUS); TRANSMEMBRANE (PHOBIUS); TRANSMEMBRANE (PHOBIUS); NON_CYTOPLASMIC_DOMAIN (PHOBIUS); NON_CYTOPLASMIC_DOMAIN (PHOBIUS); NON_CYTOPLASM…
I1RCU4	Plasma membrane ATPase (EC 7.1.2.1)	Proton pump	1.20815	not sig	0.0364597	0.0531407	FALSE	922	TRANSMEM 115 137 Helical. {ECO:0000256|RuleBase:RU362083}.; TRANSMEM 143 162 Helical. {ECO:0000256|RuleBase:RU362083}.; TRANSMEM 291 312 Helical. {ECO:0000256|RuleBase:RU362083}.; TRANSMEM 324 356 Helical. {ECO:0000256|RuleBase:RU362083}.; TRANSMEM 694 715 Helical. {ECO:0000256|RuleBase:RU362083}.; TRANSMEM 721 740 Helical. {ECO:0000256|RuleBase:RU362083}.; TRANSMEM 761 781 Helical. {ECO:0000256|…		F:GO:0005524; C:GO:0005886; F:GO:0008553; C:GO:0016021; P:GO:0120029	F:ATP binding; C:plasma membrane; F:proton-exporting ATPase activity, phosphorylative mechanism; C:integral component of membrane; P:proton export across plasma membrane	PR00119 (PRINTS); IPR001757 (PRINTS); IPR004014 (SMART); G3DSA:2.70.150.10 (GENE3D); G3DSA:1.20.1110.10 (GENE3D); PF00122 (PFAM); IPR004014 (PFAM); IPR023214 (G3DSA:3.40.50.GENE3D); IPR001757 (TIGRFAM); PF00702 (PFAM); IPR006534 (TIGRFAM); G3DSA:1.20.1110.10 (GENE3D); IPR023299 (G3DSA:3.40.1110.GENE3D); mobidb-lite (MOBIDB_LITE); mobidb-lite (MOBIDB_LITE); PTHR42861:SF26 (PANTHER); PTHR42861 (PAN…
A0A098E0Z5	Uncharacterized protein	Putative anion/proton exchange transporter C19C7.11	4.27125	EV up	0.000822803	0.00226525	TRUE	927	TRANSMEM 9 31 Helical. {ECO:0000256|SAM:Phobius}.; TRANSMEM 211 234 Helical. {ECO:0000256|SAM:Phobius}.; TRANSMEM 289 309 Helical. {ECO:0000256|SAM:Phobius}.; TRANSMEM 391 409 Helical. {ECO:0000256|SAM:Phobius}.; TRANSMEM 442 466 Helical. {ECO:0000256|SAM:Phobius}.; TRANSMEM 516 537 Helical. {ECO:0000256|SAM:Phobius}.; TRANSMEM 558 576 Helical. {ECO:0000256|SAM:Phobius}.; TRANSMEM 616 637 Helical…		F:GO:0005247; C:GO:0016021; P:GO:1902476	F:voltage-gated chloride channel activity; C:integral component of membrane; P:chloride transmembrane transport	IPR001807 (PRINTS); IPR014743 (G3DSA:1.10.3080.GENE3D); IPR001807 (PFAM); G3DSA:3.10.580.10 (GENE3D); mobidb-lite (MOBIDB_LITE); mobidb-lite (MOBIDB_LITE); PTHR45711 (PANTHER); PTHR45711:SF3 (PANTHER); CYTOPLASMIC_DOMAIN (PHOBIUS); TRANSMEMBRANE (PHOBIUS); TRANSMEMBRANE (PHOBIUS); TRANSMEMBRANE (PHOBIUS); TRANSMEMBRANE (PHOBIUS); CYTOPLASMIC_DOMAIN (PHOBIUS); CYTOPLASMIC_DOMAIN (PHOBIUS); NON_CYT…
A0A1C3YIT5	Amidohydro_3 domain-containing protein	Uncharacterized protein YJL213W	0.38807	not sig	0.249724	0.29248	FALSE	952	TRANSMEM 35 52 Helical. {ECO:0000256|SAM:Phobius}.		C:GO:0016021; F:GO:0016810	C:integral component of membrane; F:hydrolase activity, acting on carbon-nitrogen (but not peptide) bonds	IPR013108 (PFAM); IPR011059 (G3DSA:2.30.40.GENE3D); G3DSA:3.20.20.140 (GENE3D); G3DSA:3.20.20.140 (GENE3D); mobidb-lite (MOBIDB_LITE); PTHR42857 (PANTHER); CYTOPLASMIC_DOMAIN (PHOBIUS); NON_CYTOPLASMIC_DOMAIN (PHOBIUS); TRANSMEMBRANE (PHOBIUS); IPR011059 (SUPERFAMILY); IPR032466 (SUPERFAMILY); TMhelix (TMHMM)
A0A1C3YN78	SPX domain-containing protein	Uncharacterized transporter C3B8.04c	NA	EV ex	NA	NA	NA	954			F:GO:0005524; C:GO:0016021; F:GO:0016887; F:GO:0042626; P:GO:0055085	F:ATP binding; C:integral component of membrane; F:ATPase activity; F:ATPase-coupled transmembrane transporter activity; P:transmembrane transport	IPR001898 (PFAM); IPR001898 (TIGRFAM); IPR004331 (PFAM); mobidb-lite (MOBIDB_LITE); mobidb-lite (MOBIDB_LITE); mobidb-lite (MOBIDB_LITE); mobidb-lite (MOBIDB_LITE); mobidb-lite (MOBIDB_LITE); PTHR10283 (PANTHER); PTHR10283:SF92 (PANTHER); TRANSMEMBRANE (PHOBIUS); TRANSMEMBRANE (PHOBIUS); TRANSMEMBRANE (PHOBIUS); CYTOPLASMIC_DOMAIN (PHOBIUS); CYTOPLASMIC_DOMAIN (PHOBIUS); NON_CYTOPLASMIC_DOMAIN (P…
I1RI39	Uncharacterized protein	Probable alpha/beta-glucosidase agdC; Flags: Precursor	3.69522	EV up	5.12844e-05	0.000266968	TRUE	960		SIGNAL 1 19 {ECO:0000256|SAM:SignalP}.	F:GO:0004553; P:GO:0005975; F:GO:0030246	F:hydrolase activity, hydrolyzing O-glycosyl compounds; P:carbohydrate metabolic process; F:carbohydrate binding	IPR031727 (PFAM); IPR025887 (PFAM); IPR013780 (G3DSA:2.60.40.GENE3D); IPR013780 (G3DSA:2.60.40.GENE3D); G3DSA:2.60.40.1760 (GENE3D); G3DSA:3.20.20.80 (GENE3D); IPR000322 (PFAM); mobidb-lite (MOBIDB_LITE); mobidb-lite (MOBIDB_LITE); PTHR22762:SF67 (PANTHER); PTHR22762 (PANTHER); IPR030458 (PROSITE_PATTERNS); SIGNAL_PEPTIDE_C_REGION (PHOBIUS); SIGNAL_PEPTIDE_N_REGION (PHOBIUS); NON_CYTOPLASMIC_DOMA…
A0A1C3YIG2	Aminopeptidase (EC 3.4.11.-)	Alanine/arginine aminopeptidase	-2.26843	WCL up	5.96402e-05	0.000298871	TRUE	984			F:GO:0004177; P:GO:0006508; F:GO:0008237; F:GO:0008270	F:aminopeptidase activity; P:proteolysis; F:metallopeptidase activity; F:zinc ion binding	IPR001930 (PRINTS); G3DSA:1.10.390.60 (GENE3D); PF17900 (PFAM); IPR042097 (G3DSA:2.60.40.GENE3D); IPR014782 (PFAM); IPR024571 (PFAM); G3DSA:2.60.40.1910 (GENE3D); G3DSA:1.25.50.20 (GENE3D); PTHR11533:SF171 (PANTHER); PTHR11533 (PANTHER); IPR034016 (CDD); SignalP-TM (SIGNALP_GRAM_POSITIVE); IPR042097 (SUPERFAMILY); SSF55486 (SUPERFAMILY)
A0A098DC56	Uncharacterized protein	---NA---	3.27699	not sig	0.0543145	0.0761769	FALSE	995			F:GO:0016831; P:GO:0019752; F:GO:0030170	F:carboxy-lyase activity; P:carboxylic acid metabolic process; F:pyridoxal phosphate binding	IPR002129 (PFAM); PTHR42735 (PANTHER); PTHR42735:SF4 (PANTHER); IPR015424 (SUPERFAMILY)
I1S235	Uncharacterized protein	Heat shock protein 70 homolog lhs1; Flags: Precursor	-0.633416	not sig	0.129326	0.16527	FALSE	1003		SIGNAL 1 24 {ECO:0000256|SAM:SignalP}.			Coil (COILS); Coil (COILS); Coil (COILS); PR00301 (PRINTS); G3DSA:3.30.420.40 (GENE3D); G3DSA:3.30.420.40 (GENE3D); IPR013126 (PFAM); G3DSA:3.30.30.30 (GENE3D); G3DSA:3.90.640.10 (GENE3D); IPR029048 (G3DSA:1.20.1270.GENE3D); mobidb-lite (MOBIDB_LITE); mobidb-lite (MOBIDB_LITE); mobidb-lite (MOBIDB_LITE); mobidb-lite (MOBIDB_LITE); mobidb-lite (MOBIDB_LITE); mobidb-lite (MOBIDB_LITE); mobidb-lite …
A0A098DDX7	Uncharacterized protein	YscII; Flags: Precursor	-1.76349	WCL up	0.0217857	0.0340926	TRUE	1010			F:GO:0004177; P:GO:0006508; F:GO:0008237; F:GO:0008270	F:aminopeptidase activity; P:proteolysis; F:metallopeptidase activity; F:zinc ion binding	IPR001930 (PRINTS); PF17900 (PFAM); G3DSA:1.25.50.20 (GENE3D); IPR042097 (G3DSA:2.60.40.GENE3D); G3DSA:1.10.390.60 (GENE3D); IPR024571 (PFAM); IPR014782 (PFAM); G3DSA:2.60.40.1910 (GENE3D); mobidb-lite (MOBIDB_LITE); PTHR11533:SF171 (PANTHER); PTHR11533 (PANTHER); SIGNAL_PEPTIDE (PHOBIUS); SIGNAL_PEPTIDE_H_REGION (PHOBIUS); SIGNAL_PEPTIDE_C_REGION (PHOBIUS); SIGNAL_PEPTIDE_N_REGION (PHOBIUS); NON…
I1REJ0	Peptide hydrolase (EC 3.4.-.-)	FXNA-related family protease 1	3.41273	EV up	0.0014618	0.00358221	TRUE	1033	TRANSMEM 12 31 Helical. {ECO:0000256|SAM:Phobius}.; TRANSMEM 425 448 Helical. {ECO:0000256|SAM:Phobius}.; TRANSMEM 482 501 Helical. {ECO:0000256|SAM:Phobius}.; TRANSMEM 507 530 Helical. {ECO:0000256|SAM:Phobius}.; TRANSMEM 542 561 Helical. {ECO:0000256|SAM:Phobius}.; TRANSMEM 573 593 Helical. {ECO:0000256|SAM:Phobius}.; TRANSMEM 709 733 Helical. {ECO:0000256|SAM:Phobius}.; TRANSMEM 745 764 Helica…		P:GO:0006508; F:GO:0008233; C:GO:0016021; F:GO:0046872	P:proteolysis; F:peptidase activity; C:integral component of membrane; F:metal ion binding	IPR007484 (PFAM); mobidb-lite (MOBIDB_LITE); mobidb-lite (MOBIDB_LITE); PTHR12147:SF6 (PANTHER); PTHR12147 (PANTHER); CYTOPLASMIC_DOMAIN (PHOBIUS); CYTOPLASMIC_DOMAIN (PHOBIUS); TRANSMEMBRANE (PHOBIUS); TRANSMEMBRANE (PHOBIUS); NON_CYTOPLASMIC_DOMAIN (PHOBIUS); CYTOPLASMIC_DOMAIN (PHOBIUS); TRANSMEMBRANE (PHOBIUS); NON_CYTOPLASMIC_DOMAIN (PHOBIUS); CYTOPLASMIC_DOMAIN (PHOBIUS); CYTOPLASMIC_DOMAIN…
I1RBI5	DUF1708 domain-containing protein	Multicopy suppressor of bud emergence 1	NA	EV ex	NA	NA	NA	1046					Coil (COILS); IPR012965 (PFAM); mobidb-lite (MOBIDB_LITE); mobidb-lite (MOBIDB_LITE); mobidb-lite (MOBIDB_LITE); mobidb-lite (MOBIDB_LITE); mobidb-lite (MOBIDB_LITE); mobidb-lite (MOBIDB_LITE); mobidb-lite (MOBIDB_LITE); mobidb-lite (MOBIDB_LITE); mobidb-lite (MOBIDB_LITE); mobidb-lite (MOBIDB_LITE); mobidb-lite (MOBIDB_LITE); IPR037508 (PANTHER); cd04401 (CDD)
I1RJT5	NAD-specific glutamate dehydrogenase (EC 1.4.1.2)	NAD-specific glutamate dehydrogenase; Short=NAD-GDH	-1.33573	not sig	0.0983379	0.128996	FALSE	1049			F:GO:0004352; P:GO:0019551; P:GO:0055114	F:glutamate dehydrogenase (NAD+) activity; P:glutamate catabolic process to 2-oxoglutarate; P:oxidation-reduction process	IPR006096 (SMART); IPR016210 (PIRSF); IPR006096 (PFAM); IPR028971 (PFAM); G3DSA:3.40.50.720 (GENE3D); mobidb-lite (MOBIDB_LITE); PTHR11606 (PANTHER); PTHR11606:SF29 (PANTHER); IPR033524 (PROSITE_PATTERNS); SSF53223 (SUPERFAMILY); IPR036291 (SUPERFAMILY)
I1RJZ7	Uncharacterized protein	Elongation factor 3; Short=EF-3	-7.09309	WCL up	3.57567e-07	1.59475e-05	TRUE	1055					IPR003593 (SMART); IPR034085 (SMART); G3DSA:3.40.50.300 (GENE3D); IPR003439 (PFAM); IPR003439 (PFAM); IPR011989 (G3DSA:1.25.10.GENE3D); G3DSA:3.40.50.300 (GENE3D); IPR040533 (PFAM); G3DSA:1.20.1390.20 (GENE3D); G3DSA:2.40.50.990 (GENE3D); mobidb-lite (MOBIDB_LITE); mobidb-lite (MOBIDB_LITE); PTHR19211:SF5 (PANTHER); PTHR19211 (PANTHER); IPR017871 (PROSITE_PATTERNS); IPR003439 (PROSITE_PROFILES); …
I1RCR2	Uncharacterized protein	ABC transporter G family member ARB_01379; Short=ABC transporter ARB_01379; Flags: Precursor	3.41498	EV up	0.00118222	0.0030303	TRUE	1076	TRANSMEM 315 338 Helical. {ECO:0000256|SAM:Phobius}.; TRANSMEM 821 842 Helical. {ECO:0000256|SAM:Phobius}.; TRANSMEM 854 877 Helical. {ECO:0000256|SAM:Phobius}.; TRANSMEM 898 922 Helical. {ECO:0000256|SAM:Phobius}.; TRANSMEM 934 957 Helical. {ECO:0000256|SAM:Phobius}.; TRANSMEM 964 982 Helical. {ECO:0000256|SAM:Phobius}.; TRANSMEM 1053 1073 Helical. {ECO:0000256|SAM:Phobius}.	SIGNAL 1 22 {ECO:0000256|SAM:SignalP}.	F:GO:0005524; C:GO:0016021; F:GO:0016887	F:ATP binding; C:integral component of membrane; F:ATPase activity	IPR003593 (SMART); IPR013525 (PFAM); IPR003439 (PFAM); IPR043926 (PFAM); G3DSA:3.40.50.300 (GENE3D); mobidb-lite (MOBIDB_LITE); mobidb-lite (MOBIDB_LITE); PTHR19241:SF610 (PANTHER); PTHR19241 (PANTHER); IPR000742 (PROSITE_PATTERNS); IPR017871 (PROSITE_PATTERNS); IPR000742 (PROSITE_PATTERNS); SIGNAL_PEPTIDE_C_REGION (PHOBIUS); CYTOPLASMIC_DOMAIN (PHOBIUS); NON_CYTOPLASMIC_DOMAIN (PHOBIUS); NON_CYT…
A0A1C3YK95	Uncharacterized protein	Psi-producing oxygenase C; Short=AfPpoC	0.846224	not sig	0.163466	0.199742	FALSE	1105			F:GO:0004601; F:GO:0005506; P:GO:0006979; F:GO:0016705; F:GO:0020037; P:GO:0055114; P:GO:0098869	F:peroxidase activity; F:iron ion binding; P:response to oxidative stress; F:oxidoreductase activity, acting on paired donors, with incorporation or reduction of molecular oxygen; F:heme binding; P:oxidation-reduction process; P:cellular oxidant detoxification	IPR019791 (PRINTS); IPR001128 (PFAM); IPR036396 (G3DSA:1.10.630.GENE3D); IPR037120 (G3DSA:1.10.640.GENE3D); IPR019791 (PFAM); mobidb-lite (MOBIDB_LITE); mobidb-lite (MOBIDB_LITE); PTHR11903:SF13 (PANTHER); PTHR11903 (PANTHER); NON_CYTOPLASMIC_DOMAIN (PHOBIUS); TRANSMEMBRANE (PHOBIUS); CYTOPLASMIC_DOMAIN (PHOBIUS); IPR019791 (PROSITE_PROFILES); IPR034812 (CDD); IPR010255 (SUPERFAMILY); IPR036396 (…
I1RXH6	Uncharacterized protein	---NA---	3.1766	EV up	0.00217642	0.00505564	TRUE	1110			F:GO:0005524	F:ATP binding	Coil (COILS); IPR000641 (PRINTS); IPR003593 (SMART); G3DSA:1.10.8.60 (GENE3D); IPR041627 (PFAM); IPR003959 (PFAM); G3DSA:3.40.50.300 (GENE3D); mobidb-lite (MOBIDB_LITE); mobidb-lite (MOBIDB_LITE); mobidb-lite (MOBIDB_LITE); mobidb-lite (MOBIDB_LITE); mobidb-lite (MOBIDB_LITE); mobidb-lite (MOBIDB_LITE); mobidb-lite (MOBIDB_LITE); PTHR10887:SF368 (PANTHER); PTHR10887 (PANTHER); PTHR10887:SF368 (PA…
Q4I1T9	Protein EFR3	Protein EFR3	NA	EV ex	NA	NA	NA	1117			P:GO:0072659	P:protein localization to plasma membrane	mobidb-lite (MOBIDB_LITE); mobidb-lite (MOBIDB_LITE); mobidb-lite (MOBIDB_LITE); mobidb-lite (MOBIDB_LITE); mobidb-lite (MOBIDB_LITE); mobidb-lite (MOBIDB_LITE); mobidb-lite (MOBIDB_LITE); mobidb-lite (MOBIDB_LITE); mobidb-lite (MOBIDB_LITE); mobidb-lite (MOBIDB_LITE); IPR039786 (PANTHER); TRANSMEMBRANE (PHOBIUS); CYTOPLASMIC_DOMAIN (PHOBIUS); NON_CYTOPLASMIC_DOMAIN (PHOBIUS); TRANSMEMBRANE (PHOB…
I1RDB2	Uncharacterized protein	Vacuolar Na(+)/H(+) exchanger	NA	EV ex	NA	NA	NA	1120	TRANSMEM 268 292 Helical. {ECO:0000256|SAM:Phobius}.; TRANSMEM 304 322 Helical. {ECO:0000256|SAM:Phobius}.; TRANSMEM 418 446 Helical. {ECO:0000256|SAM:Phobius}.; TRANSMEM 506 526 Helical. {ECO:0000256|SAM:Phobius}.; TRANSMEM 538 558 Helical. {ECO:0000256|SAM:Phobius}.; TRANSMEM 570 594 Helical. {ECO:0000256|SAM:Phobius}.; TRANSMEM 606 626 Helical. {ECO:0000256|SAM:Phobius}.; TRANSMEM 638 661 Heli…		C:GO:0016021; P:GO:0055085	C:integral component of membrane; P:transmembrane transport	IPR004837 (PFAM); IPR005185 (PFAM); mobidb-lite (MOBIDB_LITE); mobidb-lite (MOBIDB_LITE); mobidb-lite (MOBIDB_LITE); mobidb-lite (MOBIDB_LITE); mobidb-lite (MOBIDB_LITE); mobidb-lite (MOBIDB_LITE); mobidb-lite (MOBIDB_LITE); mobidb-lite (MOBIDB_LITE); mobidb-lite (MOBIDB_LITE); mobidb-lite (MOBIDB_LITE); mobidb-lite (MOBIDB_LITE); mobidb-lite (MOBIDB_LITE); PTHR31503 (PANTHER); PTHR31503:SF10 (PA…
A0A1C3YKR7	Alpha-mann_mid domain-containing protein	Alpha-D-mannoside mannohydrolase	-0.113909	not sig	0.764382	0.789154	FALSE	1136			F:GO:0004559; P:GO:0006013; F:GO:0030246	F:alpha-mannosidase activity; P:mannose metabolic process; F:carbohydrate binding	IPR015341 (SMART); IPR000602 (PFAM); IPR037094 (G3DSA:1.20.1270.GENE3D); IPR015341 (PFAM); G3DSA:2.70.98.30 (GENE3D); IPR041147 (PFAM); IPR027291 (G3DSA:3.20.110.GENE3D); IPR011682 (PFAM); mobidb-lite (MOBIDB_LITE); mobidb-lite (MOBIDB_LITE); PTHR46017:SF1 (PANTHER); PTHR46017 (PANTHER); cd10812 (CDD); IPR028995 (SUPERFAMILY); IPR011013 (SUPERFAMILY); IPR011330 (SUPERFAMILY)
A0A1C3YJ69	Uncharacterized protein	9,12-octadecadienoate 8-hydroperoxide 8R-isomerase	-4.60425	WCL up	0.00827091	0.0151181	TRUE	1151			F:GO:0004601; F:GO:0005506; P:GO:0006979; F:GO:0016705; F:GO:0020037; P:GO:0055114; P:GO:0098869	F:peroxidase activity; F:iron ion binding; P:response to oxidative stress; F:oxidoreductase activity, acting on paired donors, with incorporation or reduction of molecular oxygen; F:heme binding; P:oxidation-reduction process; P:cellular oxidant detoxification	IPR019791 (PRINTS); IPR037120 (G3DSA:1.10.640.GENE3D); IPR001128 (PFAM); IPR019791 (PFAM); mobidb-lite (MOBIDB_LITE); mobidb-lite (MOBIDB_LITE); PTHR11903:SF13 (PANTHER); PTHR11903 (PANTHER); PTHR11903:SF13 (PANTHER); PTHR11903 (PANTHER); IPR017972 (PROSITE_PATTERNS); IPR019791 (PROSITE_PROFILES); IPR034812 (CDD); IPR010255 (SUPERFAMILY); IPR036396 (SUPERFAMILY)
A0A098DNE7	Uncharacterized protein	Revert to axial protein 2; Flags: Precursor	NA	EV ex	NA	NA	NA	1231	TRANSMEM 1157 1184 Helical. {ECO:0000256|SAM:Phobius}.		C:GO:0016021	C:integral component of membrane	PF12768 (PFAM); PTHR31778 (PANTHER); CYTOPLASMIC_DOMAIN (PHOBIUS); SIGNAL_PEPTIDE_H_REGION (PHOBIUS); SIGNAL_PEPTIDE (PHOBIUS); SIGNAL_PEPTIDE_N_REGION (PHOBIUS); SIGNAL_PEPTIDE_C_REGION (PHOBIUS); TRANSMEMBRANE (PHOBIUS); NON_CYTOPLASMIC_DOMAIN (PHOBIUS); IPR011043 (SUPERFAMILY); IPR011043 (SUPERFAMILY); TMhelix (TMHMM)
I1RY25	SSD domain-containing protein	Niemann-Pick type C-related protein 1; Flags: Precursor	5.06619	EV up	1.81016e-05	0.000139238	TRUE	1273	TRANSMEM 265 290 Helical. {ECO:0000256|SAM:Phobius}.; TRANSMEM 352 372 Helical. {ECO:0000256|SAM:Phobius}.; TRANSMEM 592 616 Helical. {ECO:0000256|SAM:Phobius}.; TRANSMEM 628 652 Helical. {ECO:0000256|SAM:Phobius}.; TRANSMEM 658 680 Helical. {ECO:0000256|SAM:Phobius}.; TRANSMEM 710 729 Helical. {ECO:0000256|SAM:Phobius}.; TRANSMEM 735 760 Helical. {ECO:0000256|SAM:Phobius}.; TRANSMEM 826 843 Heli…	SIGNAL 1 24 {ECO:0000256|SAM:SignalP}.	C:GO:0016021	C:integral component of membrane	IPR032190 (PFAM); IPR003392 (PFAM); G3DSA:1.20.1640.10 (GENE3D); IPR000731 (PFAM); PTHR45727 (PANTHER); PTHR45727:SF2 (PANTHER); SIGNAL_PEPTIDE_N_REGION (PHOBIUS); CYTOPLASMIC_DOMAIN (PHOBIUS); CYTOPLASMIC_DOMAIN (PHOBIUS); TRANSMEMBRANE (PHOBIUS); SIGNAL_PEPTIDE_C_REGION (PHOBIUS); CYTOPLASMIC_DOMAIN (PHOBIUS); TRANSMEMBRANE (PHOBIUS); TRANSMEMBRANE (PHOBIUS); NON_CYTOPLASMIC_DOMAIN (PHOBIUS); C…
[truncated: 8 more rows]

## Sheet: EV exclusive VS lysate
Uniprot ID	Protein name - Uniprot	Protein name - Blast2GO	logFC	Enrichment	p-value	adj.P.Val	Significant	Length	Transmembrane	Signal peptide	GO.IDs	GO.Names	InterPro.IDs
[truncated: 201 more rows]

## Sheet: EV enriched
Uniprot ID	Protein name - Uniprot	Protein name - Blast2GO	logFC	Enrichment	p-value	adj.P.Val	Significant	Length	Transmembrane	Signal peptide	GO.IDs	GO.Names	InterPro.IDs
[truncated: 130 more rows]

## Sheet: Lysate enriched
Uniprot ID	Protein name - Uniprot	Protein name - Blast2GO	logFC	Enrichment	p-value	adj.P.Val	Significant	Length	Transmembrane	Signal peptide	GO.IDs	GO.Names	InterPro.IDs
[truncated: 162 more rows]
