# Supplementary material for: Extracellular Vesicles from Fusarium graminearum Contain Protein Effectors Expressed during Infection of Corn
Source: J Fungi (Basel). 2021 Nov 17;7(11):977. doi: 10.3390/jof7110977 (PMC8625442; doi:10.3390/jof7110977)
Supplement: Supplementary file 1 [file jof-07-00977-s001.zip › 3.table_S3_Secretome_proteins.xlsx]

## Sheet: Sheet2
Uniprot ID	logFC	P.Value	adj.P.Val	significant	Enrichment VS EVs	Protein name	Length	Transmembrane	Signal Peptide	GO cellular component
A0A098CZU8					SEC ex	Uncharacterized protein	513
A0A098D6G1					SEC ex	AB hydrolase-1 domain-containing protein	376		SIGNAL 1 20 {ECO:0000256|SAM:SignalP}.
A0A098DBT6					SEC ex	Uncharacterized protein	724
A0A098DGL9	1.25025	0.00471602	0.0166968	TRUE	EV up	Uncharacterized protein	204
A0A098DI20	0.770775	0.0688791	0.123446	FALSE	not sig	Uncharacterized protein	278		SIGNAL 1 20 {ECO:0000256|SAM:SignalP}.
A0A098DRN9	1.37515	0.104656	0.174007	FALSE	not sig	NmrA domain-containing protein	306
A0A098DV37	0.376439	0.250801	0.344383	FALSE	not sig	Uncharacterized protein	585
A0A098DWE5	0.819567	0.342214	0.429323	FALSE	not sig	WSC domain-containing protein	774		SIGNAL 1 17 {ECO:0000256|SAM:SignalP}.
A0A0E0RMK7	-1.09217	0.00953699	0.0263221	TRUE	SEC up	Glyco_hydro_20 domain-containing protein	300
A0A0E0RSX4					SEC ex	Uncharacterized protein	146		SIGNAL 1 17 {ECO:0000256|SAM:SignalP}.
A0A0E0SAF9	-0.0979733	0.864932	0.894087	FALSE	not sig	Uncharacterized protein	163		SIGNAL 1 19 {ECO:0000256|SAM:SignalP}.
A0A0E0SL37	1.45153	0.00857185	0.0238973	TRUE	EV up	Uncharacterized protein	360		SIGNAL 1 20 {ECO:0000256|SAM:SignalP}.
A0A1C3YHY3	1.23421	0.0660431	0.11992	FALSE	not sig	Uncharacterized protein	259		SIGNAL 1 19 {ECO:0000256|SAM:SignalP}.
A0A1C3YJU9					SEC ex	Uncharacterized protein	464		SIGNAL 1 19 {ECO:0000256|SAM:SignalP}.
A0A1C3YKB0					SEC ex	KOW domain-containing protein	173			large ribosomal subunit [GO:0015934]
A0A1C3YKJ5	0.627866	0.195384	0.276543	FALSE	not sig	Carboxylic ester hydrolase (EC 3.1.1.-)	580		SIGNAL 1 19 {ECO:0000256|RuleBase:RU361235}.
A0A1C3YKR6					SEC ex	Uncharacterized protein	438		SIGNAL 1 19 {ECO:0000256|SAM:SignalP}.
A0A1C3YKX4					SEC ex	Uncharacterized protein	665
A0A1C3YL30					SEC ex	Uncharacterized protein	523		SIGNAL 1 19 {ECO:0000256|SAM:SignalP}.
A0A1C3YMP2	0.411645	0.37448	0.463481	FALSE	not sig	Carboxylic ester hydrolase (EC 3.1.1.-)	549		SIGNAL 1 20 {ECO:0000256|RuleBase:RU361235}.
A0A1C3YMS8	-1.25855	0.170307	0.246098	FALSE	not sig	Uncharacterized protein	628		SIGNAL 1 21 {ECO:0000256|SAM:SignalP}.
A0A1C3YMT3	2.36355	0.00172541	0.00780678	TRUE	EV up	Beta-glucosidase (EC 3.2.1.21)	802		SIGNAL 1 21 {ECO:0000256|SAM:SignalP}.
A0A1C3YN01	2.31773	0.00757875	0.0217889	TRUE	EV up	Uncharacterized protein	275		SIGNAL 1 19 {ECO:0000256|SAM:SignalP}.
A0A1C3YNE1	1.96432	0.000310202	0.00237822	TRUE	EV up	Uncharacterized protein	827		SIGNAL 1 19 {ECO:0000256|SAM:SignalP}.
E6PBN9					SEC ex	Galactose oxidase (EC 1.1.3.9)	1067		SIGNAL 1 19 {ECO:0000256|SAM:SignalP}.
I1R9G1	-0.837461	0.0475443	0.0924101	FALSE	not sig	FAD-binding PCMH-type domain-containing protein	503		SIGNAL 1 22 {ECO:0000256|SAM:SignalP}.
I1R9N3	-0.368983	0.327633	0.412908	FALSE	not sig	GH16 domain-containing protein	314		SIGNAL 1 19 {ECO:0000256|SAM:SignalP}.
I1RAS9	0.332408	0.324089	0.412127	FALSE	not sig	Sortilin	1511	TRANSMEM 1384 1405 Helical. {ECO:0000256|SAM:Phobius}.	SIGNAL 1 26 {ECO:0000256|SAM:SignalP}.	Golgi apparatus [GO:0005794]; integral component of membrane [GO:0016021]
I1RBS7					SEC ex	Dipeptidyl peptidase 3 (EC 3.4.14.4) (Dipeptidyl aminopeptidase III) (Dipeptidyl peptidase III)	707			cytoplasm [GO:0005737]
I1RCN8					SEC ex	Uroporphyrinogen decarboxylase (EC 4.1.1.37)	366
I1RD17					SEC ex	Uncharacterized protein	123			ribosome [GO:0005840]
I1RD96	2.02056	0.0121447	0.0314327	TRUE	EV up	Uncharacterized protein	724		SIGNAL 1 16 {ECO:0000256|SAM:SignalP}.
I1RDI6	0.182283	0.66749	0.73106	FALSE	not sig	Uncharacterized protein	621		SIGNAL 1 18 {ECO:0000256|SAM:SignalP}.
I1RDN8					SEC ex	Uncharacterized protein	442		SIGNAL 1 20 {ECO:0000256|SAM:SignalP}.
I1REB0					SEC ex	Amidohydro_3 domain-containing protein	652		SIGNAL 1 19 {ECO:0000256|SAM:SignalP}.
I1REC8	-0.383177	0.308517	0.399768	FALSE	not sig	Carboxylic ester hydrolase (EC 3.1.1.-)	486		SIGNAL 1 20 {ECO:0000256|RuleBase:RU361235}.
I1RF07					SEC ex	Uncharacterized protein	237		SIGNAL 1 21 {ECO:0000256|SAM:SignalP}.
I1RF25					SEC ex	C3H1-type domain-containing protein	1890
I1RF87	-0.75974	0.0413708	0.08177	FALSE	not sig	Chitin-binding type-1 domain-containing protein	430		SIGNAL 1 17 {ECO:0000256|SAM:SignalP}.
I1RFI4					SEC ex	Malate dehydrogenase (EC 1.1.1.37)	336
I1RFS2	-1.18488	0.00586013	0.0190437	TRUE	SEC up	Uncharacterized protein	140		SIGNAL 1 18 {ECO:0000256|SAM:SignalP}.
I1RFX2					SEC ex	AB hydrolase-1 domain-containing protein	287		SIGNAL 1 15 {ECO:0000256|SAM:SignalP}.
I1RG70	-2.24775	0.0067989	0.0208499	TRUE	SEC up	Uncharacterized protein	394		SIGNAL 1 20 {ECO:0000256|SAM:SignalP}.
I1RGN1	-2.87777	0.00153937	0.00732529	TRUE	SEC up	Uncharacterized protein	248		SIGNAL 1 21 {ECO:0000256|SAM:SignalP}.
I1RGP5	0.500214	0.166951	0.242518	FALSE	not sig	Peptidase A1 domain-containing protein	386		SIGNAL 1 21 {ECO:0000256|SAM:SignalP}.
I1RGR0	-0.389923	0.373332	0.463481	FALSE	not sig	Uncharacterized protein	735		SIGNAL 1 19 {ECO:0000256|SAM:SignalP}.
I1RGU8	-0.230074	0.475674	0.556297	FALSE	not sig	Uncharacterized protein	389		SIGNAL 1 15 {ECO:0000256|SAM:SignalP}.
I1RGY5	2.14083	0.0499854	0.0958054	FALSE	not sig	Glycosidase (EC 3.2.-.-)	385		SIGNAL 1 20 {ECO:0000256|SAM:SignalP}.	cell wall [GO:0005618]; membrane [GO:0016020]
I1RH13					SEC ex	Uncharacterized protein	323		SIGNAL 1 20 {ECO:0000256|SAM:SignalP}.
I1RHF9	-0.166156	0.653282	0.718349	FALSE	not sig	Uncharacterized protein	128		SIGNAL 1 20 {ECO:0000256|SAM:SignalP}.
I1RHG0	1.07253	0.276366	0.368487	FALSE	not sig	Glyco_18 domain-containing protein	414		SIGNAL 1 23 {ECO:0000256|SAM:SignalP}.
I1RHP8					SEC ex	FAD-binding PCMH-type domain-containing protein	502		SIGNAL 1 22 {ECO:0000256|SAM:SignalP}.
I1RHQ1					SEC ex	SCP domain-containing protein	246		SIGNAL 1 17 {ECO:0000256|SAM:SignalP}.
I1RHQ4					SEC ex	Uncharacterized protein	411		SIGNAL 1 20 {ECO:0000256|SAM:SignalP}.
I1RIE9	0.756521	0.467708	0.549308	FALSE	not sig	Uncharacterized protein	198		SIGNAL 1 20 {ECO:0000256|SAM:SignalP}.
I1RII9	-0.606008	0.32552	0.412127	FALSE	not sig	Uncharacterized protein	598		SIGNAL 1 17 {ECO:0000256|SAM:SignalP}.
I1RIM4	0.424553	0.610119	0.681752	FALSE	not sig	Uncharacterized protein	193
I1RJ55	0.846758	0.133269	0.202142	FALSE	not sig	Fn3_like domain-containing protein	756		SIGNAL 1 18 {ECO:0000256|SAM:SignalP}.
I1RJF8	2.08118	0.0156392	0.0385395	TRUE	EV up	Peptidase A1 domain-containing protein	811		SIGNAL 1 17 {ECO:0000256|SAM:SignalP}.
I1RJW6					SEC ex	Uncharacterized protein	116			ribosome [GO:0005840]
I1RKZ9					SEC ex	Uncharacterized protein	362		SIGNAL 1 18 {ECO:0000256|SAM:SignalP}.
I1RLE3	1.65313	0.116837	0.187355	FALSE	not sig	PA14 domain-containing protein	337		SIGNAL 1 18 {ECO:0000256|SAM:SignalP}.
I1RLG1	-0.370485	0.279577	0.370978	FALSE	not sig	Peptidase A1 domain-containing protein	405		SIGNAL 1 21 {ECO:0000256|SAM:SignalP}.
I1RLG9					SEC ex	GH16 domain-containing protein	286		SIGNAL 1 19 {ECO:0000256|SAM:SignalP}.
I1RLK2					SEC ex	Uncharacterized protein	126		SIGNAL 1 23 {ECO:0000256|SAM:SignalP}.
I1RLN1	0.314449	0.650809	0.718349	FALSE	not sig	Uncharacterized protein	273		SIGNAL 1 21 {ECO:0000256|SAM:SignalP}.
I1RM99	-0.0333145	0.916502	0.933412	FALSE	not sig	Cupin_1 domain-containing protein	240		SIGNAL 1 20 {ECO:0000256|SAM:SignalP}.
I1RMU2	-0.086426	0.785386	0.833717	FALSE	not sig	Uncharacterized protein	409
I1RNH4					SEC ex	Uncharacterized protein	503
I1RNV4					SEC ex	Uncharacterized protein	380
I1RPG4					SEC ex	SurE domain-containing protein	297		SIGNAL 1 16 {ECO:0000256|SAM:SignalP}.
I1RPK1					SEC ex	Uncharacterized protein	963		SIGNAL 1 30 {ECO:0000256|SAM:SignalP}.
I1RPY5					SEC ex	Uncharacterized protein	670		SIGNAL 1 23 {ECO:0000256|SAM:SignalP}.
I1RQX8	2.53539	0.000434685	0.00296776	TRUE	EV up	WSC domain-containing protein	762		SIGNAL 1 17 {ECO:0000256|SAM:SignalP}.
I1RR55	2.06027	0.0540142	0.102813	FALSE	not sig	Uncharacterized protein	228
I1RR60	1.54382	0.0185388	0.0441493	TRUE	EV up	Uncharacterized protein	880		SIGNAL 1 17 {ECO:0000256|SAM:SignalP}.	cell wall [GO:0005618]; membrane [GO:0016020]
I1RRU6					SEC ex	AB hydrolase-1 domain-containing protein	482
I1RRY4	0.670687	0.311315	0.400398	FALSE	not sig	GH16 domain-containing protein	519		SIGNAL 1 19 {ECO:0000256|SAM:SignalP}.
I1RS80					SEC ex	DUF1524 domain-containing protein	200		SIGNAL 1 16 {ECO:0000256|SAM:SignalP}.
I1RTW1	1.76496	0.000983256	0.00502553	TRUE	EV up	Uncharacterized protein	278		SIGNAL 1 21 {ECO:0000256|SAM:SignalP}.
I1RUE8	-1.13861	0.149144	0.220127	FALSE	not sig	FAD-binding PCMH-type domain-containing protein	560		SIGNAL 1 20 {ECO:0000256|SAM:SignalP}.
I1RUQ3					SEC ex	Aconitate hydratase, mitochondrial (Aconitase) (EC 4.2.1.-)	788			mitochondrion [GO:0005739]
I1RUV5					SEC ex	Uncharacterized protein	390		SIGNAL 1 18 {ECO:0000256|SAM:SignalP}.
I1RUY9	0.766907	0.486613	0.564307	FALSE	not sig	Uncharacterized protein	466		SIGNAL 1 19 {ECO:0000256|SAM:SignalP}.
I1RVI7					SEC ex	Cellulase domain-containing protein	433		SIGNAL 1 17 {ECO:0000256|SAM:SignalP}.
I1RVR2					SEC ex	Glycine cleavage system P protein (EC 1.4.4.2)	1054			mitochondrion [GO:0005739]
I1RXM5	0.0908999	0.92087	0.934299	FALSE	not sig	Carboxylic ester hydrolase (EC 3.1.1.-)	523		SIGNAL 1 19 {ECO:0000256|RuleBase:RU361235}.
I1RXR7	0.216189	0.450894	0.536408	FALSE	not sig	Uncharacterized protein	344		SIGNAL 1 16 {ECO:0000256|SAM:SignalP}.
I1RYU0					SEC ex	Nicotinate-nucleotide pyrophosphorylase [carboxylating] (EC 2.4.2.19) (Quinolinate phosphoribosyltransferase [decarboxylating])	294
I1RYV9					SEC ex	Uncharacterized protein	170		SIGNAL 1 19 {ECO:0000256|SAM:SignalP}.
I1S0S4					SEC ex	VOC domain-containing protein	135
I1S1J0					SEC ex	Uncharacterized protein	386		SIGNAL 1 16 {ECO:0000256|SAM:SignalP}.	extracellular region [GO:0005576]
I1S1K4					SEC ex	FAD-binding PCMH-type domain-containing protein	488		SIGNAL 1 21 {ECO:0000256|SAM:SignalP}.
I1S2L0	0.359323	0.456833	0.541141	FALSE	not sig	Uncharacterized protein	733		SIGNAL 1 17 {ECO:0000256|SAM:SignalP}.
I1S2L2					SEC ex	Uncharacterized protein	597		SIGNAL 1 24 {ECO:0000256|SAM:SignalP}.
I1S2W9	0.822088	0.0874545	0.150859	FALSE	not sig	Peptidase_M14 domain-containing protein	539		SIGNAL 1 19 {ECO:0000256|SAM:SignalP}.
I1S305	1.43539	0.0407592	0.0815185	FALSE	not sig	Apple domain-containing protein	400		SIGNAL 1 21 {ECO:0000256|SAM:SignalP}.
I1S330	-2.54991	0.00054069	0.00345584	TRUE	SEC up	Glyco_hydro_114 domain-containing protein	283		SIGNAL 1 19 {ECO:0000256|SAM:SignalP}.
I1S364					SEC ex	Uncharacterized protein	474		SIGNAL 1 19 {ECO:0000256|SAM:SignalP}.
I1S386	-0.519689	0.376286	0.463639	FALSE	not sig	Amidohydro-rel domain-containing protein	373		SIGNAL 1 16 {ECO:0000256|SAM:SignalP}.
I1S3D6	0.883532	0.14708	0.220127	FALSE	not sig	Uncharacterized protein	701		SIGNAL 1 18 {ECO:0000256|SAM:SignalP}.
I1S3I2					SEC ex	Uncharacterized protein	447		SIGNAL 1 21 {ECO:0000256|SAM:SignalP}.
I1S3J9	-2.00487	0.00226767	0.00962886	TRUE	SEC up	COesterase domain-containing protein	539		SIGNAL 1 17 {ECO:0000256|SAM:SignalP}.
I1S3S2	0.108614	0.789362	0.834728	FALSE	not sig	Uncharacterized protein	340		SIGNAL 1 18 {ECO:0000256|SAM:SignalP}.
I1S4A8	0.680385	0.384882	0.472122	FALSE	not sig	Uncharacterized protein	279		SIGNAL 1 20 {ECO:0000256|SAM:SignalP}.
I1S5G4					SEC ex	FAD-binding PCMH-type domain-containing protein	482		SIGNAL 1 17 {ECO:0000256|SAM:SignalP}.
I1S5T5	-2.09649	0.0332488	0.0695203	FALSE	not sig	Uncharacterized protein	468		SIGNAL 1 19 {ECO:0000256|SAM:SignalP}.
I1S5Y0	-1.30527	0.0259633	0.0564243	FALSE	not sig	Arylsulfatase (AS) (EC 3.1.6.1) (Aryl-sulfate sulphohydrolase)	586		SIGNAL 1 22 {ECO:0000256|SAM:SignalP}.
I1S6B9	-3.31056	0.00456651	0.0165836	TRUE	SEC up	Uncharacterized protein	610		SIGNAL 1 20 {ECO:0000256|SAM:SignalP}.
I1S8D3					SEC ex	Uncharacterized protein	290
I1SAR6	1.2208	0.16516	0.241186	FALSE	not sig	Uncharacterized protein	327		SIGNAL 1 19 {ECO:0000256|SAM:SignalP}.
V6R5Q6	0.286744	0.479273	0.558141	FALSE	not sig	alpha-1,2-Mannosidase (EC 3.2.1.-)	545		SIGNAL 1 18 {ECO:0000256|SAM:SignalP}.	membrane [GO:0016020]
V6RI46	-0.250223	0.634619	0.703433	FALSE	not sig	Amb_all domain-containing protein	336		SIGNAL 1 17 {ECO:0000256|SAM:SignalP}.	extracellular region [GO:0005576]
I1RMG9	4.85161	3.07044e-05	0.000403543	TRUE	EV up	Iron transport multicopper oxidase FET3 (EC 1.-.-.-) (Cell surface ferroxidase FET3)	622	TRANSMEM 554 574 Helical. {ECO:0000255}.	SIGNAL 1 22 {ECO:0000255}.	integral component of membrane [GO:0016021]; plasma membrane [GO:0005886]
I1S2N3	-3.24209	0.0104866	0.0283755	TRUE	SEC up	Galactose oxidase (GAO) (GO) (GOase) (EC 1.1.3.9)	680		SIGNAL 1 24 {ECO:0000250}.	extracellular region [GO:0005576]
A0A098D8Z6	0.437636	0.18197	0.260227	FALSE	not sig	Uncharacterized protein	652
A0A098DB19	0.332035	0.514591	0.59178	FALSE	not sig	Ribosomal_L18e/L15P domain-containing protein	157			ribosome [GO:0005840]
A0A098DBH5	4.26108	2.5218e-06	6.32742e-05	TRUE	EV up	V-type proton ATPase proteolipid subunit	187	TRANSMEM 38 60 Helical. {ECO:0000256|RuleBase:RU363060}.; TRANSMEM 81 102 Helical. {ECO:0000256|RuleBase:RU363060}.; TRANSMEM 114 139 Helical. {ECO:0000256|RuleBase:RU363060}.; TRANSMEM 151 176 Helical. {ECO:0000256|RuleBase:RU363060}.		integral component of membrane [GO:0016021]; proton-transporting V-type ATPase, V0 domain [GO:0033179]; vacuolar membrane [GO:0005774]
A0A098DC56	3.263	0.0551488	0.104254	FALSE	not sig	Uncharacterized protein	995
A0A098DDX7	-0.531154	0.422592	0.509325	FALSE	not sig	Uncharacterized protein	1010
A0A098DDY0	1.54431	0.118166	0.187437	FALSE	not sig	Transaldolase (EC 2.2.1.2)	393			cytoplasm [GO:0005737]
A0A098DGQ1	-0.659276	0.0632893	0.116452	FALSE	not sig	Superoxide dismutase [Cu-Zn] (EC 1.15.1.1)	228
A0A098DJU9	1.14083	0.00114713	0.00575649	TRUE	EV up	Catalase-peroxidase (CP) (EC 1.11.1.21) (Peroxidase/catalase)	777		SIGNAL 1 18 {ECO:0000256|HAMAP-Rule:MF_03108, ECO:0000256|RuleBase:RU003451}.	extracellular region [GO:0005576]
A0A098DKT1	0.178308	0.747385	0.805774	FALSE	not sig	Carboxylic ester hydrolase (EC 3.1.1.-)	606		SIGNAL 1 23 {ECO:0000256|RuleBase:RU361235}.
A0A098DQM6	0.135239	0.836307	0.877645	FALSE	not sig	AMP_N domain-containing protein	533
A0A098DQR8	-0.362499	0.265577	0.35931	FALSE	not sig	Uncharacterized protein	211	TRANSMEM 12 35 Helical. {ECO:0000256|SAM:Phobius}.		integral component of membrane [GO:0016021]
A0A098DS79	2.69233	0.00211511	0.00912142	TRUE	EV up	Uncharacterized protein	580		SIGNAL 1 20 {ECO:0000256|SAM:SignalP}.
A0A098DT74	0.279845	0.574973	0.647725	FALSE	not sig	Proteasome endopeptidase complex (EC 3.4.25.1)	346			cytoplasm [GO:0005737]; nucleus [GO:0005634]; proteasome core complex, alpha-subunit complex [GO:0019773]
A0A098DXB4	1.48305	0.0058649	0.0190437	TRUE	EV up	Trehalase (EC 3.2.1.28) (Alpha-trehalose glucohydrolase)	688		SIGNAL 1 20 {ECO:0000256|SAM:SignalP}.
A0A098DY67	-0.346277	0.313355	0.400398	FALSE	not sig	CFEM domain-containing protein	379
A0A098E0Z2	2.24158	0.00293466	0.011408	TRUE	EV up	CoA_binding domain-containing protein	763			large ribosomal subunit [GO:0015934]
A0A098E4T8	-0.504247	0.306306	0.399486	FALSE	not sig	Uncharacterized protein	525			cytoplasm [GO:0005737]
A0A0E0RRY2	-3.11121	5.95012e-06	0.000109482	TRUE	SEC up	Peptide hydrolase (EC 3.4.-.-)	369		SIGNAL 1 18 {ECO:0000256|RuleBase:RU361240}.
A0A0E0RU55	-0.452557	0.108621	0.178448	FALSE	not sig	Uncharacterized protein	281
A0A0E0RV94	1.32447	0.0170635	0.0416771	TRUE	EV up	Ribosomal protein L19	2858			cytosolic large ribosomal subunit [GO:0022625]
A0A0E0S218	2.17403	8.07247e-05	0.000768276	TRUE	EV up	Uncharacterized protein	446		SIGNAL 1 15 {ECO:0000256|SAM:SignalP}.
A0A0E0SBV6	0.185986	0.524418	0.598096	FALSE	not sig	Pyr_redox_2 domain-containing protein	404		SIGNAL 1 18 {ECO:0000256|SAM:SignalP}.
A0A0E0SDM0	0.722579	0.0643446	0.11761	FALSE	not sig	GMC_OxRdtase_N domain-containing protein	677
A0A0E0SFP4	-1.97085	0.00162777	0.00754646	TRUE	SEC up	Dipeptidase (EC 3.4.13.19)	488
A0A0E0SID1	1.67144	0.000556195	0.00345584	TRUE	EV up	Adenosylhomocysteinase (EC 3.3.1.1)	449
A0A1C3YHG7	0.712982	0.117436	0.187355	FALSE	not sig	Citrate synthase	472
A0A1C3YHX2	2.82182	0.000630769	0.00356265	TRUE	EV up	Uncharacterized protein	800	TRANSMEM 42 64 Helical. {ECO:0000256|SAM:Phobius}.		integral component of membrane [GO:0016021]
A0A1C3YHX6	1.19755	0.0122998	0.0314327	TRUE	EV up	Uncharacterized protein	250			ribosome [GO:0005840]
A0A1C3YI28	0.782727	0.0556879	0.104557	FALSE	not sig	Proteasome subunit beta (EC 3.4.25.1)	205			cytoplasm [GO:0005737]; nucleus [GO:0005634]; proteasome core complex, beta-subunit complex [GO:0019774]
A0A1C3YID4	1.39083	0.000275902	0.00223968	TRUE	EV up	Beta-hexosaminidase (EC 3.2.1.52)	611		SIGNAL 1 19 {ECO:0000256|SAM:SignalP}.
A0A1C3YIE7	2.98973	6.80807e-05	0.000671081	TRUE	EV up	Peptidyl-prolyl cis-trans isomerase (PPIase) (EC 5.2.1.8)	224
A0A1C3YIG2	0.766052	0.0375923	0.0762902	FALSE	not sig	Aminopeptidase (EC 3.4.11.-)	984
A0A1C3YIL0	0.858756	0.0803728	0.139515	FALSE	not sig	Uncharacterized protein	304			proteasome core complex [GO:0005839]
A0A1C3YIM6	3.21033	0.00364507	0.0134139	TRUE	EV up	Peptidase_M14 domain-containing protein	438		SIGNAL 1 17 {ECO:0000256|SAM:SignalP}.
A0A1C3YIP5	1.6569	0.000439566	0.00296776	TRUE	EV up	Uncharacterized protein	258			cytosolic large ribosomal subunit [GO:0022625]
A0A1C3YIS7	1.81573	0.00277445	0.0110978	TRUE	EV up	60S ribosomal protein L20	148			ribosome [GO:0005840]
A0A1C3YIT5	-1.25619	0.00343219	0.0128011	TRUE	SEC up	Amidohydro_3 domain-containing protein	952	TRANSMEM 35 52 Helical. {ECO:0000256|SAM:Phobius}.		integral component of membrane [GO:0016021]
A0A1C3YJ46	-0.711802	0.06675	0.120412	FALSE	not sig	Leukotriene A(4) hydrolase (LTA-4 hydrolase) (EC 3.3.2.10) (EC 3.4.11.-)	639			cytoplasm [GO:0005737]
A0A1C3YJ80	0.912656	0.220439	0.305734	FALSE	not sig	Peroxidase (EC 1.11.1.-)	540		SIGNAL 1 21 {ECO:0000256|RuleBase:RU363051}.
A0A1C3YJM7	1.58324	0.0311781	0.0656883	FALSE	not sig	Amine oxidase (EC 1.4.3.-)	791
A0A1C3YK33	-1.03614	0.12106	0.190929	FALSE	not sig	Glucoamylase (EC 3.2.1.3) (1,4-alpha-D-glucan glucohydrolase) (Glucan 1,4-alpha-glucosidase)	667
A0A1C3YK95	7.5353	4.20818e-07	4.89313e-05	TRUE	EV up	Uncharacterized protein	1105
A0A1C3YKM2	0.829087	0.0153847	0.0382538	FALSE	not sig	Uncharacterized protein	529
A0A1C3YKM3	0.522096	0.364141	0.454765	FALSE	not sig	Uncharacterized protein	874	TRANSMEM 65 87 Helical. {ECO:0000256|SAM:Phobius}.		integral component of membrane [GO:0016021]
A0A1C3YKN4	-0.38206	0.400283	0.488841	FALSE	not sig	Aminotran_5 domain-containing protein	385
A0A1C3YKQ2	0.651787	0.0713634	0.126247	FALSE	not sig	Proteasome subunit beta (EC 3.4.25.1)	235			cytoplasm [GO:0005737]; nucleus [GO:0005634]; proteasome core complex [GO:0005839]
A0A1C3YKR7	0.323776	0.403068	0.490074	FALSE	not sig	Alpha-mann_mid domain-containing protein	1136
A0A1C3YL99	1.34628	0.00284744	0.011227	TRUE	EV up	Serine/threonine-protein phosphatase (EC 3.1.3.16)	324			protein phosphatase type 1 complex [GO:0000164]; PTW/PP1 phosphatase complex [GO:0072357]
A0A1C3YLE2	-0.666399	0.00839925	0.023655	FALSE	not sig	Dihydrolipoyl dehydrogenase (EC 1.8.1.4)	515			cell [GO:0005623]
A0A1C3YLW6	0.825495	0.131114	0.202142	FALSE	not sig	Tyrosinase_Cu-bd domain-containing protein	565		SIGNAL 1 21 {ECO:0000256|SAM:SignalP}.
A0A1C3YMP0	0.891406	0.0414775	0.08177	FALSE	not sig	Peptide hydrolase (EC 3.4.-.-)	490		SIGNAL 1 19 {ECO:0000256|RuleBase:RU361240}.
A0A1C3YMU7	-0.441878	0.0950809	0.16199	FALSE	not sig	Uncharacterized protein	563		SIGNAL 1 28 {ECO:0000256|SAM:SignalP}.
A0A1C3YMU9	0.354722	0.563209	0.639694	FALSE	not sig	Uncharacterized protein	542
A0A1C3YN32	4.16891	0.000119923	0.00105392	TRUE	EV up	Alkaline phosphatase (EC 3.1.3.1)	563	TRANSMEM 38 57 Helical. {ECO:0000256|SAM:Phobius}.		integral component of membrane [GO:0016021]
A0A1C3YNA9	0.372547	0.488853	0.564533	FALSE	not sig	Carboxypeptidase (EC 3.4.16.-)	515		SIGNAL 1 19 {ECO:0000256|RuleBase:RU361156}.
E6PBP1	1.65736	0.00646429	0.0200466	TRUE	EV up	Galactose oxidase (EC 1.1.3.9)	679		SIGNAL 1 20 {ECO:0000256|SAM:SignalP}.
I1R9M7	-0.18709	0.573752	0.647725	FALSE	not sig	Isocitrate lyase	599
I1R9N9	2.98919	2.72101e-05	0.000395233	TRUE	EV up	Uncharacterized protein	533		SIGNAL 1 15 {ECO:0000256|SAM:SignalP}.
I1RA28	1.15937	0.00117961	0.00581378	TRUE	EV up	Uncharacterized protein	450
I1RAJ9	2.6986	0.00733717	0.0217609	TRUE	EV up	Uncharacterized protein	595	TRANSMEM 56 79 Helical. {ECO:0000256|SAM:Phobius}.		integral component of membrane [GO:0016021]
I1RAN2	0.503111	0.0781131	0.136451	FALSE	not sig	Proteasome subunit alpha type (EC 3.4.25.1)	296			cytoplasm [GO:0005737]; nucleus [GO:0005634]; proteasome core complex, alpha-subunit complex [GO:0019773]
I1RAP3	1.95246	0.000773504	0.00410552	TRUE	EV up	Sod_Cu domain-containing protein	265		SIGNAL 1 20 {ECO:0000256|SAM:SignalP}.
I1RAQ3	0.568557	0.0718143	0.126247	FALSE	not sig	CFEM domain-containing protein	160		SIGNAL 1 17 {ECO:0000256|SAM:SignalP}.
I1RAS4	-0.0702816	0.845034	0.883444	FALSE	not sig	Uncharacterized protein	125
I1RB96	-1.47886	0.0577369	0.107672	FALSE	not sig	Uncharacterized protein	413		SIGNAL 1 20 {ECO:0000256|SAM:SignalP}.
I1RB97	-2.16742	2.34937e-05	0.000395233	TRUE	SEC up	Uncharacterized protein	854
I1RBC4	3.87641	5.06308e-05	0.000582254	TRUE	EV up	Uncharacterized protein	653
I1RBC9	1.14175	0.00251381	0.0103554	TRUE	EV up	Ribosomal protein L15	203			ribosome [GO:0005840]
I1RBF3	-1.14669	0.00749018	0.0217609	TRUE	SEC up	Thioredoxin reductase (EC 1.8.1.9)	330			cytoplasm [GO:0005737]
I1RBH9	0.0499765	0.859855	0.892817	FALSE	not sig	dUTPase domain-containing protein	168
I1RBS6	1.59473	0.000874765	0.00455538	TRUE	EV up	60S ribosomal protein L6	200			ribosome [GO:0005840]
I1RBT1	1.27646	0.0335733	0.0696709	FALSE	not sig	Uncharacterized protein	124			ribosome [GO:0005840]
I1RBT6	3.27584	0.017504	0.0423781	TRUE	EV up	Uncharacterized protein	339	TRANSMEM 28 52 Helical. {ECO:0000256|SAM:Phobius}.		integral component of membrane [GO:0016021]
I1RBZ6	-1.80683	0.000260736	0.0021807	TRUE	SEC up	Peptidase_S9 domain-containing protein	701
I1RC11	-0.190547	0.700375	0.761037	FALSE	not sig	6-phosphogluconate dehydrogenase, decarboxylating (EC 1.1.1.44)	492
I1RC49	2.26805	0.0188065	0.044364	TRUE	EV up	V-type proton ATPase subunit H	479			vacuolar proton-transporting V-type ATPase, V1 domain [GO:0000221]
I1RC61	1.25556	0.00301179	0.0114998	TRUE	EV up	6,7-dimethyl-8-ribityllumazine synthase (DMRL synthase) (EC 2.5.1.78)	196			riboflavin synthase complex [GO:0009349]
I1RC97	1.03536	0.00704668	0.0213724	TRUE	EV up	Proteasome subunit beta (EC 3.4.25.1)	261			cytoplasm [GO:0005737]; nucleus [GO:0005634]; proteasome core complex [GO:0005839]
I1RCG4	0.493787	0.437257	0.524709	FALSE	not sig	Uncharacterized protein	109			ribosome [GO:0005840]
I1RCM5	2.80559	0.0109147	0.0292472	TRUE	EV up	Uncharacterized protein	438			phosphopyruvate hydratase complex [GO:0000015]
I1RCU2	-0.0608876	0.905045	0.929137	FALSE	not sig	Citrate synthase	470
I1RCU4	5.98217	9.7226e-07	4.89313e-05	TRUE	EV up	Plasma membrane ATPase (EC 7.1.2.1)	922	TRANSMEM 115 137 Helical. {ECO:0000256|RuleBase:RU362083}.; TRANSMEM 143 162 Helical. {ECO:0000256|RuleBase:RU362083}.; TRANSMEM 291 312 Helical. {ECO:0000256|RuleBase:RU362083}.; TRANSMEM 324 356 Helical. {ECO:0000256|RuleBase:RU362083}.; TRANSMEM 694 715 Helical. {ECO:0000256|RuleBase:RU362083}.; TRANSMEM 721 740 Helical. {ECO:0000256|RuleBase:RU362083}.; TRANSMEM 761 781 Helical. {ECO:0000256|…		integral component of membrane [GO:0016021]; plasma membrane [GO:0005886]
I1RD22	1.40423	0.0696972	0.124106	FALSE	not sig	S5 DRBM domain-containing protein	257			small ribosomal subunit [GO:0015935]
I1RDA9	2.34174	0.0375392	0.0762902	FALSE	not sig	Carboxylic ester hydrolase (EC 3.1.1.-)	588		SIGNAL 1 20 {ECO:0000256|RuleBase:RU361235}.
I1RDV8	0.465149	0.200572	0.282438	FALSE	not sig	Aldedh domain-containing protein	520
I1RE01	0.927731	0.0219634	0.0492838	FALSE	not sig	Uncharacterized protein	185			large ribosomal subunit [GO:0015934]
I1RED5	3.09273	0.0103548	0.0282963	TRUE	EV up	1,3-beta-glucanosyltransferase (EC 2.4.1.-)	541			anchored component of membrane [GO:0031225]; plasma membrane [GO:0005886]
I1REI8	5.14092	2.86401e-05	0.000395233	TRUE	EV up	CFEM domain-containing protein	184		SIGNAL 1 17 {ECO:0000256|SAM:SignalP}.
I1REK8	1.22785	0.0261273	0.0564243	FALSE	not sig	Uncharacterized protein	202			large ribosomal subunit [GO:0015934]
I1RER9	-0.105999	0.811818	0.855197	FALSE	not sig	Peptidase_M14 domain-containing protein	530		SIGNAL 1 19 {ECO:0000256|SAM:SignalP}.
I1REV1	0.590009	0.149119	0.220127	FALSE	not sig	Uncharacterized protein	537		SIGNAL 1 22 {ECO:0000256|SAM:SignalP}.
I1RF48	-1.97835	0.00773567	0.0220108	TRUE	SEC up	Uncharacterized protein	894		SIGNAL 1 17 {ECO:0000256|SAM:SignalP}.	extracellular region [GO:0005576]
I1RF73	1.08596	0.0378925	0.0763383	FALSE	not sig	Glyco_hydro_32N domain-containing protein	549		SIGNAL 1 21 {ECO:0000256|SAM:SignalP}.
I1RGI4	0.0709601	0.860468	0.892817	FALSE	not sig	Fumarylacetoacetase (EC 3.7.1.2) (Fumarylacetoacetate hydrolase)	426
I1RGK5	0.429466	0.204989	0.285743	FALSE	not sig	Beta-lactamase domain-containing protein	422
I1RGU6	-0.722159	0.0499635	0.0958054	FALSE	not sig	Catalase-peroxidase (CP) (EC 1.11.1.21) (Peroxidase/catalase)	801
I1RH70	-1.21187	0.00626236	0.019641	TRUE	SEC up	Uncharacterized protein	717		SIGNAL 1 18 {ECO:0000256|SAM:SignalP}.
I1RHP6	0.883078	0.0110285	0.029268	FALSE	not sig	FAD-binding PCMH-type domain-containing protein	652		SIGNAL 1 19 {ECO:0000256|SAM:SignalP}.
I1RHS0	2.82649	0.000299088	0.00235853	TRUE	EV up	Uncharacterized protein	364		SIGNAL 1 23 {ECO:0000256|SAM:SignalP}.
I1RI39	1.422	0.0198109	0.0455651	TRUE	EV up	Uncharacterized protein	960		SIGNAL 1 19 {ECO:0000256|SAM:SignalP}.
I1RIF9	-0.951871	0.0231973	0.0512197	FALSE	not sig	Glyco_18 domain-containing protein	417
I1RIN4	-1.42312	0.0121147	0.0314327	TRUE	SEC up	Uncharacterized protein	224
I1RIV3	2.87655	0.000122194	0.00105392	TRUE	EV up	Uncharacterized protein	253		SIGNAL 1 17 {ECO:0000256|SAM:SignalP}.
I1RIX2	1.23934	0.103662	0.173398	FALSE	not sig	Carboxypeptidase (EC 3.4.16.-)	494		SIGNAL 1 19 {ECO:0000256|RuleBase:RU361156}.
I1RJ17	0.888004	0.133158	0.202142	FALSE	not sig	SGL domain-containing protein	400		SIGNAL 1 17 {ECO:0000256|SAM:SignalP}.
I1RJ42	-2.226	0.00621368	0.019641	TRUE	SEC up	Aamy domain-containing protein	460		SIGNAL 1 19 {ECO:0000256|SAM:SignalP}.
I1RJ45	1.91291	0.0122778	0.0314327	TRUE	EV up	Uncharacterized protein	446		SIGNAL 1 19 {ECO:0000256|PIRNR:PIRNR029171}.
I1RJG6	3.22551	9.97099e-07	4.89313e-05	TRUE	EV up	Endo/exonuclease/phosphatase domain-containing protein	510		SIGNAL 1 25 {ECO:0000256|SAM:SignalP}.	membrane [GO:0016020]
I1RJI2	-0.845167	0.0051054	0.0174379	FALSE	not sig	Uncharacterized protein	199
I1RJK0	-0.571723	0.149006	0.220127	FALSE	not sig	Amidase domain-containing protein	585		SIGNAL 1 20 {ECO:0000256|SAM:SignalP}.
I1RJP7	2.44071	0.00718994	0.0215698	TRUE	EV up	Cutinase domain-containing protein	282		SIGNAL 1 17 {ECO:0000256|SAM:SignalP}.
I1RJV4	1.03176	0.00622225	0.019641	TRUE	EV up	Uncharacterized protein	131			ribosome [GO:0005840]
I1RK25	-3.88306	0.00191883	0.00854187	TRUE	SEC up	AltA1 domain-containing protein	166		SIGNAL 1 15 {ECO:0000256|SAM:SignalP}.
I1RKP1	0.068485	0.910928	0.931171	FALSE	not sig	Superoxide dismutase (EC 1.15.1.1)	230
I1RLD7	-0.957596	0.147269	0.220127	FALSE	not sig	FAD-binding PCMH-type domain-containing protein	498		SIGNAL 1 24 {ECO:0000256|SAM:SignalP}.
I1RLM0	-4.17567	5.28044e-07	4.89313e-05	TRUE	SEC up	Uncharacterized protein	266
I1RLW6	0.0879649	0.905572	0.929137	FALSE	not sig	Peptide hydrolase (EC 3.4.-.-)	492
I1RLY2	1.20129	0.110364	0.179178	FALSE	not sig	Fn3_like domain-containing protein	813		SIGNAL 1 19 {ECO:0000256|SAM:SignalP}.
I1RM54	0.739013	0.0931638	0.159709	FALSE	not sig	SOR_SNZ domain-containing protein	311
I1RM68	1.33976	0.123669	0.193935	FALSE	not sig	M20_dimer domain-containing protein	556		SIGNAL 1 19 {ECO:0000256|SAM:SignalP}.
I1RM69	0.463966	0.306852	0.399486	FALSE	not sig	M20_dimer domain-containing protein	415		SIGNAL 1 18 {ECO:0000256|SAM:SignalP}.
I1RME3	0.46644	0.312352	0.400398	FALSE	not sig	Uncharacterized protein	245
I1RMJ3	0.86381	0.015019	0.0376841	FALSE	not sig	Glutathione reductase (EC 1.8.1.7)	506			cytoplasm [GO:0005737]
I1RMM9	0.223505	0.417766	0.505716	FALSE	not sig	Proteasome subunit alpha type (EC 3.4.25.1)	263			cytoplasm [GO:0005737]; nucleus [GO:0005634]; proteasome core complex, alpha-subunit complex [GO:0019773]
I1RMQ1	0.808017	0.0204957	0.0467505	FALSE	not sig	Peptide hydrolase (EC 3.4.-.-)	394		SIGNAL 1 18 {ECO:0000256|RuleBase:RU361240}.
I1RN80	0.210521	0.584033	0.655257	FALSE	not sig	Uncharacterized protein	390		SIGNAL 1 17 {ECO:0000256|SAM:SignalP}.
I1RNR9	0.0243919	0.942688	0.949569	FALSE	not sig	PLCXc domain-containing protein	349	TRANSMEM 20 39 Helical. {ECO:0000256|SAM:Phobius}.		integral component of membrane [GO:0016021]
I1RP45	1.87515	0.00127376	0.0061677	TRUE	EV up	Carboxypeptidase (EC 3.4.16.-)	568		SIGNAL 1 19 {ECO:0000256|RuleBase:RU361156}.
I1RP86	0.447585	0.270696	0.36268	FALSE	not sig	Glucose-6-phosphate isomerase (EC 5.3.1.9)	553
I1RPD9	2.22768	0.00066696	0.00368162	TRUE	EV up	Lipase_3 domain-containing protein	349		SIGNAL 1 15 {ECO:0000256|SAM:SignalP}.
I1RPK0	2.53811	4.17678e-05	0.000501214	TRUE	EV up	Nucleoside diphosphate kinase (EC 2.7.4.6)	238	TRANSMEM 31 49 Helical. {ECO:0000256|SAM:Phobius}.		integral component of membrane [GO:0016021]
I1RPM4	0.328996	0.46082	0.543531	FALSE	not sig	Uncharacterized protein	135			ribosome [GO:0005840]
I1RPP3	1.1391	0.00743613	0.0217609	TRUE	EV up	Ribosomal_S7 domain-containing protein	213			small ribosomal subunit [GO:0015935]
I1RPP5	2.818	0.000632499	0.00356265	TRUE	EV up	Uncharacterized protein	311	TRANSMEM 116 139 Helical. {ECO:0000256|SAM:Phobius}.; TRANSMEM 181 200 Helical. {ECO:0000256|SAM:Phobius}.; TRANSMEM 220 241 Helical. {ECO:0000256|SAM:Phobius}.		integral component of membrane [GO:0016021]; mitochondrial inner membrane [GO:0005743]
I1RPZ5	1.69697	0.0375104	0.0762902	FALSE	not sig	Formate dehydrogenase (FDH) (EC 1.17.1.9) (NAD-dependent formate dehydrogenase)	365			cytoplasm [GO:0005737]
I1RPZ8	-1.68932	0.0625602	0.115883	FALSE	not sig	Uncharacterized protein	237		SIGNAL 1 16 {ECO:0000256|SAM:SignalP}.
I1RQ01	2.40108	4.09516e-05	0.000501214	TRUE	EV up	Uncharacterized protein	559
I1RQE7	0.880706	0.131751	0.202142	FALSE	not sig	Uncharacterized protein	391			ribosome [GO:0005840]
I1RQZ5	0.630432	0.305915	0.399486	FALSE	not sig	AB hydrolase-1 domain-containing protein	372		SIGNAL 1 16 {ECO:0000256|SAM:SignalP}.
I1RR22	0.826296	0.0958381	0.162278	FALSE	not sig	Peptide hydrolase (EC 3.4.-.-)	510		SIGNAL 1 20 {ECO:0000256|RuleBase:RU361240}.
I1RR36	0.470525	0.183951	0.261703	FALSE	not sig	Peptide hydrolase (EC 3.4.-.-)	489		SIGNAL 1 19 {ECO:0000256|RuleBase:RU361240}.
I1RR89	1.74074	0.00207118	0.00907375	TRUE	EV up	Fn3_like domain-containing protein	886		SIGNAL 1 18 {ECO:0000256|SAM:SignalP}.
I1RRZ1	0.275945	0.260359	0.355738	FALSE	not sig	Carboxypeptidase (EC 3.4.16.-)	540			vacuole [GO:0005773]
I1RT03	1.30301	0.00544622	0.0183312	TRUE	EV up	Uncharacterized protein	130			ribosome [GO:0005840]
I1RTI3	-2.77587	1.13533e-06	4.89313e-05	TRUE	SEC up	GP-PDE domain-containing protein	419		SIGNAL 1 19 {ECO:0000256|SAM:SignalP}.
I1RTP1	2.49472	0.0191364	0.0447598	TRUE	EV up	Uncharacterized protein	293	TRANSMEM 33 54 Helical. {ECO:0000256|SAM:Phobius}.; TRANSMEM 61 79 Helical. {ECO:0000256|SAM:Phobius}.; TRANSMEM 119 136 Helical. {ECO:0000256|SAM:Phobius}.; TRANSMEM 143 163 Helical. {ECO:0000256|SAM:Phobius}.; TRANSMEM 169 189 Helical. {ECO:0000256|SAM:Phobius}.; TRANSMEM 201 226 Helical. {ECO:0000256|SAM:Phobius}.; TRANSMEM 238 257 Helical. {ECO:0000256|SAM:Phobius}.		integral component of membrane [GO:0016021]
I1RTU1	1.61307	5.40192e-05	0.000596372	TRUE	EV up	SurE domain-containing protein	319		SIGNAL 1 18 {ECO:0000256|SAM:SignalP}.
I1RU01	0.829956	0.133297	0.202142	FALSE	not sig	Hydrolase_4 domain-containing protein	459		SIGNAL 1 16 {ECO:0000256|PIRNR:PIRNR029171}.
I1RUD3	-2.36842	2.67962e-05	0.000395233	TRUE	SEC up	Uncharacterized protein	294
I1RUG3	0.600233	0.265158	0.35931	FALSE	not sig	Ribosomal_L18e/L15P domain-containing protein	149			large ribosomal subunit [GO:0015934]
I1RUH3	0.185912	0.52129	0.596996	FALSE	not sig	Peptidase_M14 domain-containing protein	440
I1RUL8	4.72024	2.75426e-05	0.000395233	TRUE	EV up	Uncharacterized protein	505	TRANSMEM 53 72 Helical. {ECO:0000256|SAM:Phobius}.; TRANSMEM 92 108 Helical. {ECO:0000256|SAM:Phobius}.; TRANSMEM 115 136 Helical. {ECO:0000256|SAM:Phobius}.; TRANSMEM 142 164 Helical. {ECO:0000256|SAM:Phobius}.; TRANSMEM 176 195 Helical. {ECO:0000256|SAM:Phobius}.; TRANSMEM 215 234 Helical. {ECO:0000256|SAM:Phobius}.; TRANSMEM 269 286 Helical. {ECO:0000256|SAM:Phobius}.; TRANSMEM 306 324 Helical…		integral component of plasma membrane [GO:0005887]
I1RUM2	-0.0372965	0.924144	0.934299	FALSE	not sig	Uncharacterized protein	221		SIGNAL 1 15 {ECO:0000256|SAM:SignalP}.
I1RUT3	-2.08233	0.000591577	0.00354946	TRUE	SEC up	Uncharacterized protein	179		SIGNAL 1 18 {ECO:0000256|SAM:SignalP}.
I1RUV7	6.85417	6.81254e-07	4.89313e-05	TRUE	EV up	MFS domain-containing protein	614	TRANSMEM 159 180 Helical. {ECO:0000256|SAM:Phobius}.; TRANSMEM 216 237 Helical. {ECO:0000256|SAM:Phobius}.; TRANSMEM 249 272 Helical. {ECO:0000256|SAM:Phobius}.; TRANSMEM 278 301 Helical. {ECO:0000256|SAM:Phobius}.; TRANSMEM 376 395 Helical. {ECO:0000256|SAM:Phobius}.; TRANSMEM 407 429 Helical. {ECO:0000256|SAM:Phobius}.; TRANSMEM 436 457 Helical. {ECO:0000256|SAM:Phobius}.; TRANSMEM 463 484 Heli…		integral component of membrane [GO:0016021]
I1RUW4	-1.38873	0.110244	0.179178	FALSE	not sig	Peptide hydrolase (EC 3.4.-.-)	377		SIGNAL 1 22 {ECO:0000256|RuleBase:RU361240}.
I1RVQ0	0.336997	0.63264	0.703433	FALSE	not sig	60S ribosomal protein L13	212			ribosome [GO:0005840]
I1RVR7	4.35098	6.12692e-05	0.000650397	TRUE	EV up	Uncharacterized protein	470
I1RW25	-0.0162097	0.982273	0.982273	FALSE	not sig	Ribosomal_L7Ae domain-containing protein	262			ribonucleoprotein complex [GO:1990904]
I1RW41	0.376409	0.269003	0.36217	FALSE	not sig	Uncharacterized protein	302		SIGNAL 1 20 {ECO:0000256|SAM:SignalP}.
I1RW82	7.62167	1.4183e-06	4.89313e-05	TRUE	EV up	AMP-binding domain-containing protein	695
I1RW93	1.8527	0.0027179	0.0110315	TRUE	EV up	CFEM domain-containing protein	207		SIGNAL 1 15 {ECO:0000256|SAM:SignalP}.
I1RW99	-0.029207	0.963612	0.967116	FALSE	not sig	Ribosomal_L14e domain-containing protein	147			ribosome [GO:0005840]
I1RWS7	-0.123148	0.727205	0.787093	FALSE	not sig	Uncharacterized protein	850		SIGNAL 1 21 {ECO:0000256|SAM:SignalP}.
I1RX10	-0.762319	0.297362	0.392689	FALSE	not sig	Uncharacterized protein	554
I1RXB8	0.510391	0.0302525	0.0642283	FALSE	not sig	DJ-1_PfpI domain-containing protein	226
I1RXH3	-0.243337	0.685061	0.747339	FALSE	not sig	Uncharacterized protein	412
I1RXJ0	0.981004	0.000705311	0.00381698	FALSE	not sig	Amidohydro-rel domain-containing protein	336
I1RXS0	0.563355	0.105865	0.174962	FALSE	not sig	DAO domain-containing protein	489		SIGNAL 1 18 {ECO:0000256|SAM:SignalP}.
I1RXT4	1.20452	0.0417818	0.0817857	FALSE	not sig	Glyco_hydro_3 domain-containing protein	600		SIGNAL 1 16 {ECO:0000256|SAM:SignalP}.
I1RYC1	2.27076	0.00567118	0.0188584	TRUE	EV up	Uncharacterized protein	461
I1RYL5	1.4357	0.125362	0.19548	FALSE	not sig	Uncharacterized protein	663		SIGNAL 1 33 {ECO:0000256|SAM:SignalP}.
I1RYL8	-7.11619	1.98631e-06	5.48223e-05	TRUE	SEC up	Uncharacterized protein	602		SIGNAL 1 17 {ECO:0000256|SAM:SignalP}.
I1RYM5	-0.625437	0.201628	0.282484	FALSE	not sig	Uncharacterized protein	360
I1RYZ4	5.24607	1.40073e-06	4.89313e-05	TRUE	EV up	Uncharacterized protein	286	TRANSMEM 22 44 Helical. {ECO:0000256|SAM:Phobius}.; TRANSMEM 64 88 Helical. {ECO:0000256|SAM:Phobius}.; TRANSMEM 100 125 Helical. {ECO:0000256|SAM:Phobius}.; TRANSMEM 132 151 Helical. {ECO:0000256|SAM:Phobius}.; TRANSMEM 157 176 Helical. {ECO:0000256|SAM:Phobius}.; TRANSMEM 188 209 Helical. {ECO:0000256|SAM:Phobius}.; TRANSMEM 215 235 Helical. {ECO:0000256|SAM:Phobius}.; TRANSMEM 242 264 Helical.…		integral component of membrane [GO:0016021]
I1RZA7	0.420037	0.161871	0.237641	FALSE	not sig	Aspartate aminotransferase (EC 2.6.1.1)	466
I1RZX4	2.68634	0.000427536	0.00296776	TRUE	EV up	1,3-beta-glucanosyltransferase (EC 2.4.1.-)	448	TRANSMEM 423 447 Helical. {ECO:0000256|SAM:Phobius}.	SIGNAL 1 16 {ECO:0000256|RuleBase:RU361209}.	anchored component of membrane [GO:0031225]; integral component of membrane [GO:0016021]; plasma membrane [GO:0005886]
I1S038	3.35494	9.15046e-05	0.000841842	TRUE	EV up	MARVEL domain-containing protein	169	TRANSMEM 43 70 Helical. {ECO:0000256|SAM:Phobius}.; TRANSMEM 82 101 Helical. {ECO:0000256|SAM:Phobius}.; TRANSMEM 121 142 Helical. {ECO:0000256|SAM:Phobius}.		integral component of membrane [GO:0016021]
I1S0H8	0.269371	0.442873	0.529147	FALSE	not sig	Uncharacterized protein	162		SIGNAL 1 16 {ECO:0000256|SAM:SignalP}.
I1S0L3	0.765629	0.100762	0.169574	FALSE	not sig	Ribosomal_L7Ae domain-containing protein	110			cytosolic large ribosomal subunit [GO:0022625]
I1S0L4	1.56519	0.0185555	0.0441493	TRUE	EV up	Ribosomal_L16 domain-containing protein	221			ribosome [GO:0005840]
I1S1D1	4.90154	0.000440864	0.00296776	TRUE	EV up	Uncharacterized protein	647	TRANSMEM 117 137 Helical. {ECO:0000256|SAM:Phobius}.; TRANSMEM 143 162 Helical. {ECO:0000256|SAM:Phobius}.; TRANSMEM 193 210 Helical. {ECO:0000256|SAM:Phobius}.; TRANSMEM 222 238 Helical. {ECO:0000256|SAM:Phobius}.; TRANSMEM 245 265 Helical. {ECO:0000256|SAM:Phobius}.; TRANSMEM 306 328 Helical. {ECO:0000256|SAM:Phobius}.; TRANSMEM 340 362 Helical. {ECO:0000256|SAM:Phobius}.; TRANSMEM 382 404 Heli…		integral component of membrane [GO:0016021]
I1S1J8	-1.37724	0.0293269	0.0627459	FALSE	not sig	Uncharacterized protein	158		SIGNAL 1 21 {ECO:0000256|SAM:SignalP}.
I1S1P8	1.96799	0.00471865	0.0166968	TRUE	EV up	Uncharacterized protein	371		SIGNAL 1 21 {ECO:0000256|SAM:SignalP}.
I1S202	4.11831	5.47653e-06	0.000107966	TRUE	EV up	Peptidase A1 domain-containing protein	396		SIGNAL 1 17 {ECO:0000256|SAM:SignalP}.
I1S241	2.84594	6.39186e-05	0.00065339	TRUE	EV up	Uncharacterized protein	766
I1S2C1	5.38386	2.91026e-06	6.6936e-05	TRUE	EV up	PHB domain-containing protein	369			membrane [GO:0016020]
I1S2E9	4.24305	4.07105e-06	8.64316e-05	TRUE	EV up	Ubiquitin-like domain-containing protein	154			ribosome [GO:0005840]
I1S2I0	1.0929	0.0217657	0.0492404	TRUE	EV up	Uncharacterized protein	171
I1S2I7	0.414138	0.173001	0.248689	FALSE	not sig	Uncharacterized protein	767		SIGNAL 1 19 {ECO:0000256|SAM:SignalP}.
I1S2V9	1.17495	0.000356345	0.00265814	TRUE	EV up	Uncharacterized protein	465		SIGNAL 1 18 {ECO:0000256|SAM:SignalP}.
I1S303	-1.15273	0.0024827	0.0103554	TRUE	SEC up	Peptidase S1 domain-containing protein	252		SIGNAL 1 17 {ECO:0000256|SAM:SignalP}.
I1S341	0.212819	0.783858	0.833717	FALSE	not sig	Uncharacterized protein	140		SIGNAL 1 18 {ECO:0000256|SAM:SignalP}.
I1S360	-3.0663	0.00505007	0.0174379	TRUE	SEC up	Uncharacterized protein	655		SIGNAL 1 19 {ECO:0000256|SAM:SignalP}.
I1S379	-3.05843	0.0030416	0.0114998	TRUE	SEC up	Peptidase_M14 domain-containing protein	410		SIGNAL 1 16 {ECO:0000256|SAM:SignalP}.
I1S3F3	-1.00775	0.00164053	0.00754646	TRUE	SEC up	Uncharacterized protein	278
I1S3M2	-1.78079	0.000563452	0.00345584	TRUE	SEC up	Peptide hydrolase (EC 3.4.-.-)	495
I1S3S6	2.18677	0.000484136	0.00318146	TRUE	EV up	Uncharacterized protein	875		SIGNAL 1 17 {ECO:0000256|SAM:SignalP}.	cell wall [GO:0005618]; membrane [GO:0016020]
I1S5E9	-0.461401	0.111434	0.179858	FALSE	not sig	Uncharacterized protein	500		SIGNAL 1 21 {ECO:0000256|SAM:SignalP}.
I1SAK2	1.38674	0.0193283	0.0448287	TRUE	EV up	Uncharacterized protein	761		SIGNAL 1 21 {ECO:0000256|SAM:SignalP}.
V6QW22	0.898327	0.00511766	0.0174379	FALSE	not sig	60S ribosomal protein L36	106			ribosome [GO:0005840]
V6R476	7.20887	1.94297e-06	5.48223e-05	TRUE	EV up	Uncharacterized protein	195
V6R5T7	-1.27758	0.0224675	0.0500083	FALSE	not sig	Uncharacterized protein	258
V6R9T8	0.173466	0.772773	0.826687	FALSE	not sig	Peptidase_M3 domain-containing protein	705
V6RIV9	0.915897	0.0261678	0.0564243	FALSE	not sig	Uncharacterized protein	160			ribosome [GO:0005840]
V6RMW6	1.5529	0.000630772	0.00356265	TRUE	EV up	Ribosomal_S13_N domain-containing protein	151			ribosome [GO:0005840]
V6RUY9	-1.25527	0.0137886	0.0349142	TRUE	SEC up	Glucoamylase (EC 3.2.1.3) (1,4-alpha-D-glucan glucohydrolase) (Glucan 1,4-alpha-glucosidase)	582		SIGNAL 1 22 {ECO:0000256|SAM:SignalP}.
V6RV57	0.177686	0.750472	0.805954	FALSE	not sig	FBPase domain-containing protein	342
V6RXB3	0.351871	0.239268	0.33019	FALSE	not sig	Uncharacterized protein	349
