# Supplementary material for: Extracellular Vesicles from Fusarium graminearum Contain Protein Effectors Expressed during Infection of Corn
Source: J Fungi (Basel). 2021 Nov 17;7(11):977. doi: 10.3390/jof7110977 (PMC8625442; doi:10.3390/jof7110977)
Supplement: Supplementary file 1 [file jof-07-00977-s001.zip › 4.table_S4_RNAseq_statistics.xlsx]

## Sheet: gene_exp CT
test_id	gene_id	gene	locus	sample_1	sample_2	status	value_1	value_2	log2(fold_change)	test_stat	p_value	q_value (DON’T USE P VALUE)	significant	value_1	value_2	log2(fold_change) no zeroes	a	b	c	d
EFFGRG00000014015	EFFGRG00000014015	-	Mt:7709-7780	3dpi	5dpi	NOTEST	0	0	0	0	1	1	no	0.001	0.001	0
EFFGRG00000014015	EFFGRG00000014015	-	Mt:7709-7780	3dpi	7dpi	NOTEST	0	0	0	0	1	1	no	0.001	0.001	0
EFFGRG00000014015	EFFGRG00000014015	-	Mt:7709-7780	5dpi	7dpi	NOTEST	0	0	0	0	1	1	no	0.001	0.001	0
EFFGRG00000014015	EFFGRG00000014015	-	Mt:7709-7780	3dpi	invitro	NOTEST	0	0	0	0	1	1	no	0.001	0.001	0
EFFGRG00000014015	EFFGRG00000014015	-	Mt:7709-7780	5dpi	invitro	NOTEST	0	0	0	0	1	1	no	0.001	0.001	0
EFFGRG00000014015	EFFGRG00000014015	-	Mt:7709-7780	7dpi	invitro	NOTEST	0	0	0	0	1	1	no	0.001	0.001	0
EFFGRG00000014073	EFFGRG00000014073	-	2:4018821-4018929	3dpi	5dpi	NOTEST	0	0	0	0	1	1	no	0.001	0.001	0
EFFGRG00000014073	EFFGRG00000014073	-	2:4018821-4018929	3dpi	7dpi	NOTEST	0	0	0	0	1	1	no	0.001	0.001	0
EFFGRG00000014073	EFFGRG00000014073	-	2:4018821-4018929	5dpi	7dpi	NOTEST	0	0	0	0	1	1	no	0.001	0.001	0
EFFGRG00000014073	EFFGRG00000014073	-	2:4018821-4018929	3dpi	invitro	NOTEST	0	0	0	0	1	1	no	0.001	0.001	0
EFFGRG00000014073	EFFGRG00000014073	-	2:4018821-4018929	5dpi	invitro	NOTEST	0	0	0	0	1	1	no	0.001	0.001	0
EFFGRG00000014073	EFFGRG00000014073	-	2:4018821-4018929	7dpi	invitro	NOTEST	0	0	0	0	1	1	no	0.001	0.001	0
EFFGRG00000014177	EFFGRG00000014177	-	Mt:36246-36317	3dpi	5dpi	NOTEST	0	0	0	0	1	1	no	0.001	0.001	0
EFFGRG00000014177	EFFGRG00000014177	-	Mt:36246-36317	3dpi	7dpi	NOTEST	0	0	0	0	1	1	no	0.001	0.001	0
EFFGRG00000014177	EFFGRG00000014177	-	Mt:36246-36317	5dpi	7dpi	NOTEST	0	0	0	0	1	1	no	0.001	0.001	0
EFFGRG00000014177	EFFGRG00000014177	-	Mt:36246-36317	3dpi	invitro	NOTEST	0	0	0	0	1	1	no	0.001	0.001	0
EFFGRG00000014177	EFFGRG00000014177	-	Mt:36246-36317	5dpi	invitro	NOTEST	0	0	0	0	1	1	no	0.001	0.001	0
EFFGRG00000014177	EFFGRG00000014177	-	Mt:36246-36317	7dpi	invitro	NOTEST	0	0	0	0	1	1	no	0.001	0.001	0
EFFGRG00000014255	EFFGRG00000014255	-	2:3994952-3995071	3dpi	5dpi	NOTEST	0	0	0	0	1	1	no	0.001	0.001	0
EFFGRG00000014255	EFFGRG00000014255	-	2:3994952-3995071	3dpi	7dpi	NOTEST	0	7.87096	inf	0	1	1	no	0.001	7.87196	12.9425
EFFGRG00000014255	EFFGRG00000014255	-	2:3994952-3995071	5dpi	7dpi	NOTEST	0	7.87096	inf	0	1	1	no	0.001	7.87196	12.9425
EFFGRG00000014255	EFFGRG00000014255	-	2:3994952-3995071	3dpi	invitro	NOTEST	0	7.02951	inf	0	1	1	no	0.001	7.03051	12.7794
EFFGRG00000014255	EFFGRG00000014255	-	2:3994952-3995071	5dpi	invitro	NOTEST	0	7.02951	inf	0	1	1	no	0.001	7.03051	12.7794
EFFGRG00000014255	EFFGRG00000014255	-	2:3994952-3995071	7dpi	invitro	NOTEST	7.87096	7.02951	-0.163116	0	1	1	no	7.87196	7.03051	-0.163094
EFFGRG00000014297	EFFGRG00000014297	-	Mt:7171-7244	3dpi	5dpi	NOTEST	0	0	0	0	1	1	no	0.001	0.001	0
EFFGRG00000014297	EFFGRG00000014297	-	Mt:7171-7244	3dpi	7dpi	NOTEST	0	0	0	0	1	1	no	0.001	0.001	0
EFFGRG00000014297	EFFGRG00000014297	-	Mt:7171-7244	5dpi	7dpi	NOTEST	0	0	0	0	1	1	no	0.001	0.001	0
EFFGRG00000014297	EFFGRG00000014297	-	Mt:7171-7244	3dpi	invitro	NOTEST	0	0	0	0	1	1	no	0.001	0.001	0
EFFGRG00000014297	EFFGRG00000014297	-	Mt:7171-7244	5dpi	invitro	NOTEST	0	0	0	0	1	1	no	0.001	0.001	0
EFFGRG00000014297	EFFGRG00000014297	-	Mt:7171-7244	7dpi	invitro	NOTEST	0	0	0	0	1	1	no	0.001	0.001	0
EFFGRG00000014398	EFFGRG00000014398	-	Mt:95275-95363	3dpi	5dpi	NOTEST	0	0	0	0	1	1	no	0.001	0.001	0
EFFGRG00000014398	EFFGRG00000014398	-	Mt:95275-95363	3dpi	7dpi	NOTEST	0	0	0	0	1	1	no	0.001	0.001	0
EFFGRG00000014398	EFFGRG00000014398	-	Mt:95275-95363	5dpi	7dpi	NOTEST	0	0	0	0	1	1	no	0.001	0.001	0
EFFGRG00000014398	EFFGRG00000014398	-	Mt:95275-95363	3dpi	invitro	NOTEST	0	0	0	0	1	1	no	0.001	0.001	0
EFFGRG00000014398	EFFGRG00000014398	-	Mt:95275-95363	5dpi	invitro	NOTEST	0	0	0	0	1	1	no	0.001	0.001	0
EFFGRG00000014398	EFFGRG00000014398	-	Mt:95275-95363	7dpi	invitro	NOTEST	0	0	0	0	1	1	no	0.001	0.001	0
EFFGRG00000014423	EFFGRG00000014423	-	Mt:16851-16934	3dpi	5dpi	NOTEST	0	0	0	0	1	1	no	0.001	0.001	0
EFFGRG00000014423	EFFGRG00000014423	-	Mt:16851-16934	3dpi	7dpi	NOTEST	0	0	0	0	1	1	no	0.001	0.001	0
EFFGRG00000014423	EFFGRG00000014423	-	Mt:16851-16934	5dpi	7dpi	NOTEST	0	0	0	0	1	1	no	0.001	0.001	0
EFFGRG00000014423	EFFGRG00000014423	-	Mt:16851-16934	3dpi	invitro	NOTEST	0	0	0	0	1	1	no	0.001	0.001	0
EFFGRG00000014423	EFFGRG00000014423	-	Mt:16851-16934	5dpi	invitro	NOTEST	0	0	0	0	1	1	no	0.001	0.001	0
EFFGRG00000014423	EFFGRG00000014423	-	Mt:16851-16934	7dpi	invitro	NOTEST	0	0	0	0	1	1	no	0.001	0.001	0
EFFGRG00000014495	EFFGRG00000014495	-	Mt:95202-95274	3dpi	5dpi	NOTEST	0	0	0	0	1	1	no	0.001	0.001	0
EFFGRG00000014495	EFFGRG00000014495	-	Mt:95202-95274	3dpi	7dpi	NOTEST	0	0	0	0	1	1	no	0.001	0.001	0
EFFGRG00000014495	EFFGRG00000014495	-	Mt:95202-95274	5dpi	7dpi	NOTEST	0	0	0	0	1	1	no	0.001	0.001	0
EFFGRG00000014495	EFFGRG00000014495	-	Mt:95202-95274	3dpi	invitro	NOTEST	0	0	0	0	1	1	no	0.001	0.001	0
EFFGRG00000014495	EFFGRG00000014495	-	Mt:95202-95274	5dpi	invitro	NOTEST	0	0	0	0	1	1	no	0.001	0.001	0
EFFGRG00000014495	EFFGRG00000014495	-	Mt:95202-95274	7dpi	invitro	NOTEST	0	0	0	0	1	1	no	0.001	0.001	0
EFFGRG00000014620	EFFGRG00000014620	-	3:4859212-4859496	3dpi	5dpi	OK	64.5276	42.787	-0.592745	-0.819054	0.1279	0.229216	no	64.5286	42.788	-0.592732
EFFGRG00000014620	EFFGRG00000014620	-	3:4859212-4859496	3dpi	7dpi	OK	64.5276	58.0492	-0.15264	-0.221803	0.64415	0.760979	no	64.5286	58.0502	-0.152638
EFFGRG00000014620	EFFGRG00000014620	-	3:4859212-4859496	3dpi	invitro	OK	64.5276	43.8133	-0.558548	-0.76748	0.12385	0.223468	no	64.5286	43.8143	-0.558537
EFFGRG00000014620	EFFGRG00000014620	-	3:4859212-4859496	5dpi	7dpi	OK	42.787	58.0492	0.440105	0.595351	0.26475	0.402091	no	42.788	58.0502	0.440095
EFFGRG00000014620	EFFGRG00000014620	-	3:4859212-4859496	5dpi	invitro	OK	42.787	43.8133	0.0341975	0.0440561	0.93485	0.961239	no	42.788	43.8143	0.0341956
EFFGRG00000014620	EFFGRG00000014620	-	3:4859212-4859496	7dpi	invitro	OK	58.0492	43.8133	-0.405908	-0.546143	0.26615	0.403753	no	58.0502	43.8143	-0.405899
EFFGRG00000014689	EFFGRG00000014689	-	Mt:7101-7170	3dpi	5dpi	NOTEST	0	0	0	0	1	1	no	0.001	0.001	0
EFFGRG00000014689	EFFGRG00000014689	-	Mt:7101-7170	3dpi	7dpi	NOTEST	0	0	0	0	1	1	no	0.001	0.001	0
EFFGRG00000014689	EFFGRG00000014689	-	Mt:7101-7170	5dpi	7dpi	NOTEST	0	0	0	0	1	1	no	0.001	0.001	0
EFFGRG00000014689	EFFGRG00000014689	-	Mt:7101-7170	3dpi	invitro	NOTEST	0	0	0	0	1	1	no	0.001	0.001	0
EFFGRG00000014689	EFFGRG00000014689	-	Mt:7101-7170	5dpi	invitro	NOTEST	0	0	0	0	1	1	no	0.001	0.001	0
EFFGRG00000014689	EFFGRG00000014689	-	Mt:7101-7170	7dpi	invitro	NOTEST	0	0	0	0	1	1	no	0.001	0.001	0
gene:EFFGRG00000013944	gene:EFFGRG00000013944	-	4:9226588-9230109	3dpi	5dpi	NOTEST	0	0	0	0	1	1	no	0.001	0.001	0
gene:EFFGRG00000013944	gene:EFFGRG00000013944	-	4:9226588-9230109	3dpi	7dpi	NOTEST	0	0	0	0	1	1	no	0.001	0.001	0
gene:EFFGRG00000013944	gene:EFFGRG00000013944	-	4:9226588-9230109	5dpi	7dpi	NOTEST	0	0	0	0	1	1	no	0.001	0.001	0
gene:EFFGRG00000013944	gene:EFFGRG00000013944	-	4:9226588-9230109	3dpi	invitro	NOTEST	0	0	0	0	1	1	no	0.001	0.001	0
gene:EFFGRG00000013944	gene:EFFGRG00000013944	-	4:9226588-9230109	5dpi	invitro	NOTEST	0	0	0	0	1	1	no	0.001	0.001	0
gene:EFFGRG00000013944	gene:EFFGRG00000013944	-	4:9226588-9230109	7dpi	invitro	NOTEST	0	0	0	0	1	1	no	0.001	0.001	0
gene:EFFGRG00000013945	gene:EFFGRG00000013945	-	2:1817290-1817410	3dpi	5dpi	NOTEST	0	0	0	0	1	1	no	0.001	0.001	0
gene:EFFGRG00000013945	gene:EFFGRG00000013945	-	2:1817290-1817410	3dpi	7dpi	NOTEST	0	0	0	0	1	1	no	0.001	0.001	0
gene:EFFGRG00000013945	gene:EFFGRG00000013945	-	2:1817290-1817410	5dpi	7dpi	NOTEST	0	0	0	0	1	1	no	0.001	0.001	0
gene:EFFGRG00000013945	gene:EFFGRG00000013945	-	2:1817290-1817410	3dpi	invitro	NOTEST	0	0	0	0	1	1	no	0.001	0.001	0
gene:EFFGRG00000013945	gene:EFFGRG00000013945	-	2:1817290-1817410	5dpi	invitro	NOTEST	0	0	0	0	1	1	no	0.001	0.001	0
gene:EFFGRG00000013945	gene:EFFGRG00000013945	-	2:1817290-1817410	7dpi	invitro	NOTEST	0	0	0	0	1	1	no	0.001	0.001	0
gene:EFFGRG00000013946	gene:EFFGRG00000013946	-	4:8750811-8752607	3dpi	5dpi	NOTEST	0	0	0	0	1	1	no	0.001	0.001	0
gene:EFFGRG00000013946	gene:EFFGRG00000013946	-	4:8750811-8752607	3dpi	7dpi	NOTEST	0	0	0	0	1	1	no	0.001	0.001	0
gene:EFFGRG00000013946	gene:EFFGRG00000013946	-	4:8750811-8752607	5dpi	7dpi	NOTEST	0	0	0	0	1	1	no	0.001	0.001	0
gene:EFFGRG00000013946	gene:EFFGRG00000013946	-	4:8750811-8752607	3dpi	invitro	NOTEST	0	0	0	0	1	1	no	0.001	0.001	0
gene:EFFGRG00000013946	gene:EFFGRG00000013946	-	4:8750811-8752607	5dpi	invitro	NOTEST	0	0	0	0	1	1	no	0.001	0.001	0
gene:EFFGRG00000013946	gene:EFFGRG00000013946	-	4:8750811-8752607	7dpi	invitro	NOTEST	0	0	0	0	1	1	no	0.001	0.001	0
gene:EFFGRG00000013947	gene:EFFGRG00000013947	-	4:9044665-9046461	3dpi	5dpi	NOTEST	0	0	0	0	1	1	no	0.001	0.001	0
gene:EFFGRG00000013947	gene:EFFGRG00000013947	-	4:9044665-9046461	3dpi	7dpi	NOTEST	0	0	0	0	1	1	no	0.001	0.001	0
gene:EFFGRG00000013947	gene:EFFGRG00000013947	-	4:9044665-9046461	5dpi	7dpi	NOTEST	0	0	0	0	1	1	no	0.001	0.001	0
gene:EFFGRG00000013947	gene:EFFGRG00000013947	-	4:9044665-9046461	3dpi	invitro	NOTEST	0	0	0	0	1	1	no	0.001	0.001	0
gene:EFFGRG00000013947	gene:EFFGRG00000013947	-	4:9044665-9046461	5dpi	invitro	NOTEST	0	0	0	0	1	1	no	0.001	0.001	0
gene:EFFGRG00000013947	gene:EFFGRG00000013947	-	4:9044665-9046461	7dpi	invitro	NOTEST	0	0	0	0	1	1	no	0.001	0.001	0
gene:EFFGRG00000013948	gene:EFFGRG00000013948	-	3:6136190-6136310	3dpi	5dpi	NOTEST	0	0	0	0	1	1	no	0.001	0.001	0
gene:EFFGRG00000013948	gene:EFFGRG00000013948	-	3:6136190-6136310	3dpi	7dpi	NOTEST	0	0	0	0	1	1	no	0.001	0.001	0
gene:EFFGRG00000013948	gene:EFFGRG00000013948	-	3:6136190-6136310	5dpi	7dpi	NOTEST	0	0	0	0	1	1	no	0.001	0.001	0
gene:EFFGRG00000013948	gene:EFFGRG00000013948	-	3:6136190-6136310	3dpi	invitro	NOTEST	0	0	0	0	1	1	no	0.001	0.001	0
gene:EFFGRG00000013948	gene:EFFGRG00000013948	-	3:6136190-6136310	5dpi	invitro	NOTEST	0	0	0	0	1	1	no	0.001	0.001	0
gene:EFFGRG00000013948	gene:EFFGRG00000013948	-	3:6136190-6136310	7dpi	invitro	NOTEST	0	0	0	0	1	1	no	0.001	0.001	0
gene:EFFGRG00000013950	gene:EFFGRG00000013950	-	2:3649759-3649879	3dpi	5dpi	NOTEST	0	0	0	0	1	1	no	0.001	0.001	0
gene:EFFGRG00000013950	gene:EFFGRG00000013950	-	2:3649759-3649879	3dpi	7dpi	NOTEST	0	0	0	0	1	1	no	0.001	0.001	0
gene:EFFGRG00000013950	gene:EFFGRG00000013950	-	2:3649759-3649879	5dpi	7dpi	NOTEST	0	0	0	0	1	1	no	0.001	0.001	0
gene:EFFGRG00000013950	gene:EFFGRG00000013950	-	2:3649759-3649879	3dpi	invitro	NOTEST	0	0	0	0	1	1	no	0.001	0.001	0
gene:EFFGRG00000013950	gene:EFFGRG00000013950	-	2:3649759-3649879	5dpi	invitro	NOTEST	0	0	0	0	1	1	no	0.001	0.001	0
gene:EFFGRG00000013950	gene:EFFGRG00000013950	-	2:3649759-3649879	7dpi	invitro	NOTEST	0	0	0	0	1	1	no	0.001	0.001	0
gene:EFFGRG00000013951	gene:EFFGRG00000013951	-	4:9118326-9121847	3dpi	5dpi	NOTEST	0	0	0	0	1	1	no	0.001	0.001	0
gene:EFFGRG00000013951	gene:EFFGRG00000013951	-	4:9118326-9121847	3dpi	7dpi	NOTEST	0	0	0	0	1	1	no	0.001	0.001	0
gene:EFFGRG00000013951	gene:EFFGRG00000013951	-	4:9118326-9121847	5dpi	7dpi	NOTEST	0	0	0	0	1	1	no	0.001	0.001	0
gene:EFFGRG00000013951	gene:EFFGRG00000013951	-	4:9118326-9121847	3dpi	invitro	NOTEST	0	0	0	0	1	1	no	0.001	0.001	0
gene:EFFGRG00000013951	gene:EFFGRG00000013951	-	4:9118326-9121847	5dpi	invitro	NOTEST	0	0	0	0	1	1	no	0.001	0.001	0
gene:EFFGRG00000013951	gene:EFFGRG00000013951	-	4:9118326-9121847	7dpi	invitro	NOTEST	0	0	0	0	1	1	no	0.001	0.001	0
gene:EFFGRG00000013952	gene:EFFGRG00000013952	-	3:6075019-6075103	3dpi	5dpi	NOTEST	0	0	0	0	1	1	no	0.001	0.001	0
gene:EFFGRG00000013952	gene:EFFGRG00000013952	-	3:6075019-6075103	3dpi	7dpi	NOTEST	0	0	0	0	1	1	no	0.001	0.001	0
gene:EFFGRG00000013952	gene:EFFGRG00000013952	-	3:6075019-6075103	5dpi	7dpi	NOTEST	0	0	0	0	1	1	no	0.001	0.001	0
gene:EFFGRG00000013952	gene:EFFGRG00000013952	-	3:6075019-6075103	3dpi	invitro	NOTEST	0	0	0	0	1	1	no	0.001	0.001	0
gene:EFFGRG00000013952	gene:EFFGRG00000013952	-	3:6075019-6075103	5dpi	invitro	NOTEST	0	0	0	0	1	1	no	0.001	0.001	0
gene:EFFGRG00000013952	gene:EFFGRG00000013952	-	3:6075019-6075103	7dpi	invitro	NOTEST	0	0	0	0	1	1	no	0.001	0.001	0
gene:EFFGRG00000013953	gene:EFFGRG00000013953	-	4:8433758-8435554	3dpi	5dpi	NOTEST	0	0	0	0	1	1	no	0.001	0.001	0
gene:EFFGRG00000013953	gene:EFFGRG00000013953	-	4:8433758-8435554	3dpi	7dpi	NOTEST	0	0	0	0	1	1	no	0.001	0.001	0
gene:EFFGRG00000013953	gene:EFFGRG00000013953	-	4:8433758-8435554	5dpi	7dpi	NOTEST	0	0	0	0	1	1	no	0.001	0.001	0
gene:EFFGRG00000013953	gene:EFFGRG00000013953	-	4:8433758-8435554	3dpi	invitro	NOTEST	0	0	0	0	1	1	no	0.001	0.001	0
gene:EFFGRG00000013953	gene:EFFGRG00000013953	-	4:8433758-8435554	5dpi	invitro	NOTEST	0	0	0	0	1	1	no	0.001	0.001	0
gene:EFFGRG00000013953	gene:EFFGRG00000013953	-	4:8433758-8435554	7dpi	invitro	NOTEST	0	0	0	0	1	1	no	0.001	0.001	0
gene:EFFGRG00000013954	gene:EFFGRG00000013954	-	4:8360492-8364013	3dpi	5dpi	NOTEST	0	0	0	0	1	1	no	0.001	0.001	0
gene:EFFGRG00000013954	gene:EFFGRG00000013954	-	4:8360492-8364013	3dpi	7dpi	NOTEST	0	0	0	0	1	1	no	0.001	0.001	0
gene:EFFGRG00000013954	gene:EFFGRG00000013954	-	4:8360492-8364013	5dpi	7dpi	NOTEST	0	0	0	0	1	1	no	0.001	0.001	0
gene:EFFGRG00000013954	gene:EFFGRG00000013954	-	4:8360492-8364013	3dpi	invitro	NOTEST	0	0	0	0	1	1	no	0.001	0.001	0
gene:EFFGRG00000013954	gene:EFFGRG00000013954	-	4:8360492-8364013	5dpi	invitro	NOTEST	0	0	0	0	1	1	no	0.001	0.001	0
gene:EFFGRG00000013954	gene:EFFGRG00000013954	-	4:8360492-8364013	7dpi	invitro	NOTEST	0	0	0	0	1	1	no	0.001	0.001	0
gene:EFFGRG00000013955	gene:EFFGRG00000013955	-	4:8878603-8882124	3dpi	5dpi	NOTEST	0	0	0	0	1	1	no	0.001	0.001	0
gene:EFFGRG00000013955	gene:EFFGRG00000013955	-	4:8878603-8882124	3dpi	7dpi	NOTEST	0	0	0	0	1	1	no	0.001	0.001	0
gene:EFFGRG00000013955	gene:EFFGRG00000013955	-	4:8878603-8882124	5dpi	7dpi	NOTEST	0	0	0	0	1	1	no	0.001	0.001	0
gene:EFFGRG00000013955	gene:EFFGRG00000013955	-	4:8878603-8882124	3dpi	invitro	NOTEST	0	0	0	0	1	1	no	0.001	0.001	0
gene:EFFGRG00000013955	gene:EFFGRG00000013955	-	4:8878603-8882124	5dpi	invitro	NOTEST	0	0	0	0	1	1	no	0.001	0.001	0
gene:EFFGRG00000013955	gene:EFFGRG00000013955	-	4:8878603-8882124	7dpi	invitro	NOTEST	0	0	0	0	1	1	no	0.001	0.001	0
gene:EFFGRG00000013956	gene:EFFGRG00000013956	-	1:5379442-5379514	3dpi	5dpi	NOTEST	0	0	0	0	1	1	no	0.001	0.001	0
gene:EFFGRG00000013956	gene:EFFGRG00000013956	-	1:5379442-5379514	3dpi	7dpi	NOTEST	0	0	0	0	1	1	no	0.001	0.001	0
gene:EFFGRG00000013956	gene:EFFGRG00000013956	-	1:5379442-5379514	5dpi	7dpi	NOTEST	0	0	0	0	1	1	no	0.001	0.001	0
gene:EFFGRG00000013956	gene:EFFGRG00000013956	-	1:5379442-5379514	3dpi	invitro	NOTEST	0	0	0	0	1	1	no	0.001	0.001	0
gene:EFFGRG00000013956	gene:EFFGRG00000013956	-	1:5379442-5379514	5dpi	invitro	NOTEST	0	0	0	0	1	1	no	0.001	0.001	0
gene:EFFGRG00000013956	gene:EFFGRG00000013956	-	1:5379442-5379514	7dpi	invitro	NOTEST	0	0	0	0	1	1	no	0.001	0.001	0
gene:EFFGRG00000013957	gene:EFFGRG00000013957	-	4:9400032-9401828	3dpi	5dpi	NOTEST	0	0	0	0	1	1	no	0.001	0.001	0
gene:EFFGRG00000013957	gene:EFFGRG00000013957	-	4:9400032-9401828	3dpi	7dpi	NOTEST	0	0	0	0	1	1	no	0.001	0.001	0
gene:EFFGRG00000013957	gene:EFFGRG00000013957	-	4:9400032-9401828	5dpi	7dpi	NOTEST	0	0	0	0	1	1	no	0.001	0.001	0
gene:EFFGRG00000013957	gene:EFFGRG00000013957	-	4:9400032-9401828	3dpi	invitro	NOTEST	0	0	0	0	1	1	no	0.001	0.001	0
gene:EFFGRG00000013957	gene:EFFGRG00000013957	-	4:9400032-9401828	5dpi	invitro	NOTEST	0	0	0	0	1	1	no	0.001	0.001	0
gene:EFFGRG00000013957	gene:EFFGRG00000013957	-	4:9400032-9401828	7dpi	invitro	NOTEST	0	0	0	0	1	1	no	0.001	0.001	0
gene:EFFGRG00000013958	gene:EFFGRG00000013958	-	4:8108972-8110768	3dpi	5dpi	NOTEST	0	0	0	0	1	1	no	0.001	0.001	0
gene:EFFGRG00000013958	gene:EFFGRG00000013958	-	4:8108972-8110768	3dpi	7dpi	NOTEST	0	0	0	0	1	1	no	0.001	0.001	0
gene:EFFGRG00000013958	gene:EFFGRG00000013958	-	4:8108972-8110768	5dpi	7dpi	NOTEST	0	0	0	0	1	1	no	0.001	0.001	0
gene:EFFGRG00000013958	gene:EFFGRG00000013958	-	4:8108972-8110768	3dpi	invitro	NOTEST	0	0	0	0	1	1	no	0.001	0.001	0
gene:EFFGRG00000013958	gene:EFFGRG00000013958	-	4:8108972-8110768	5dpi	invitro	NOTEST	0	0	0	0	1	1	no	0.001	0.001	0
gene:EFFGRG00000013958	gene:EFFGRG00000013958	-	4:8108972-8110768	7dpi	invitro	NOTEST	0	0	0	0	1	1	no	0.001	0.001	0
gene:EFFGRG00000013959	gene:EFFGRG00000013959	-	4:8932734-8936255	3dpi	5dpi	NOTEST	0	0	0	0	1	1	no	0.001	0.001	0
gene:EFFGRG00000013959	gene:EFFGRG00000013959	-	4:8932734-8936255	3dpi	7dpi	NOTEST	0	0	0	0	1	1	no	0.001	0.001	0
gene:EFFGRG00000013959	gene:EFFGRG00000013959	-	4:8932734-8936255	5dpi	7dpi	NOTEST	0	0	0	0	1	1	no	0.001	0.001	0
gene:EFFGRG00000013959	gene:EFFGRG00000013959	-	4:8932734-8936255	3dpi	invitro	NOTEST	0	0	0	0	1	1	no	0.001	0.001	0
gene:EFFGRG00000013959	gene:EFFGRG00000013959	-	4:8932734-8936255	5dpi	invitro	NOTEST	0	0	0	0	1	1	no	0.001	0.001	0
gene:EFFGRG00000013959	gene:EFFGRG00000013959	-	4:8932734-8936255	7dpi	invitro	NOTEST	0	0	0	0	1	1	no	0.001	0.001	0
gene:EFFGRG00000013961	gene:EFFGRG00000013961	-	4:8986865-8990386	3dpi	5dpi	NOTEST	0	0	0	0	1	1	no	0.001	0.001	0
gene:EFFGRG00000013961	gene:EFFGRG00000013961	-	4:8986865-8990386	3dpi	7dpi	NOTEST	0	0	0	0	1	1	no	0.001	0.001	0
gene:EFFGRG00000013961	gene:EFFGRG00000013961	-	4:8986865-8990386	5dpi	7dpi	NOTEST	0	0	0	0	1	1	no	0.001	0.001	0
gene:EFFGRG00000013961	gene:EFFGRG00000013961	-	4:8986865-8990386	3dpi	invitro	NOTEST	0	0	0	0	1	1	no	0.001	0.001	0
gene:EFFGRG00000013961	gene:EFFGRG00000013961	-	4:8986865-8990386	5dpi	invitro	NOTEST	0	0	0	0	1	1	no	0.001	0.001	0
gene:EFFGRG00000013961	gene:EFFGRG00000013961	-	4:8986865-8990386	7dpi	invitro	NOTEST	0	0	0	0	1	1	no	0.001	0.001	0
gene:EFFGRG00000013962	gene:EFFGRG00000013962	-	4:9195656-9199177	3dpi	5dpi	NOTEST	0	0	0	0	1	1	no	0.001	0.001	0
gene:EFFGRG00000013962	gene:EFFGRG00000013962	-	4:9195656-9199177	3dpi	7dpi	NOTEST	0	0	0	0	1	1	no	0.001	0.001	0
gene:EFFGRG00000013962	gene:EFFGRG00000013962	-	4:9195656-9199177	5dpi	7dpi	NOTEST	0	0	0	0	1	1	no	0.001	0.001	0
gene:EFFGRG00000013962	gene:EFFGRG00000013962	-	4:9195656-9199177	3dpi	invitro	NOTEST	0	0	0	0	1	1	no	0.001	0.001	0
gene:EFFGRG00000013962	gene:EFFGRG00000013962	-	4:9195656-9199177	5dpi	invitro	NOTEST	0	0	0	0	1	1	no	0.001	0.001	0
gene:EFFGRG00000013962	gene:EFFGRG00000013962	-	4:9195656-9199177	7dpi	invitro	NOTEST	0	0	0	0	1	1	no	0.001	0.001	0
gene:EFFGRG00000013963	gene:EFFGRG00000013963	-	4:8928670-8930466	3dpi	5dpi	NOTEST	0	0	0	0	1	1	no	0.001	0.001	0
gene:EFFGRG00000013963	gene:EFFGRG00000013963	-	4:8928670-8930466	3dpi	7dpi	NOTEST	0	0	0	0	1	1	no	0.001	0.001	0
gene:EFFGRG00000013963	gene:EFFGRG00000013963	-	4:8928670-8930466	5dpi	7dpi	NOTEST	0	0	0	0	1	1	no	0.001	0.001	0
gene:EFFGRG00000013963	gene:EFFGRG00000013963	-	4:8928670-8930466	3dpi	invitro	NOTEST	0	0	0	0	1	1	no	0.001	0.001	0
gene:EFFGRG00000013963	gene:EFFGRG00000013963	-	4:8928670-8930466	5dpi	invitro	NOTEST	0	0	0	0	1	1	no	0.001	0.001	0
gene:EFFGRG00000013963	gene:EFFGRG00000013963	-	4:8928670-8930466	7dpi	invitro	NOTEST	0	0	0	0	1	1	no	0.001	0.001	0
gene:EFFGRG00000013964	gene:EFFGRG00000013964	-	4:8453288-8456809	3dpi	5dpi	NOTEST	0	0	0	0	1	1	no	0.001	0.001	0
gene:EFFGRG00000013964	gene:EFFGRG00000013964	-	4:8453288-8456809	3dpi	7dpi	NOTEST	0	0	0	0	1	1	no	0.001	0.001	0
gene:EFFGRG00000013964	gene:EFFGRG00000013964	-	4:8453288-8456809	5dpi	7dpi	NOTEST	0	0	0	0	1	1	no	0.001	0.001	0
gene:EFFGRG00000013964	gene:EFFGRG00000013964	-	4:8453288-8456809	3dpi	invitro	NOTEST	0	0	0	0	1	1	no	0.001	0.001	0
gene:EFFGRG00000013964	gene:EFFGRG00000013964	-	4:8453288-8456809	5dpi	invitro	NOTEST	0	0	0	0	1	1	no	0.001	0.001	0
gene:EFFGRG00000013964	gene:EFFGRG00000013964	-	4:8453288-8456809	7dpi	invitro	NOTEST	0	0	0	0	1	1	no	0.001	0.001	0
gene:EFFGRG00000013967	gene:EFFGRG00000013967	-	2:7473316-7473401	3dpi	5dpi	OK	121.31	257.506	1.08591	0.464187	0.29975	0.441936	no	121.311	257.507	1.0859
gene:EFFGRG00000013967	gene:EFFGRG00000013967	-	2:7473316-7473401	3dpi	7dpi	OK	121.31	0.0284201	-12.0595	-0.104088	0.25865	0.394959	no	121.311	0.0294201	-12.0096
gene:EFFGRG00000013967	gene:EFFGRG00000013967	-	2:7473316-7473401	3dpi	invitro	OK	121.31	76.2335	-0.670199	-0.180583	0.6693	0.780036	no	121.311	76.2345	-0.670194
gene:EFFGRG00000013967	gene:EFFGRG00000013967	-	2:7473316-7473401	5dpi	7dpi	OK	257.506	0.0284201	-13.1454	-0.113484	0.3133	0.45708	no	257.507	0.0294201	-13.0955
gene:EFFGRG00000013967	gene:EFFGRG00000013967	-	2:7473316-7473401	5dpi	invitro	OK	257.506	76.2335	-1.75611	-0.609114	0.2817	0.421716	no	257.507	76.2345	-1.7561
gene:EFFGRG00000013967	gene:EFFGRG00000013967	-	2:7473316-7473401	7dpi	invitro	OK	0.0284201	76.2335	11.3893	0.0982934	0.3358	0.481075	no	0.0294201	76.2345	11.3394
gene:EFFGRG00000013969	gene:EFFGRG00000013969	-	4:8352759-8356280	3dpi	5dpi	NOTEST	0	0	0	0	1	1	no	0.001	0.001	0
gene:EFFGRG00000013969	gene:EFFGRG00000013969	-	4:8352759-8356280	3dpi	7dpi	NOTEST	0	0	0	0	1	1	no	0.001	0.001	0
gene:EFFGRG00000013969	gene:EFFGRG00000013969	-	4:8352759-8356280	5dpi	7dpi	NOTEST	0	0	0	0	1	1	no	0.001	0.001	0
gene:EFFGRG00000013969	gene:EFFGRG00000013969	-	4:8352759-8356280	3dpi	invitro	NOTEST	0	0	0	0	1	1	no	0.001	0.001	0
gene:EFFGRG00000013969	gene:EFFGRG00000013969	-	4:8352759-8356280	5dpi	invitro	NOTEST	0	0	0	0	1	1	no	0.001	0.001	0
gene:EFFGRG00000013969	gene:EFFGRG00000013969	-	4:8352759-8356280	7dpi	invitro	NOTEST	0	0	0	0	1	1	no	0.001	0.001	0
gene:EFFGRG00000013970	gene:EFFGRG00000013970	-	1:3327798-3328841	3dpi	7dpi	NOTEST	17.9051	39.2435	1.13208	0	1	1	no	17.9061	39.2445	1.13204
gene:EFFGRG00000013970	gene:EFFGRG00000013970	-	1:3327798-3328841	3dpi	invitro	OK	17.9051	19.7123	0.138722	0.00277961	0.69715	0.801848	no	17.9061	19.7133	0.138718
gene:EFFGRG00000013970	gene:EFFGRG00000013970	-	1:3327798-3328841	3dpi	5dpi	OK	17.9051	52.8869	1.56254	0.573147	0.57995	0.708595	no	17.9061	52.8879	1.56249
gene:EFFGRG00000013970	gene:EFFGRG00000013970	-	1:3327798-3328841	5dpi	7dpi	OK	52.8869	39.2435	-0.430457	-0.196528	0.7361	0.82977	no	52.8879	39.2445	-0.430447
gene:EFFGRG00000013970	gene:EFFGRG00000013970	-	1:3327798-3328841	5dpi	invitro	OK	52.8869	19.7123	-1.42382	-0.0285399	0.58535	0.712891	no	52.8879	19.7133	-1.42377
gene:EFFGRG00000013970	gene:EFFGRG00000013970	-	1:3327798-3328841	7dpi	invitro	OK	39.2435	19.7123	-0.99336	-0.0199147	0.69005	0.796642	no	39.2445	19.7133	-0.993321
gene:EFFGRG00000013971	gene:EFFGRG00000013971	-	1:9283759-9283879	3dpi	5dpi	NOTEST	0	0.0383784	inf	0	1	1	no	0.001	0.0393784	5.29933
gene:EFFGRG00000013971	gene:EFFGRG00000013971	-	1:9283759-9283879	3dpi	7dpi	NOTEST	0	0	0	0	1	1	no	0.001	0.001	0
gene:EFFGRG00000013971	gene:EFFGRG00000013971	-	1:9283759-9283879	5dpi	7dpi	NOTEST	0.0383784	0	#NAME?	0	1	1	no	0.0393784	0.001	-5.29933
gene:EFFGRG00000013971	gene:EFFGRG00000013971	-	1:9283759-9283879	3dpi	invitro	NOTEST	0	0.00328819	inf	0	1	1	no	0.001	0.00428819	2.10037
gene:EFFGRG00000013971	gene:EFFGRG00000013971	-	1:9283759-9283879	5dpi	invitro	NOTEST	0.0383784	0.00328819	-3.54493	0	1	1	no	0.0393784	0.00428819	-3.19896
gene:EFFGRG00000013971	gene:EFFGRG00000013971	-	1:9283759-9283879	7dpi	invitro	NOTEST	0	0.00328819	inf	0	1	1	no	0.001	0.00428819	2.10037
gene:EFFGRG00000013972	gene:EFFGRG00000013972	-	4:9276655-9278451	3dpi	5dpi	NOTEST	0	0	0	0	1	1	no	0.001	0.001	0
gene:EFFGRG00000013972	gene:EFFGRG00000013972	-	4:9276655-9278451	3dpi	7dpi	NOTEST	0	0	0	0	1	1	no	0.001	0.001	0
gene:EFFGRG00000013972	gene:EFFGRG00000013972	-	4:9276655-9278451	5dpi	7dpi	NOTEST	0	0	0	0	1	1	no	0.001	0.001	0
gene:EFFGRG00000013972	gene:EFFGRG00000013972	-	4:9276655-9278451	3dpi	invitro	NOTEST	0	0	0	0	1	1	no	0.001	0.001	0
gene:EFFGRG00000013972	gene:EFFGRG00000013972	-	4:9276655-9278451	5dpi	invitro	NOTEST	0	0	0	0	1	1	no	0.001	0.001	0
gene:EFFGRG00000013972	gene:EFFGRG00000013972	-	4:9276655-9278451	7dpi	invitro	NOTEST	0	0	0	0	1	1	no	0.001	0.001	0
gene:EFFGRG00000013973	gene:EFFGRG00000013973	-	4:9048729-9052250	3dpi	5dpi	NOTEST	0	0	0	0	1	1	no	0.001	0.001	0
gene:EFFGRG00000013973	gene:EFFGRG00000013973	-	4:9048729-9052250	3dpi	7dpi	NOTEST	0	0	0	0	1	1	no	0.001	0.001	0
gene:EFFGRG00000013973	gene:EFFGRG00000013973	-	4:9048729-9052250	5dpi	7dpi	NOTEST	0	0	0	0	1	1	no	0.001	0.001	0
gene:EFFGRG00000013973	gene:EFFGRG00000013973	-	4:9048729-9052250	3dpi	invitro	NOTEST	0	0	0	0	1	1	no	0.001	0.001	0
gene:EFFGRG00000013973	gene:EFFGRG00000013973	-	4:9048729-9052250	5dpi	invitro	NOTEST	0	0	0	0	1	1	no	0.001	0.001	0
gene:EFFGRG00000013973	gene:EFFGRG00000013973	-	4:9048729-9052250	7dpi	invitro	NOTEST	0	0	0	0	1	1	no	0.001	0.001	0
gene:EFFGRG00000013974	gene:EFFGRG00000013974	-	2:6162489-6162572	3dpi	5dpi	NOTEST	0	0	0	0	1	1	no	0.001	0.001	0
gene:EFFGRG00000013974	gene:EFFGRG00000013974	-	2:6162489-6162572	3dpi	7dpi	NOTEST	0	0	0	0	1	1	no	0.001	0.001	0
gene:EFFGRG00000013974	gene:EFFGRG00000013974	-	2:6162489-6162572	5dpi	7dpi	NOTEST	0	0	0	0	1	1	no	0.001	0.001	0
gene:EFFGRG00000013974	gene:EFFGRG00000013974	-	2:6162489-6162572	3dpi	invitro	NOTEST	0	0	0	0	1	1	no	0.001	0.001	0
gene:EFFGRG00000013974	gene:EFFGRG00000013974	-	2:6162489-6162572	5dpi	invitro	NOTEST	0	0	0	0	1	1	no	0.001	0.001	0
gene:EFFGRG00000013974	gene:EFFGRG00000013974	-	2:6162489-6162572	7dpi	invitro	NOTEST	0	0	0	0	1	1	no	0.001	0.001	0
gene:EFFGRG00000013975	gene:EFFGRG00000013975	-	4:8209501-8211297	3dpi	5dpi	NOTEST	0	0	0	0	1	1	no	0.001	0.001	0
gene:EFFGRG00000013975	gene:EFFGRG00000013975	-	4:8209501-8211297	3dpi	7dpi	NOTEST	0	0	0	0	1	1	no	0.001	0.001	0
gene:EFFGRG00000013975	gene:EFFGRG00000013975	-	4:8209501-8211297	5dpi	7dpi	NOTEST	0	0	0	0	1	1	no	0.001	0.001	0
gene:EFFGRG00000013975	gene:EFFGRG00000013975	-	4:8209501-8211297	3dpi	invitro	NOTEST	0	0	0	0	1	1	no	0.001	0.001	0
gene:EFFGRG00000013975	gene:EFFGRG00000013975	-	4:8209501-8211297	5dpi	invitro	NOTEST	0	0	0	0	1	1	no	0.001	0.001	0
gene:EFFGRG00000013975	gene:EFFGRG00000013975	-	4:8209501-8211297	7dpi	invitro	NOTEST	0	0	0	0	1	1	no	0.001	0.001	0
gene:EFFGRG00000013976	gene:EFFGRG00000013976	-	3:69061-69181	3dpi	5dpi	NOTEST	0	0	0	0	1	1	no	0.001	0.001	0
gene:EFFGRG00000013976	gene:EFFGRG00000013976	-	3:69061-69181	3dpi	7dpi	NOTEST	0	0	0	0	1	1	no	0.001	0.001	0
gene:EFFGRG00000013976	gene:EFFGRG00000013976	-	3:69061-69181	5dpi	7dpi	NOTEST	0	0	0	0	1	1	no	0.001	0.001	0
gene:EFFGRG00000013976	gene:EFFGRG00000013976	-	3:69061-69181	3dpi	invitro	NOTEST	0	0	0	0	1	1	no	0.001	0.001	0
gene:EFFGRG00000013976	gene:EFFGRG00000013976	-	3:69061-69181	5dpi	invitro	NOTEST	0	0	0	0	1	1	no	0.001	0.001	0
gene:EFFGRG00000013976	gene:EFFGRG00000013976	-	3:69061-69181	7dpi	invitro	NOTEST	0	0	0	0	1	1	no	0.001	0.001	0
gene:EFFGRG00000013977	gene:EFFGRG00000013977	-	2:5674472-5674592	3dpi	5dpi	NOTEST	0	0	0	0	1	1	no	0.001	0.001	0
gene:EFFGRG00000013977	gene:EFFGRG00000013977	-	2:5674472-5674592	3dpi	7dpi	NOTEST	0	0	0	0	1	1	no	0.001	0.001	0
gene:EFFGRG00000013977	gene:EFFGRG00000013977	-	2:5674472-5674592	5dpi	7dpi	NOTEST	0	0	0	0	1	1	no	0.001	0.001	0
gene:EFFGRG00000013977	gene:EFFGRG00000013977	-	2:5674472-5674592	3dpi	invitro	NOTEST	0	0	0	0	1	1	no	0.001	0.001	0
gene:EFFGRG00000013977	gene:EFFGRG00000013977	-	2:5674472-5674592	5dpi	invitro	NOTEST	0	0	0	0	1	1	no	0.001	0.001	0
gene:EFFGRG00000013977	gene:EFFGRG00000013977	-	2:5674472-5674592	7dpi	invitro	NOTEST	0	0	0	0	1	1	no	0.001	0.001	0
gene:EFFGRG00000013978	gene:EFFGRG00000013978	-	1:5329757-5329848	3dpi	5dpi	NOTEST	0	0	0	0	1	1	no	0.001	0.001	0
gene:EFFGRG00000013978	gene:EFFGRG00000013978	-	1:5329757-5329848	3dpi	7dpi	NOTEST	0	0	0	0	1	1	no	0.001	0.001	0
gene:EFFGRG00000013978	gene:EFFGRG00000013978	-	1:5329757-5329848	5dpi	7dpi	NOTEST	0	0	0	0	1	1	no	0.001	0.001	0
gene:EFFGRG00000013978	gene:EFFGRG00000013978	-	1:5329757-5329848	3dpi	invitro	NOTEST	0	0	0	0	1	1	no	0.001	0.001	0
gene:EFFGRG00000013978	gene:EFFGRG00000013978	-	1:5329757-5329848	5dpi	invitro	NOTEST	0	0	0	0	1	1	no	0.001	0.001	0
gene:EFFGRG00000013978	gene:EFFGRG00000013978	-	1:5329757-5329848	7dpi	invitro	NOTEST	0	0	0	0	1	1	no	0.001	0.001	0
gene:EFFGRG00000013981	gene:EFFGRG00000013981	-	1:10420037-10420491	7dpi	invitro	OK	45.885	12.7288	-1.84992	-2.7011	5e-05	0.000232157	yes	45.886	12.7298	-1.84984
gene:EFFGRG00000013981	gene:EFFGRG00000013981	-	1:10420037-10420491	3dpi	7dpi	OK	12.1339	45.885	1.91898	2.74777	5e-05	0.000232157	yes	12.1349	45.886	1.91889
gene:EFFGRG00000013981	gene:EFFGRG00000013981	-	1:10420037-10420491	3dpi	invitro	OK	12.1339	12.7288	0.0690561	0.0841387	0.8637	0.917207	no	12.1349	12.7298	0.0690475
gene:EFFGRG00000013981	gene:EFFGRG00000013981	-	1:10420037-10420491	5dpi	7dpi	OK	34.0204	45.885	0.43162	0.774613	0.1484	0.257861	no	34.0214	45.886	0.431612
gene:EFFGRG00000014001	gene:EFFGRG00000014001	-	4:9396028-9399883	3dpi	7dpi	OK	3.87349	1.11976	-1.79045	-2.63779	5e-05	0.000232157	yes	3.87449	1.12076	-1.78953
gene:EFFGRG00000014001	gene:EFFGRG00000014001	-	4:9396028-9399883	3dpi	5dpi	OK	3.87349	1.42707	-1.44058	-2.27783	5e-05	0.000232157	yes	3.87449	1.42807	-1.43994
gene:EFFGRG00000013982	gene:EFFGRG00000013982	-	3:6783431-6783792	3dpi	5dpi	NOTEST	0	0	0	0	1	1	no	0.001	0.001	0
gene:EFFGRG00000013982	gene:EFFGRG00000013982	-	3:6783431-6783792	3dpi	7dpi	NOTEST	0	0	0	0	1	1	no	0.001	0.001	0
gene:EFFGRG00000013982	gene:EFFGRG00000013982	-	3:6783431-6783792	5dpi	7dpi	NOTEST	0	0	0	0	1	1	no	0.001	0.001	0
gene:EFFGRG00000013982	gene:EFFGRG00000013982	-	3:6783431-6783792	3dpi	invitro	NOTEST	0	0	0	0	1	1	no	0.001	0.001	0
gene:EFFGRG00000013982	gene:EFFGRG00000013982	-	3:6783431-6783792	5dpi	invitro	NOTEST	0	0	0	0	1	1	no	0.001	0.001	0
gene:EFFGRG00000013982	gene:EFFGRG00000013982	-	3:6783431-6783792	7dpi	invitro	NOTEST	0	0	0	0	1	1	no	0.001	0.001	0
gene:EFFGRG00000013983	gene:EFFGRG00000013983	-	1:10532176-10532267	3dpi	5dpi	NOTEST	0	0	0	0	1	1	no	0.001	0.001	0
gene:EFFGRG00000013983	gene:EFFGRG00000013983	-	1:10532176-10532267	3dpi	7dpi	NOTEST	0	0	0	0	1	1	no	0.001	0.001	0
gene:EFFGRG00000013983	gene:EFFGRG00000013983	-	1:10532176-10532267	5dpi	7dpi	NOTEST	0	0	0	0	1	1	no	0.001	0.001	0
gene:EFFGRG00000013983	gene:EFFGRG00000013983	-	1:10532176-10532267	3dpi	invitro	NOTEST	0	0	0	0	1	1	no	0.001	0.001	0
gene:EFFGRG00000013983	gene:EFFGRG00000013983	-	1:10532176-10532267	5dpi	invitro	NOTEST	0	0	0	0	1	1	no	0.001	0.001	0
gene:EFFGRG00000013983	gene:EFFGRG00000013983	-	1:10532176-10532267	7dpi	invitro	NOTEST	0	0	0	0	1	1	no	0.001	0.001	0
gene:EFFGRG00000013984	gene:EFFGRG00000013984	-	4:8085773-8087569	3dpi	5dpi	NOTEST	0	0	0	0	1	1	no	0.001	0.001	0
gene:EFFGRG00000013984	gene:EFFGRG00000013984	-	4:8085773-8087569	3dpi	7dpi	NOTEST	0	0	0	0	1	1	no	0.001	0.001	0
gene:EFFGRG00000013984	gene:EFFGRG00000013984	-	4:8085773-8087569	5dpi	7dpi	NOTEST	0	0	0	0	1	1	no	0.001	0.001	0
gene:EFFGRG00000013984	gene:EFFGRG00000013984	-	4:8085773-8087569	3dpi	invitro	NOTEST	0	0	0	0	1	1	no	0.001	0.001	0
gene:EFFGRG00000013984	gene:EFFGRG00000013984	-	4:8085773-8087569	5dpi	invitro	NOTEST	0	0	0	0	1	1	no	0.001	0.001	0
gene:EFFGRG00000013984	gene:EFFGRG00000013984	-	4:8085773-8087569	7dpi	invitro	NOTEST	0	0	0	0	1	1	no	0.001	0.001	0
gene:EFFGRG00000013985	gene:EFFGRG00000013985	-	4:8194035-8195831	3dpi	5dpi	NOTEST	0	0	0	0	1	1	no	0.001	0.001	0
gene:EFFGRG00000013985	gene:EFFGRG00000013985	-	4:8194035-8195831	3dpi	7dpi	NOTEST	0	0	0	0	1	1	no	0.001	0.001	0
gene:EFFGRG00000013985	gene:EFFGRG00000013985	-	4:8194035-8195831	5dpi	7dpi	NOTEST	0	0	0	0	1	1	no	0.001	0.001	0
gene:EFFGRG00000013985	gene:EFFGRG00000013985	-	4:8194035-8195831	3dpi	invitro	NOTEST	0	0	0	0	1	1	no	0.001	0.001	0
gene:EFFGRG00000013985	gene:EFFGRG00000013985	-	4:8194035-8195831	5dpi	invitro	NOTEST	0	0	0	0	1	1	no	0.001	0.001	0
gene:EFFGRG00000013985	gene:EFFGRG00000013985	-	4:8194035-8195831	7dpi	invitro	NOTEST	0	0	0	0	1	1	no	0.001	0.001	0
gene:EFFGRG00000013986	gene:EFFGRG00000013986	-	3:1974909-1974981	3dpi	5dpi	NOTEST	0	0	0	0	1	1	no	0.001	0.001	0
gene:EFFGRG00000013986	gene:EFFGRG00000013986	-	3:1974909-1974981	3dpi	7dpi	NOTEST	0	0	0	0	1	1	no	0.001	0.001	0
gene:EFFGRG00000013986	gene:EFFGRG00000013986	-	3:1974909-1974981	5dpi	7dpi	NOTEST	0	0	0	0	1	1	no	0.001	0.001	0
gene:EFFGRG00000013986	gene:EFFGRG00000013986	-	3:1974909-1974981	3dpi	invitro	NOTEST	0	0	0	0	1	1	no	0.001	0.001	0
gene:EFFGRG00000013986	gene:EFFGRG00000013986	-	3:1974909-1974981	5dpi	invitro	NOTEST	0	0	0	0	1	1	no	0.001	0.001	0
gene:EFFGRG00000013986	gene:EFFGRG00000013986	-	3:1974909-1974981	7dpi	invitro	NOTEST	0	0	0	0	1	1	no	0.001	0.001	0
gene:EFFGRG00000013988	gene:EFFGRG00000013988	-	4:8062574-8064370	3dpi	5dpi	NOTEST	0	0	0	0	1	1	no	0.001	0.001	0
gene:EFFGRG00000013988	gene:EFFGRG00000013988	-	4:8062574-8064370	3dpi	7dpi	NOTEST	0	0	0	0	1	1	no	0.001	0.001	0
gene:EFFGRG00000013988	gene:EFFGRG00000013988	-	4:8062574-8064370	5dpi	7dpi	NOTEST	0	0	0	0	1	1	no	0.001	0.001	0
gene:EFFGRG00000013988	gene:EFFGRG00000013988	-	4:8062574-8064370	3dpi	invitro	NOTEST	0	0	0	0	1	1	no	0.001	0.001	0
gene:EFFGRG00000013988	gene:EFFGRG00000013988	-	4:8062574-8064370	5dpi	invitro	NOTEST	0	0	0	0	1	1	no	0.001	0.001	0
gene:EFFGRG00000013988	gene:EFFGRG00000013988	-	4:8062574-8064370	7dpi	invitro	NOTEST	0	0	0	0	1	1	no	0.001	0.001	0
gene:EFFGRG00000013989	gene:EFFGRG00000013989	-	4:8101239-8103035	3dpi	5dpi	NOTEST	0	0	0	0	1	1	no	0.001	0.001	0
gene:EFFGRG00000013989	gene:EFFGRG00000013989	-	4:8101239-8103035	3dpi	7dpi	NOTEST	0	0	0	0	1	1	no	0.001	0.001	0
gene:EFFGRG00000013989	gene:EFFGRG00000013989	-	4:8101239-8103035	5dpi	7dpi	NOTEST	0	0	0	0	1	1	no	0.001	0.001	0
gene:EFFGRG00000013989	gene:EFFGRG00000013989	-	4:8101239-8103035	3dpi	invitro	NOTEST	0	0	0	0	1	1	no	0.001	0.001	0
gene:EFFGRG00000013989	gene:EFFGRG00000013989	-	4:8101239-8103035	5dpi	invitro	NOTEST	0	0	0	0	1	1	no	0.001	0.001	0
gene:EFFGRG00000013989	gene:EFFGRG00000013989	-	4:8101239-8103035	7dpi	invitro	NOTEST	0	0	0	0	1	1	no	0.001	0.001	0
gene:EFFGRG00000013991	gene:EFFGRG00000013991	-	4:9021466-9023262	3dpi	5dpi	NOTEST	0	0	0	0	1	1	no	0.001	0.001	0
gene:EFFGRG00000013991	gene:EFFGRG00000013991	-	4:9021466-9023262	3dpi	7dpi	NOTEST	0	0	0	0	1	1	no	0.001	0.001	0
gene:EFFGRG00000013991	gene:EFFGRG00000013991	-	4:9021466-9023262	5dpi	7dpi	NOTEST	0	0	0	0	1	1	no	0.001	0.001	0
gene:EFFGRG00000013991	gene:EFFGRG00000013991	-	4:9021466-9023262	3dpi	invitro	NOTEST	0	0	0	0	1	1	no	0.001	0.001	0
gene:EFFGRG00000013991	gene:EFFGRG00000013991	-	4:9021466-9023262	5dpi	invitro	NOTEST	0	0	0	0	1	1	no	0.001	0.001	0
gene:EFFGRG00000013991	gene:EFFGRG00000013991	-	4:9021466-9023262	7dpi	invitro	NOTEST	0	0	0	0	1	1	no	0.001	0.001	0
gene:EFFGRG00000013992	gene:EFFGRG00000013992	-	2:3849776-3849896	3dpi	5dpi	NOTEST	0	0	0	0	1	1	no	0.001	0.001	0
gene:EFFGRG00000013992	gene:EFFGRG00000013992	-	2:3849776-3849896	3dpi	7dpi	NOTEST	0	0	0	0	1	1	no	0.001	0.001	0
gene:EFFGRG00000013992	gene:EFFGRG00000013992	-	2:3849776-3849896	5dpi	7dpi	NOTEST	0	0	0	0	1	1	no	0.001	0.001	0
gene:EFFGRG00000013992	gene:EFFGRG00000013992	-	2:3849776-3849896	3dpi	invitro	NOTEST	0	0	0	0	1	1	no	0.001	0.001	0
gene:EFFGRG00000013992	gene:EFFGRG00000013992	-	2:3849776-3849896	5dpi	invitro	NOTEST	0	0	0	0	1	1	no	0.001	0.001	0
gene:EFFGRG00000013992	gene:EFFGRG00000013992	-	2:3849776-3849896	7dpi	invitro	NOTEST	0	0	0	0	1	1	no	0.001	0.001	0
gene:EFFGRG00000013995	gene:EFFGRG00000013995	-	4:8839938-8843459	3dpi	5dpi	NOTEST	0	0	0	0	1	1	no	0.001	0.001	0
gene:EFFGRG00000013995	gene:EFFGRG00000013995	-	4:8839938-8843459	3dpi	7dpi	NOTEST	0	0	0	0	1	1	no	0.001	0.001	0
gene:EFFGRG00000013995	gene:EFFGRG00000013995	-	4:8839938-8843459	5dpi	7dpi	NOTEST	0	0	0	0	1	1	no	0.001	0.001	0
gene:EFFGRG00000013995	gene:EFFGRG00000013995	-	4:8839938-8843459	3dpi	invitro	NOTEST	0	0	0	0	1	1	no	0.001	0.001	0
gene:EFFGRG00000013995	gene:EFFGRG00000013995	-	4:8839938-8843459	5dpi	invitro	NOTEST	0	0	0	0	1	1	no	0.001	0.001	0
gene:EFFGRG00000013995	gene:EFFGRG00000013995	-	4:8839938-8843459	7dpi	invitro	NOTEST	0	0	0	0	1	1	no	0.001	0.001	0
gene:EFFGRG00000013996	gene:EFFGRG00000013996	-	4:9403812-9407343	3dpi	5dpi	OK	830.129	2330.12	1.489	0.745128	0.26565	0.403136	no	830.13	2330.12	1.489
gene:EFFGRG00000013996	gene:EFFGRG00000013996	-	4:9403812-9407343	3dpi	7dpi	OK	830.129	1353.76	0.705568	0.355732	0.38845	0.535205	no	830.13	1353.76	0.705564
gene:EFFGRG00000014194	gene:EFFGRG00000014194	-	2:6140825-6140973	3dpi	7dpi	OK	125.364	0	#NAME?	#NAME?	5e-05	0.000232157	yes	125.365	0.001	-16.9358
gene:EFFGRG00000013996	gene:EFFGRG00000013996	-	4:9403812-9407343	5dpi	7dpi	OK	2330.12	1353.76	-0.783429	-0.366509	0.3998	0.546871	no	2330.12	1353.76	-0.783432
gene:EFFGRG00000013996	gene:EFFGRG00000013996	-	4:9403812-9407343	5dpi	invitro	OK	2330.12	158.025	-3.88218	-2.45299	0.1982	0.323351	no	2330.12	158.026	-3.88217
gene:EFFGRG00000013996	gene:EFFGRG00000013996	-	4:9403812-9407343	7dpi	invitro	OK	1353.76	158.025	-3.09875	-1.98156	0.1862	0.307944	no	1353.76	158.026	-3.09874
gene:EFFGRG00000013998	gene:EFFGRG00000013998	-	4:5801287-5801359	3dpi	5dpi	NOTEST	0	0	0	0	1	1	no	0.001	0.001	0
gene:EFFGRG00000013998	gene:EFFGRG00000013998	-	4:5801287-5801359	3dpi	7dpi	NOTEST	0	0	0	0	1	1	no	0.001	0.001	0
gene:EFFGRG00000013998	gene:EFFGRG00000013998	-	4:5801287-5801359	5dpi	7dpi	NOTEST	0	0	0	0	1	1	no	0.001	0.001	0
gene:EFFGRG00000013998	gene:EFFGRG00000013998	-	4:5801287-5801359	3dpi	invitro	NOTEST	0	0	0	0	1	1	no	0.001	0.001	0
gene:EFFGRG00000013998	gene:EFFGRG00000013998	-	4:5801287-5801359	5dpi	invitro	NOTEST	0	0	0	0	1	1	no	0.001	0.001	0
gene:EFFGRG00000013998	gene:EFFGRG00000013998	-	4:5801287-5801359	7dpi	invitro	NOTEST	0	0	0	0	1	1	no	0.001	0.001	0
gene:EFFGRG00000013999	gene:EFFGRG00000013999	-	4:8147637-8149433	3dpi	5dpi	NOTEST	0	0	0	0	1	1	no	0.001	0.001	0
gene:EFFGRG00000013999	gene:EFFGRG00000013999	-	4:8147637-8149433	3dpi	7dpi	NOTEST	0	0	0	0	1	1	no	0.001	0.001	0
gene:EFFGRG00000013999	gene:EFFGRG00000013999	-	4:8147637-8149433	5dpi	7dpi	NOTEST	0	0	0	0	1	1	no	0.001	0.001	0
gene:EFFGRG00000013999	gene:EFFGRG00000013999	-	4:8147637-8149433	3dpi	invitro	NOTEST	0	0	0	0	1	1	no	0.001	0.001	0
gene:EFFGRG00000013999	gene:EFFGRG00000013999	-	4:8147637-8149433	5dpi	invitro	NOTEST	0	0	0	0	1	1	no	0.001	0.001	0
gene:EFFGRG00000013999	gene:EFFGRG00000013999	-	4:8147637-8149433	7dpi	invitro	NOTEST	0	0	0	0	1	1	no	0.001	0.001	0
gene:EFFGRG00000014000	gene:EFFGRG00000014000	-	4:8623414-8626935	3dpi	5dpi	NOTEST	0	0	0	0	1	1	no	0.001	0.001	0
gene:EFFGRG00000014000	gene:EFFGRG00000014000	-	4:8623414-8626935	3dpi	7dpi	NOTEST	0	0	0	0	1	1	no	0.001	0.001	0
gene:EFFGRG00000014000	gene:EFFGRG00000014000	-	4:8623414-8626935	5dpi	7dpi	NOTEST	0	0	0	0	1	1	no	0.001	0.001	0
gene:EFFGRG00000014000	gene:EFFGRG00000014000	-	4:8623414-8626935	3dpi	invitro	NOTEST	0	0	0	0	1	1	no	0.001	0.001	0
gene:EFFGRG00000014000	gene:EFFGRG00000014000	-	4:8623414-8626935	5dpi	invitro	NOTEST	0	0	0	0	1	1	no	0.001	0.001	0
gene:EFFGRG00000014000	gene:EFFGRG00000014000	-	4:8623414-8626935	7dpi	invitro	NOTEST	0	0	0	0	1	1	no	0.001	0.001	0
gene:EFFGRG00000014194	gene:EFFGRG00000014194	-	2:6140825-6140973	7dpi	invitro	OK	0	48.5828	inf	#NAME?	5e-05	0.000232157	yes	0.001	48.5838	15.5682
gene:EFFGRG00000014001	gene:EFFGRG00000014001	-	4:9396028-9399883	5dpi	7dpi	NOTEST	1.42707	1.11976	-0.349871	0	1	1	no	1.42807	1.12076	-0.349589
gene:EFFGRG00000014001	gene:EFFGRG00000014001	-	4:9396028-9399883	5dpi	invitro	OK	1.42707	1.81659	0.348179	0.519474	0.3227	0.467181	no	1.42807	1.81759	0.34796
gene:EFFGRG00000014571	gene:EFFGRG00000014571	-	2:7473080-7473160	5dpi	7dpi	OK	391.628	0	#NAME?	#NAME?	5e-05	0.000232157	yes	391.629	0.001	-18.5791
gene:FGRRES_00004	gene:FGRRES_00004	FG00004.1	1:71901-72697	3dpi	invitro	OK	2.48635	0	#NAME?	#NAME?	5e-05	0.000232157	yes	2.48735	0.001	-11.2804
gene:EFFGRG00000014001	gene:EFFGRG00000014001	-	4:9396028-9399883	7dpi	invitro	OK	1.11976	1.81659	0.69805	0.977472	0.0534	0.112958	no	1.12076	1.81759	0.697549
gene:EFFGRG00000014002	gene:EFFGRG00000014002	-	2:7761493-7761613	3dpi	5dpi	NOTEST	0	0	0	0	1	1	no	0.001	0.001	0
gene:EFFGRG00000014002	gene:EFFGRG00000014002	-	2:7761493-7761613	3dpi	7dpi	NOTEST	0	0	0	0	1	1	no	0.001	0.001	0
gene:EFFGRG00000014002	gene:EFFGRG00000014002	-	2:7761493-7761613	5dpi	7dpi	NOTEST	0	0	0	0	1	1	no	0.001	0.001	0
gene:EFFGRG00000014002	gene:EFFGRG00000014002	-	2:7761493-7761613	3dpi	invitro	NOTEST	0	0	0	0	1	1	no	0.001	0.001	0
gene:EFFGRG00000014002	gene:EFFGRG00000014002	-	2:7761493-7761613	5dpi	invitro	NOTEST	0	0	0	0	1	1	no	0.001	0.001	0
gene:EFFGRG00000014002	gene:EFFGRG00000014002	-	2:7761493-7761613	7dpi	invitro	NOTEST	0	0	0	0	1	1	no	0.001	0.001	0
gene:EFFGRG00000014003	gene:EFFGRG00000014003	-	Mt:95363-95435	3dpi	5dpi	NOTEST	0	0	0	0	1	1	no	0.001	0.001	0
gene:EFFGRG00000014003	gene:EFFGRG00000014003	-	Mt:95363-95435	3dpi	7dpi	NOTEST	0	0	0	0	1	1	no	0.001	0.001	0
gene:EFFGRG00000014003	gene:EFFGRG00000014003	-	Mt:95363-95435	5dpi	7dpi	NOTEST	0	0	0	0	1	1	no	0.001	0.001	0
gene:EFFGRG00000014003	gene:EFFGRG00000014003	-	Mt:95363-95435	3dpi	invitro	NOTEST	0	0	0	0	1	1	no	0.001	0.001	0
gene:EFFGRG00000014003	gene:EFFGRG00000014003	-	Mt:95363-95435	5dpi	invitro	NOTEST	0	0	0	0	1	1	no	0.001	0.001	0
gene:EFFGRG00000014003	gene:EFFGRG00000014003	-	Mt:95363-95435	7dpi	invitro	NOTEST	0	0	0	0	1	1	no	0.001	0.001	0
gene:EFFGRG00000014004	gene:EFFGRG00000014004	-	2:1446139-1446233	3dpi	5dpi	OK	112.936	0.00168679	-16.0309	-0.00794408	0.4736	0.616992	no	112.937	0.00268679	-15.3593
gene:EFFGRG00000014004	gene:EFFGRG00000014004	-	2:1446139-1446233	3dpi	7dpi	OK	112.936	40.35	-1.48486	-8.42886	0.56935	0.699994	no	112.937	40.351	-1.48484
gene:EFFGRG00000014004	gene:EFFGRG00000014004	-	2:1446139-1446233	3dpi	invitro	OK	112.936	45.0996	-1.32431	-0.4344	0.57025	0.700701	no	112.937	45.1006	-1.3243
gene:EFFGRG00000014004	gene:EFFGRG00000014004	-	2:1446139-1446233	5dpi	7dpi	OK	0.00168679	40.35	14.546	0.00720825	0.47355	0.616952	no	0.00268679	40.351	13.8744
gene:EFFGRG00000014004	gene:EFFGRG00000014004	-	2:1446139-1446233	5dpi	invitro	OK	0.00168679	45.0996	14.7066	0.00728781	0.43845	0.584585	no	0.00268679	45.1006	14.035
gene:EFFGRG00000014004	gene:EFFGRG00000014004	-	2:1446139-1446233	7dpi	invitro	OK	40.35	45.0996	0.160549	0.0526108	0.7428	0.834299	no	40.351	45.1006	0.160542
gene:EFFGRG00000014006	gene:EFFGRG00000014006	-	4:8132171-8133967	3dpi	5dpi	NOTEST	0	0	0	0	1	1	no	0.001	0.001	0
gene:EFFGRG00000014006	gene:EFFGRG00000014006	-	4:8132171-8133967	3dpi	7dpi	NOTEST	0	0	0	0	1	1	no	0.001	0.001	0
gene:EFFGRG00000014006	gene:EFFGRG00000014006	-	4:8132171-8133967	5dpi	7dpi	NOTEST	0	0	0	0	1	1	no	0.001	0.001	0
gene:EFFGRG00000014006	gene:EFFGRG00000014006	-	4:8132171-8133967	3dpi	invitro	NOTEST	0	0	0	0	1	1	no	0.001	0.001	0
gene:EFFGRG00000014006	gene:EFFGRG00000014006	-	4:8132171-8133967	5dpi	invitro	NOTEST	0	0	0	0	1	1	no	0.001	0.001	0
gene:EFFGRG00000014006	gene:EFFGRG00000014006	-	4:8132171-8133967	7dpi	invitro	NOTEST	0	0	0	0	1	1	no	0.001	0.001	0
gene:EFFGRG00000014007	gene:EFFGRG00000014007	-	1:8902246-8902341	3dpi	5dpi	NOTEST	0	0	0	0	1	1	no	0.001	0.001	0
gene:EFFGRG00000014007	gene:EFFGRG00000014007	-	1:8902246-8902341	3dpi	7dpi	NOTEST	0	0	0	0	1	1	no	0.001	0.001	0
gene:EFFGRG00000014007	gene:EFFGRG00000014007	-	1:8902246-8902341	5dpi	7dpi	NOTEST	0	0	0	0	1	1	no	0.001	0.001	0
gene:EFFGRG00000014007	gene:EFFGRG00000014007	-	1:8902246-8902341	3dpi	invitro	NOTEST	0	8.01676	inf	0	1	1	no	0.001	8.01776	12.969
gene:EFFGRG00000014007	gene:EFFGRG00000014007	-	1:8902246-8902341	5dpi	invitro	NOTEST	0	8.01676	inf	0	1	1	no	0.001	8.01776	12.969
gene:EFFGRG00000014007	gene:EFFGRG00000014007	-	1:8902246-8902341	7dpi	invitro	NOTEST	0	8.01676	inf	0	1	1	no	0.001	8.01776	12.969
gene:EFFGRG00000014008	gene:EFFGRG00000014008	-	4:8070307-8072103	3dpi	5dpi	NOTEST	0	0	0	0	1	1	no	0.001	0.001	0
gene:EFFGRG00000014008	gene:EFFGRG00000014008	-	4:8070307-8072103	3dpi	7dpi	NOTEST	0	0	0	0	1	1	no	0.001	0.001	0
gene:EFFGRG00000014008	gene:EFFGRG00000014008	-	4:8070307-8072103	5dpi	7dpi	NOTEST	0	0	0	0	1	1	no	0.001	0.001	0
gene:EFFGRG00000014008	gene:EFFGRG00000014008	-	4:8070307-8072103	3dpi	invitro	NOTEST	0	0	0	0	1	1	no	0.001	0.001	0
gene:EFFGRG00000014008	gene:EFFGRG00000014008	-	4:8070307-8072103	5dpi	invitro	NOTEST	0	0	0	0	1	1	no	0.001	0.001	0
gene:EFFGRG00000014008	gene:EFFGRG00000014008	-	4:8070307-8072103	7dpi	invitro	NOTEST	0	0	0	0	1	1	no	0.001	0.001	0
gene:EFFGRG00000014010	gene:EFFGRG00000014010	-	4:8518821-8520617	3dpi	5dpi	NOTEST	0	0	0	0	1	1	no	0.001	0.001	0
gene:EFFGRG00000014010	gene:EFFGRG00000014010	-	4:8518821-8520617	3dpi	7dpi	NOTEST	0	0	0	0	1	1	no	0.001	0.001	0
gene:EFFGRG00000014010	gene:EFFGRG00000014010	-	4:8518821-8520617	5dpi	7dpi	NOTEST	0	0	0	0	1	1	no	0.001	0.001	0
gene:EFFGRG00000014010	gene:EFFGRG00000014010	-	4:8518821-8520617	3dpi	invitro	NOTEST	0	0	0	0	1	1	no	0.001	0.001	0
gene:EFFGRG00000014010	gene:EFFGRG00000014010	-	4:8518821-8520617	5dpi	invitro	NOTEST	0	0	0	0	1	1	no	0.001	0.001	0
gene:EFFGRG00000014010	gene:EFFGRG00000014010	-	4:8518821-8520617	7dpi	invitro	NOTEST	0	0	0	0	1	1	no	0.001	0.001	0
gene:EFFGRG00000014011	gene:EFFGRG00000014011	-	4:8723943-8727464	3dpi	5dpi	NOTEST	0	0	0	0	1	1	no	0.001	0.001	0
gene:EFFGRG00000014011	gene:EFFGRG00000014011	-	4:8723943-8727464	3dpi	7dpi	NOTEST	0	0	0	0	1	1	no	0.001	0.001	0
gene:EFFGRG00000014011	gene:EFFGRG00000014011	-	4:8723943-8727464	5dpi	7dpi	NOTEST	0	0	0	0	1	1	no	0.001	0.001	0
gene:EFFGRG00000014011	gene:EFFGRG00000014011	-	4:8723943-8727464	3dpi	invitro	NOTEST	0	0	0	0	1	1	no	0.001	0.001	0
gene:EFFGRG00000014011	gene:EFFGRG00000014011	-	4:8723943-8727464	5dpi	invitro	NOTEST	0	0	0	0	1	1	no	0.001	0.001	0
gene:EFFGRG00000014011	gene:EFFGRG00000014011	-	4:8723943-8727464	7dpi	invitro	NOTEST	0	0	0	0	1	1	no	0.001	0.001	0
gene:EFFGRG00000014012	gene:EFFGRG00000014012	-	2:246719-246793	3dpi	5dpi	NOTEST	0	0	0	0	1	1	no	0.001	0.001	0
gene:EFFGRG00000014012	gene:EFFGRG00000014012	-	2:246719-246793	3dpi	7dpi	NOTEST	0	0	0	0	1	1	no	0.001	0.001	0
gene:EFFGRG00000014012	gene:EFFGRG00000014012	-	2:246719-246793	5dpi	7dpi	NOTEST	0	0	0	0	1	1	no	0.001	0.001	0
gene:EFFGRG00000014012	gene:EFFGRG00000014012	-	2:246719-246793	3dpi	invitro	NOTEST	0	0	0	0	1	1	no	0.001	0.001	0
gene:EFFGRG00000014012	gene:EFFGRG00000014012	-	2:246719-246793	5dpi	invitro	NOTEST	0	0	0	0	1	1	no	0.001	0.001	0
gene:EFFGRG00000014012	gene:EFFGRG00000014012	-	2:246719-246793	7dpi	invitro	NOTEST	0	0	0	0	1	1	no	0.001	0.001	0
gene:EFFGRG00000014013	gene:EFFGRG00000014013	-	4:8449224-8451020	3dpi	5dpi	NOTEST	0	0	0	0	1	1	no	0.001	0.001	0
gene:EFFGRG00000014013	gene:EFFGRG00000014013	-	4:8449224-8451020	3dpi	7dpi	NOTEST	0	0	0	0	1	1	no	0.001	0.001	0
gene:EFFGRG00000014013	gene:EFFGRG00000014013	-	4:8449224-8451020	5dpi	7dpi	NOTEST	0	0	0	0	1	1	no	0.001	0.001	0
gene:EFFGRG00000014013	gene:EFFGRG00000014013	-	4:8449224-8451020	3dpi	invitro	NOTEST	0	0	0	0	1	1	no	0.001	0.001	0
gene:EFFGRG00000014013	gene:EFFGRG00000014013	-	4:8449224-8451020	5dpi	invitro	NOTEST	0	0	0	0	1	1	no	0.001	0.001	0
gene:EFFGRG00000014013	gene:EFFGRG00000014013	-	4:8449224-8451020	7dpi	invitro	NOTEST	0	0	0	0	1	1	no	0.001	0.001	0
gene:EFFGRG00000014014	gene:EFFGRG00000014014	-	2:4580329-4580423	3dpi	5dpi	NOTEST	0	0	0	0	1	1	no	0.001	0.001	0
gene:EFFGRG00000014014	gene:EFFGRG00000014014	-	2:4580329-4580423	3dpi	7dpi	NOTEST	0	0	0	0	1	1	no	0.001	0.001	0
gene:EFFGRG00000014014	gene:EFFGRG00000014014	-	2:4580329-4580423	5dpi	7dpi	NOTEST	0	0	0	0	1	1	no	0.001	0.001	0
gene:EFFGRG00000014014	gene:EFFGRG00000014014	-	2:4580329-4580423	3dpi	invitro	NOTEST	0	0	0	0	1	1	no	0.001	0.001	0
gene:EFFGRG00000014014	gene:EFFGRG00000014014	-	2:4580329-4580423	5dpi	invitro	NOTEST	0	0	0	0	1	1	no	0.001	0.001	0
gene:EFFGRG00000014014	gene:EFFGRG00000014014	-	2:4580329-4580423	7dpi	invitro	NOTEST	0	0	0	0	1	1	no	0.001	0.001	0
gene:EFFGRG00000014016	gene:EFFGRG00000014016	-	4:8789476-8791272	3dpi	5dpi	NOTEST	0	0	0	0	1	1	no	0.001	0.001	0
gene:EFFGRG00000014016	gene:EFFGRG00000014016	-	4:8789476-8791272	3dpi	7dpi	NOTEST	0	0	0	0	1	1	no	0.001	0.001	0
gene:EFFGRG00000014016	gene:EFFGRG00000014016	-	4:8789476-8791272	5dpi	7dpi	NOTEST	0	0	0	0	1	1	no	0.001	0.001	0
gene:EFFGRG00000014016	gene:EFFGRG00000014016	-	4:8789476-8791272	3dpi	invitro	NOTEST	0	0	0	0	1	1	no	0.001	0.001	0
gene:EFFGRG00000014016	gene:EFFGRG00000014016	-	4:8789476-8791272	5dpi	invitro	NOTEST	0	0	0	0	1	1	no	0.001	0.001	0
gene:EFFGRG00000014016	gene:EFFGRG00000014016	-	4:8789476-8791272	7dpi	invitro	NOTEST	0	0	0	0	1	1	no	0.001	0.001	0
gene:EFFGRG00000014017	gene:EFFGRG00000014017	-	Mt:88871-88942	3dpi	5dpi	NOTEST	0	0	0	0	1	1	no	0.001	0.001	0
gene:EFFGRG00000014017	gene:EFFGRG00000014017	-	Mt:88871-88942	3dpi	7dpi	NOTEST	0	0	0	0	1	1	no	0.001	0.001	0
gene:EFFGRG00000014017	gene:EFFGRG00000014017	-	Mt:88871-88942	5dpi	7dpi	NOTEST	0	0	0	0	1	1	no	0.001	0.001	0
gene:EFFGRG00000014017	gene:EFFGRG00000014017	-	Mt:88871-88942	3dpi	invitro	NOTEST	0	0	0	0	1	1	no	0.001	0.001	0
gene:EFFGRG00000014017	gene:EFFGRG00000014017	-	Mt:88871-88942	5dpi	invitro	NOTEST	0	0	0	0	1	1	no	0.001	0.001	0
gene:EFFGRG00000014017	gene:EFFGRG00000014017	-	Mt:88871-88942	7dpi	invitro	NOTEST	0	0	0	0	1	1	no	0.001	0.001	0
gene:EFFGRG00000014018	gene:EFFGRG00000014018	-	3:7419809-7419908	3dpi	5dpi	NOTEST	0	0	0	0	1	1	no	0.001	0.001	0
gene:EFFGRG00000014018	gene:EFFGRG00000014018	-	3:7419809-7419908	3dpi	7dpi	NOTEST	0	0	0	0	1	1	no	0.001	0.001	0
gene:EFFGRG00000014018	gene:EFFGRG00000014018	-	3:7419809-7419908	5dpi	7dpi	NOTEST	0	0	0	0	1	1	no	0.001	0.001	0
gene:EFFGRG00000014018	gene:EFFGRG00000014018	-	3:7419809-7419908	3dpi	invitro	NOTEST	0	0	0	0	1	1	no	0.001	0.001	0
gene:EFFGRG00000014018	gene:EFFGRG00000014018	-	3:7419809-7419908	5dpi	invitro	NOTEST	0	0	0	0	1	1	no	0.001	0.001	0
gene:EFFGRG00000014018	gene:EFFGRG00000014018	-	3:7419809-7419908	7dpi	invitro	NOTEST	0	0	0	0	1	1	no	0.001	0.001	0
gene:EFFGRG00000014019	gene:EFFGRG00000014019	-	4:9002331-9005852	3dpi	5dpi	NOTEST	0	0	0	0	1	1	no	0.001	0.001	0
gene:EFFGRG00000014019	gene:EFFGRG00000014019	-	4:9002331-9005852	3dpi	7dpi	NOTEST	0	0	0	0	1	1	no	0.001	0.001	0
gene:EFFGRG00000014019	gene:EFFGRG00000014019	-	4:9002331-9005852	5dpi	7dpi	NOTEST	0	0	0	0	1	1	no	0.001	0.001	0
gene:EFFGRG00000014019	gene:EFFGRG00000014019	-	4:9002331-9005852	3dpi	invitro	NOTEST	0	0	0	0	1	1	no	0.001	0.001	0
gene:EFFGRG00000014019	gene:EFFGRG00000014019	-	4:9002331-9005852	5dpi	invitro	NOTEST	0	0	0	0	1	1	no	0.001	0.001	0
gene:EFFGRG00000014019	gene:EFFGRG00000014019	-	4:9002331-9005852	7dpi	invitro	NOTEST	0	0	0	0	1	1	no	0.001	0.001	0
gene:EFFGRG00000014020	gene:EFFGRG00000014020	-	3:7268185-7268267	3dpi	5dpi	NOTEST	0	0	0	0	1	1	no	0.001	0.001	0
gene:EFFGRG00000014020	gene:EFFGRG00000014020	-	3:7268185-7268267	3dpi	7dpi	NOTEST	0	0	0	0	1	1	no	0.001	0.001	0
gene:EFFGRG00000014020	gene:EFFGRG00000014020	-	3:7268185-7268267	5dpi	7dpi	NOTEST	0	0	0	0	1	1	no	0.001	0.001	0
gene:EFFGRG00000014020	gene:EFFGRG00000014020	-	3:7268185-7268267	3dpi	invitro	NOTEST	0	0	0	0	1	1	no	0.001	0.001	0
gene:EFFGRG00000014020	gene:EFFGRG00000014020	-	3:7268185-7268267	5dpi	invitro	NOTEST	0	0	0	0	1	1	no	0.001	0.001	0
gene:EFFGRG00000014020	gene:EFFGRG00000014020	-	3:7268185-7268267	7dpi	invitro	NOTEST	0	0	0	0	1	1	no	0.001	0.001	0
gene:EFFGRG00000014022	gene:EFFGRG00000014022	-	4:8781743-8783539	3dpi	5dpi	NOTEST	0	0	0	0	1	1	no	0.001	0.001	0
gene:EFFGRG00000014022	gene:EFFGRG00000014022	-	4:8781743-8783539	3dpi	7dpi	NOTEST	0	0	0	0	1	1	no	0.001	0.001	0
gene:EFFGRG00000014022	gene:EFFGRG00000014022	-	4:8781743-8783539	5dpi	7dpi	NOTEST	0	0	0	0	1	1	no	0.001	0.001	0
gene:EFFGRG00000014022	gene:EFFGRG00000014022	-	4:8781743-8783539	3dpi	invitro	NOTEST	0	0	0	0	1	1	no	0.001	0.001	0
gene:EFFGRG00000014022	gene:EFFGRG00000014022	-	4:8781743-8783539	5dpi	invitro	NOTEST	0	0	0	0	1	1	no	0.001	0.001	0
gene:EFFGRG00000014022	gene:EFFGRG00000014022	-	4:8781743-8783539	7dpi	invitro	NOTEST	0	0	0	0	1	1	no	0.001	0.001	0
gene:EFFGRG00000014023	gene:EFFGRG00000014023	-	4:8917268-8920789	3dpi	5dpi	NOTEST	0	0	0	0	1	1	no	0.001	0.001	0
gene:EFFGRG00000014023	gene:EFFGRG00000014023	-	4:8917268-8920789	3dpi	7dpi	NOTEST	0	0	0	0	1	1	no	0.001	0.001	0
gene:EFFGRG00000014023	gene:EFFGRG00000014023	-	4:8917268-8920789	5dpi	7dpi	NOTEST	0	0	0	0	1	1	no	0.001	0.001	0
gene:EFFGRG00000014023	gene:EFFGRG00000014023	-	4:8917268-8920789	3dpi	invitro	NOTEST	0	0	0	0	1	1	no	0.001	0.001	0
gene:EFFGRG00000014023	gene:EFFGRG00000014023	-	4:8917268-8920789	5dpi	invitro	NOTEST	0	0	0	0	1	1	no	0.001	0.001	0
gene:EFFGRG00000014023	gene:EFFGRG00000014023	-	4:8917268-8920789	7dpi	invitro	NOTEST	0	0	0	0	1	1	no	0.001	0.001	0
gene:EFFGRG00000014024	gene:EFFGRG00000014024	-	4:8700744-8704265	3dpi	5dpi	NOTEST	0	0	0	0	1	1	no	0.001	0.001	0
gene:EFFGRG00000014024	gene:EFFGRG00000014024	-	4:8700744-8704265	3dpi	7dpi	NOTEST	0	0	0	0	1	1	no	0.001	0.001	0
gene:EFFGRG00000014024	gene:EFFGRG00000014024	-	4:8700744-8704265	5dpi	7dpi	NOTEST	0	0	0	0	1	1	no	0.001	0.001	0
gene:EFFGRG00000014024	gene:EFFGRG00000014024	-	4:8700744-8704265	3dpi	invitro	NOTEST	0	0	0	0	1	1	no	0.001	0.001	0
gene:EFFGRG00000014024	gene:EFFGRG00000014024	-	4:8700744-8704265	5dpi	invitro	NOTEST	0	0	0	0	1	1	no	0.001	0.001	0
gene:EFFGRG00000014024	gene:EFFGRG00000014024	-	4:8700744-8704265	7dpi	invitro	NOTEST	0	0	0	0	1	1	no	0.001	0.001	0
gene:EFFGRG00000014025	gene:EFFGRG00000014025	-	2:7838398-7842379	3dpi	5dpi	NOTEST	0	0	0	0	1	1	no	0.001	0.001	0
gene:EFFGRG00000014025	gene:EFFGRG00000014025	-	2:7838398-7842379	3dpi	7dpi	NOTEST	0	0	0	0	1	1	no	0.001	0.001	0
gene:EFFGRG00000014025	gene:EFFGRG00000014025	-	2:7838398-7842379	5dpi	7dpi	NOTEST	0	0	0	0	1	1	no	0.001	0.001	0
gene:EFFGRG00000014025	gene:EFFGRG00000014025	-	2:7838398-7842379	3dpi	invitro	NOTEST	0	0	0	0	1	1	no	0.001	0.001	0
gene:EFFGRG00000014025	gene:EFFGRG00000014025	-	2:7838398-7842379	5dpi	invitro	NOTEST	0	0	0	0	1	1	no	0.001	0.001	0
gene:EFFGRG00000014025	gene:EFFGRG00000014025	-	2:7838398-7842379	7dpi	invitro	NOTEST	0	0	0	0	1	1	no	0.001	0.001	0
gene:EFFGRG00000014027	gene:EFFGRG00000014027	-	2:2500914-2500996	3dpi	5dpi	NOTEST	0	0	0	0	1	1	no	0.001	0.001	0
gene:EFFGRG00000014027	gene:EFFGRG00000014027	-	2:2500914-2500996	3dpi	7dpi	NOTEST	0	0	0	0	1	1	no	0.001	0.001	0
gene:EFFGRG00000014027	gene:EFFGRG00000014027	-	2:2500914-2500996	5dpi	7dpi	NOTEST	0	0	0	0	1	1	no	0.001	0.001	0
gene:EFFGRG00000014027	gene:EFFGRG00000014027	-	2:2500914-2500996	3dpi	invitro	NOTEST	0	0	0	0	1	1	no	0.001	0.001	0
gene:EFFGRG00000014027	gene:EFFGRG00000014027	-	2:2500914-2500996	5dpi	invitro	NOTEST	0	0	0	0	1	1	no	0.001	0.001	0
gene:EFFGRG00000014027	gene:EFFGRG00000014027	-	2:2500914-2500996	7dpi	invitro	NOTEST	0	0	0	0	1	1	no	0.001	0.001	0
gene:EFFGRG00000014028	gene:EFFGRG00000014028	-	4:8735345-8737141	3dpi	5dpi	NOTEST	0	0	0	0	1	1	no	0.001	0.001	0
gene:EFFGRG00000014028	gene:EFFGRG00000014028	-	4:8735345-8737141	3dpi	7dpi	NOTEST	0	0	0	0	1	1	no	0.001	0.001	0
gene:EFFGRG00000014028	gene:EFFGRG00000014028	-	4:8735345-8737141	5dpi	7dpi	NOTEST	0	0	0	0	1	1	no	0.001	0.001	0
gene:EFFGRG00000014028	gene:EFFGRG00000014028	-	4:8735345-8737141	3dpi	invitro	NOTEST	0	0	0	0	1	1	no	0.001	0.001	0
gene:EFFGRG00000014028	gene:EFFGRG00000014028	-	4:8735345-8737141	5dpi	invitro	NOTEST	0	0	0	0	1	1	no	0.001	0.001	0
gene:EFFGRG00000014028	gene:EFFGRG00000014028	-	4:8735345-8737141	7dpi	invitro	NOTEST	0	0	0	0	1	1	no	0.001	0.001	0
gene:EFFGRG00000014030	gene:EFFGRG00000014030	-	4:9191592-9193388	3dpi	5dpi	NOTEST	0	0	0	0	1	1	no	0.001	0.001	0
gene:EFFGRG00000014030	gene:EFFGRG00000014030	-	4:9191592-9193388	3dpi	7dpi	NOTEST	0	0	0	0	1	1	no	0.001	0.001	0
gene:EFFGRG00000014030	gene:EFFGRG00000014030	-	4:9191592-9193388	5dpi	7dpi	NOTEST	0	0	0	0	1	1	no	0.001	0.001	0
gene:EFFGRG00000014030	gene:EFFGRG00000014030	-	4:9191592-9193388	3dpi	invitro	NOTEST	0	0	0	0	1	1	no	0.001	0.001	0
gene:EFFGRG00000014030	gene:EFFGRG00000014030	-	4:9191592-9193388	5dpi	invitro	NOTEST	0	0	0	0	1	1	no	0.001	0.001	0
gene:EFFGRG00000014030	gene:EFFGRG00000014030	-	4:9191592-9193388	7dpi	invitro	NOTEST	0	0	0	0	1	1	no	0.001	0.001	0
gene:EFFGRG00000014031	gene:EFFGRG00000014031	-	2:6884119-6884243	3dpi	5dpi	NOTEST	0	0	0	0	1	1	no	0.001	0.001	0
gene:EFFGRG00000014031	gene:EFFGRG00000014031	-	2:6884119-6884243	3dpi	7dpi	NOTEST	0	0	0	0	1	1	no	0.001	0.001	0
gene:EFFGRG00000014031	gene:EFFGRG00000014031	-	2:6884119-6884243	5dpi	7dpi	NOTEST	0	0	0	0	1	1	no	0.001	0.001	0
gene:EFFGRG00000014031	gene:EFFGRG00000014031	-	2:6884119-6884243	3dpi	invitro	NOTEST	0	0	0	0	1	1	no	0.001	0.001	0
gene:EFFGRG00000014031	gene:EFFGRG00000014031	-	2:6884119-6884243	5dpi	invitro	NOTEST	0	0	0	0	1	1	no	0.001	0.001	0
gene:EFFGRG00000014031	gene:EFFGRG00000014031	-	2:6884119-6884243	7dpi	invitro	NOTEST	0	0	0	0	1	1	no	0.001	0.001	0
gene:EFFGRG00000014032	gene:EFFGRG00000014032	-	4:8913204-8915000	3dpi	5dpi	NOTEST	0	0	0	0	1	1	no	0.001	0.001	0
gene:EFFGRG00000014032	gene:EFFGRG00000014032	-	4:8913204-8915000	3dpi	7dpi	NOTEST	0	0	0	0	1	1	no	0.001	0.001	0
gene:EFFGRG00000014032	gene:EFFGRG00000014032	-	4:8913204-8915000	5dpi	7dpi	NOTEST	0	0	0	0	1	1	no	0.001	0.001	0
gene:EFFGRG00000014032	gene:EFFGRG00000014032	-	4:8913204-8915000	3dpi	invitro	NOTEST	0	0	0	0	1	1	no	0.001	0.001	0
gene:EFFGRG00000014032	gene:EFFGRG00000014032	-	4:8913204-8915000	5dpi	invitro	NOTEST	0	0	0	0	1	1	no	0.001	0.001	0
gene:EFFGRG00000014032	gene:EFFGRG00000014032	-	4:8913204-8915000	7dpi	invitro	NOTEST	0	0	0	0	1	1	no	0.001	0.001	0
gene:EFFGRG00000014033	gene:EFFGRG00000014033	-	4:8248166-8249962	3dpi	5dpi	NOTEST	0	0	0	0	1	1	no	0.001	0.001	0
gene:EFFGRG00000014033	gene:EFFGRG00000014033	-	4:8248166-8249962	3dpi	7dpi	NOTEST	0	0	0	0	1	1	no	0.001	0.001	0
gene:EFFGRG00000014033	gene:EFFGRG00000014033	-	4:8248166-8249962	5dpi	7dpi	NOTEST	0	0	0	0	1	1	no	0.001	0.001	0
gene:EFFGRG00000014033	gene:EFFGRG00000014033	-	4:8248166-8249962	3dpi	invitro	NOTEST	0	0	0	0	1	1	no	0.001	0.001	0
gene:EFFGRG00000014033	gene:EFFGRG00000014033	-	4:8248166-8249962	5dpi	invitro	NOTEST	0	0	0	0	1	1	no	0.001	0.001	0
gene:EFFGRG00000014033	gene:EFFGRG00000014033	-	4:8248166-8249962	7dpi	invitro	NOTEST	0	0	0	0	1	1	no	0.001	0.001	0
gene:EFFGRG00000014035	gene:EFFGRG00000014035	-	4:9257520-9261041	3dpi	5dpi	NOTEST	0	0	0	0	1	1	no	0.001	0.001	0
gene:EFFGRG00000014035	gene:EFFGRG00000014035	-	4:9257520-9261041	3dpi	7dpi	NOTEST	0	0	0	0	1	1	no	0.001	0.001	0
gene:EFFGRG00000014035	gene:EFFGRG00000014035	-	4:9257520-9261041	5dpi	7dpi	NOTEST	0	0	0	0	1	1	no	0.001	0.001	0
gene:EFFGRG00000014035	gene:EFFGRG00000014035	-	4:9257520-9261041	3dpi	invitro	NOTEST	0	0	0	0	1	1	no	0.001	0.001	0
gene:EFFGRG00000014035	gene:EFFGRG00000014035	-	4:9257520-9261041	5dpi	invitro	NOTEST	0	0	0	0	1	1	no	0.001	0.001	0
gene:EFFGRG00000014035	gene:EFFGRG00000014035	-	4:9257520-9261041	7dpi	invitro	NOTEST	0	0	0	0	1	1	no	0.001	0.001	0
gene:EFFGRG00000014038	gene:EFFGRG00000014038	-	4:8174900-8178421	3dpi	5dpi	NOTEST	0	0	0	0	1	1	no	0.001	0.001	0
gene:EFFGRG00000014038	gene:EFFGRG00000014038	-	4:8174900-8178421	3dpi	7dpi	NOTEST	0	0	0	0	1	1	no	0.001	0.001	0
gene:EFFGRG00000014038	gene:EFFGRG00000014038	-	4:8174900-8178421	5dpi	7dpi	NOTEST	0	0	0	0	1	1	no	0.001	0.001	0
gene:EFFGRG00000014038	gene:EFFGRG00000014038	-	4:8174900-8178421	3dpi	invitro	NOTEST	0	0	0	0	1	1	no	0.001	0.001	0
gene:EFFGRG00000014038	gene:EFFGRG00000014038	-	4:8174900-8178421	5dpi	invitro	NOTEST	0	0	0	0	1	1	no	0.001	0.001	0
gene:EFFGRG00000014038	gene:EFFGRG00000014038	-	4:8174900-8178421	7dpi	invitro	NOTEST	0	0	0	0	1	1	no	0.001	0.001	0
gene:EFFGRG00000014039	gene:EFFGRG00000014039	-	3:5872979-5874956	3dpi	5dpi	NOTEST	0	0	0	0	1	1	no	0.001	0.001	0
gene:EFFGRG00000014039	gene:EFFGRG00000014039	-	3:5872979-5874956	3dpi	7dpi	NOTEST	0	0	0	0	1	1	no	0.001	0.001	0
gene:EFFGRG00000014039	gene:EFFGRG00000014039	-	3:5872979-5874956	5dpi	7dpi	NOTEST	0	0	0	0	1	1	no	0.001	0.001	0
gene:EFFGRG00000014039	gene:EFFGRG00000014039	-	3:5872979-5874956	3dpi	invitro	NOTEST	0	12.1308	inf	0	1	1	no	0.001	12.1318	13.5665
gene:EFFGRG00000014039	gene:EFFGRG00000014039	-	3:5872979-5874956	5dpi	invitro	NOTEST	0	12.1308	inf	0	1	1	no	0.001	12.1318	13.5665
gene:EFFGRG00000014039	gene:EFFGRG00000014039	-	3:5872979-5874956	7dpi	invitro	NOTEST	0	12.1308	inf	0	1	1	no	0.001	12.1318	13.5665
gene:EFFGRG00000014041	gene:EFFGRG00000014041	-	4:9152927-9154723	3dpi	5dpi	NOTEST	0	0	0	0	1	1	no	0.001	0.001	0
gene:EFFGRG00000014041	gene:EFFGRG00000014041	-	4:9152927-9154723	3dpi	7dpi	NOTEST	0	0	0	0	1	1	no	0.001	0.001	0
gene:EFFGRG00000014041	gene:EFFGRG00000014041	-	4:9152927-9154723	5dpi	7dpi	NOTEST	0	0	0	0	1	1	no	0.001	0.001	0
gene:EFFGRG00000014041	gene:EFFGRG00000014041	-	4:9152927-9154723	3dpi	invitro	NOTEST	0	0	0	0	1	1	no	0.001	0.001	0
gene:EFFGRG00000014041	gene:EFFGRG00000014041	-	4:9152927-9154723	5dpi	invitro	NOTEST	0	0	0	0	1	1	no	0.001	0.001	0
gene:EFFGRG00000014041	gene:EFFGRG00000014041	-	4:9152927-9154723	7dpi	invitro	NOTEST	0	0	0	0	1	1	no	0.001	0.001	0
gene:EFFGRG00000014043	gene:EFFGRG00000014043	-	4:8615681-8619202	3dpi	5dpi	NOTEST	0	0	0	0	1	1	no	0.001	0.001	0
gene:EFFGRG00000014043	gene:EFFGRG00000014043	-	4:8615681-8619202	3dpi	7dpi	NOTEST	0	0	0	0	1	1	no	0.001	0.001	0
gene:EFFGRG00000014043	gene:EFFGRG00000014043	-	4:8615681-8619202	5dpi	7dpi	NOTEST	0	0	0	0	1	1	no	0.001	0.001	0
gene:EFFGRG00000014043	gene:EFFGRG00000014043	-	4:8615681-8619202	3dpi	invitro	NOTEST	0	0	0	0	1	1	no	0.001	0.001	0
gene:EFFGRG00000014043	gene:EFFGRG00000014043	-	4:8615681-8619202	5dpi	invitro	NOTEST	0	0	0	0	1	1	no	0.001	0.001	0
gene:EFFGRG00000014043	gene:EFFGRG00000014043	-	4:8615681-8619202	7dpi	invitro	NOTEST	0	0	0	0	1	1	no	0.001	0.001	0
gene:EFFGRG00000014044	gene:EFFGRG00000014044	-	1:4585728-4585800	3dpi	5dpi	NOTEST	0	0	0	0	1	1	no	0.001	0.001	0
gene:EFFGRG00000014044	gene:EFFGRG00000014044	-	1:4585728-4585800	3dpi	7dpi	NOTEST	0	0	0	0	1	1	no	0.001	0.001	0
gene:EFFGRG00000014044	gene:EFFGRG00000014044	-	1:4585728-4585800	5dpi	7dpi	NOTEST	0	0	0	0	1	1	no	0.001	0.001	0
gene:EFFGRG00000014044	gene:EFFGRG00000014044	-	1:4585728-4585800	3dpi	invitro	NOTEST	0	0	0	0	1	1	no	0.001	0.001	0
gene:EFFGRG00000014044	gene:EFFGRG00000014044	-	1:4585728-4585800	5dpi	invitro	NOTEST	0	0	0	0	1	1	no	0.001	0.001	0
gene:EFFGRG00000014044	gene:EFFGRG00000014044	-	1:4585728-4585800	7dpi	invitro	NOTEST	0	0	0	0	1	1	no	0.001	0.001	0
gene:EFFGRG00000014045	gene:EFFGRG00000014045	-	4:9149258-9152779	3dpi	5dpi	NOTEST	0	0	0	0	1	1	no	0.001	0.001	0
gene:EFFGRG00000014045	gene:EFFGRG00000014045	-	4:9149258-9152779	3dpi	7dpi	NOTEST	0	0	0	0	1	1	no	0.001	0.001	0
gene:EFFGRG00000014045	gene:EFFGRG00000014045	-	4:9149258-9152779	5dpi	7dpi	NOTEST	0	0	0	0	1	1	no	0.001	0.001	0
gene:EFFGRG00000014045	gene:EFFGRG00000014045	-	4:9149258-9152779	3dpi	invitro	NOTEST	0	0	0	0	1	1	no	0.001	0.001	0
gene:EFFGRG00000014045	gene:EFFGRG00000014045	-	4:9149258-9152779	5dpi	invitro	NOTEST	0	0	0	0	1	1	no	0.001	0.001	0
gene:EFFGRG00000014045	gene:EFFGRG00000014045	-	4:9149258-9152779	7dpi	invitro	NOTEST	0	0	0	0	1	1	no	0.001	0.001	0
gene:EFFGRG00000014046	gene:EFFGRG00000014046	-	3:4293123-4293260	3dpi	5dpi	NOTEST	8.43588e-05	0.000169673	1.00815	0	1	1	no	0.00108436	0.00116967	0.109263
gene:EFFGRG00000014046	gene:EFFGRG00000014046	-	3:4293123-4293260	5dpi	7dpi	OK	0.000169673	9.10871	15.7122	9.82946e-05	0.48855	0.630526	no	0.00116967	9.10971	12.9271
gene:EFFGRG00000014046	gene:EFFGRG00000014046	-	3:4293123-4293260	5dpi	invitro	OK	0.000169673	8.12317	15.547	9.72611e-05	0.48775	0.62972	no	0.00116967	8.12417	12.7619
gene:EFFGRG00000014046	gene:EFFGRG00000014046	-	3:4293123-4293260	7dpi	invitro	OK	9.10871	8.12317	-0.165205	-0.0307417	0.71625	0.815579	no	9.10971	8.12417	-0.165185
gene:EFFGRG00000014046	gene:EFFGRG00000014046	-	3:4293123-4293260	3dpi	7dpi	OK	8.43588e-05	9.10871	16.7203	0.000473387	0.48225	0.624714	no	0.00108436	9.10971	13.0363
gene:EFFGRG00000014046	gene:EFFGRG00000014046	-	3:4293123-4293260	3dpi	invitro	OK	8.43588e-05	8.12317	16.5551	0.00046871	0.49155	0.633274	no	0.00108436	8.12417	12.8712
gene:EFFGRG00000014047	gene:EFFGRG00000014047	-	2:6844701-6844774	3dpi	5dpi	NOTEST	0	0	0	0	1	1	no	0.001	0.001	0
gene:EFFGRG00000014047	gene:EFFGRG00000014047	-	2:6844701-6844774	3dpi	7dpi	NOTEST	0	0	0	0	1	1	no	0.001	0.001	0
gene:EFFGRG00000014047	gene:EFFGRG00000014047	-	2:6844701-6844774	5dpi	7dpi	NOTEST	0	0	0	0	1	1	no	0.001	0.001	0
gene:EFFGRG00000014047	gene:EFFGRG00000014047	-	2:6844701-6844774	3dpi	invitro	NOTEST	0	0	0	0	1	1	no	0.001	0.001	0
gene:EFFGRG00000014047	gene:EFFGRG00000014047	-	2:6844701-6844774	5dpi	invitro	NOTEST	0	0	0	0	1	1	no	0.001	0.001	0
gene:EFFGRG00000014047	gene:EFFGRG00000014047	-	2:6844701-6844774	7dpi	invitro	NOTEST	0	0	0	0	1	1	no	0.001	0.001	0
gene:EFFGRG00000014048	gene:EFFGRG00000014048	-	4:8588418-8590214	3dpi	5dpi	NOTEST	0	0	0	0	1	1	no	0.001	0.001	0
gene:EFFGRG00000014048	gene:EFFGRG00000014048	-	4:8588418-8590214	3dpi	7dpi	NOTEST	0	0	0	0	1	1	no	0.001	0.001	0
gene:EFFGRG00000014048	gene:EFFGRG00000014048	-	4:8588418-8590214	5dpi	7dpi	NOTEST	0	0	0	0	1	1	no	0.001	0.001	0
gene:EFFGRG00000014048	gene:EFFGRG00000014048	-	4:8588418-8590214	3dpi	invitro	NOTEST	0	0	0	0	1	1	no	0.001	0.001	0
gene:EFFGRG00000014048	gene:EFFGRG00000014048	-	4:8588418-8590214	5dpi	invitro	NOTEST	0	0	0	0	1	1	no	0.001	0.001	0
gene:EFFGRG00000014048	gene:EFFGRG00000014048	-	4:8588418-8590214	7dpi	invitro	NOTEST	0	0	0	0	1	1	no	0.001	0.001	0
gene:EFFGRG00000014049	gene:EFFGRG00000014049	-	4:9249787-9253308	3dpi	5dpi	NOTEST	0	0	0	0	1	1	no	0.001	0.001	0
gene:EFFGRG00000014049	gene:EFFGRG00000014049	-	4:9249787-9253308	3dpi	7dpi	NOTEST	0	0	0	0	1	1	no	0.001	0.001	0
gene:EFFGRG00000014049	gene:EFFGRG00000014049	-	4:9249787-9253308	5dpi	7dpi	NOTEST	0	0	0	0	1	1	no	0.001	0.001	0
gene:EFFGRG00000014049	gene:EFFGRG00000014049	-	4:9249787-9253308	3dpi	invitro	NOTEST	0	0	0	0	1	1	no	0.001	0.001	0
gene:EFFGRG00000014049	gene:EFFGRG00000014049	-	4:9249787-9253308	5dpi	invitro	NOTEST	0	0	0	0	1	1	no	0.001	0.001	0
gene:EFFGRG00000014049	gene:EFFGRG00000014049	-	4:9249787-9253308	7dpi	invitro	NOTEST	0	0	0	0	1	1	no	0.001	0.001	0
gene:EFFGRG00000014050	gene:EFFGRG00000014050	-	4:9033263-9036784	3dpi	5dpi	NOTEST	0	0	0	0	1	1	no	0.001	0.001	0
gene:EFFGRG00000014050	gene:EFFGRG00000014050	-	4:9033263-9036784	3dpi	7dpi	NOTEST	0	0	0	0	1	1	no	0.001	0.001	0
gene:EFFGRG00000014050	gene:EFFGRG00000014050	-	4:9033263-9036784	5dpi	7dpi	NOTEST	0	0	0	0	1	1	no	0.001	0.001	0
gene:EFFGRG00000014050	gene:EFFGRG00000014050	-	4:9033263-9036784	3dpi	invitro	NOTEST	0	0	0	0	1	1	no	0.001	0.001	0
gene:EFFGRG00000014050	gene:EFFGRG00000014050	-	4:9033263-9036784	5dpi	invitro	NOTEST	0	0	0	0	1	1	no	0.001	0.001	0
gene:EFFGRG00000014050	gene:EFFGRG00000014050	-	4:9033263-9036784	7dpi	invitro	NOTEST	0	0	0	0	1	1	no	0.001	0.001	0
gene:EFFGRG00000014051	gene:EFFGRG00000014051	-	4:9299854-9301650	3dpi	5dpi	NOTEST	0	0	0	0	1	1	no	0.001	0.001	0
gene:EFFGRG00000014051	gene:EFFGRG00000014051	-	4:9299854-9301650	3dpi	7dpi	NOTEST	0	0	0	0	1	1	no	0.001	0.001	0
gene:EFFGRG00000014051	gene:EFFGRG00000014051	-	4:9299854-9301650	5dpi	7dpi	NOTEST	0	0	0	0	1	1	no	0.001	0.001	0
gene:EFFGRG00000014051	gene:EFFGRG00000014051	-	4:9299854-9301650	3dpi	invitro	NOTEST	0	0	0	0	1	1	no	0.001	0.001	0
gene:EFFGRG00000014051	gene:EFFGRG00000014051	-	4:9299854-9301650	5dpi	invitro	NOTEST	0	0	0	0	1	1	no	0.001	0.001	0
gene:EFFGRG00000014051	gene:EFFGRG00000014051	-	4:9299854-9301650	7dpi	invitro	NOTEST	0	0	0	0	1	1	no	0.001	0.001	0
gene:EFFGRG00000014052	gene:EFFGRG00000014052	-	2:1445473-1445557	3dpi	5dpi	OK	415.696	190.184	-1.12813	-9.66787	0.5205	0.658764	no	415.697	190.185	-1.12813
gene:EFFGRG00000014052	gene:EFFGRG00000014052	-	2:1445473-1445557	3dpi	7dpi	OK	415.696	180.165	-1.20621	-9.12526	0.45515	0.600098	no	415.697	180.166	-1.20621
gene:EFFGRG00000014052	gene:EFFGRG00000014052	-	2:1445473-1445557	3dpi	invitro	OK	415.696	176.522	-1.23568	-0.825028	0.34575	0.491866	no	415.697	176.523	-1.23568
gene:EFFGRG00000014052	gene:EFFGRG00000014052	-	2:1445473-1445557	5dpi	7dpi	OK	190.184	180.165	-0.0780782	-0.574699	0.7671	0.851802	no	190.185	180.166	-0.0780767
gene:EFFGRG00000014052	gene:EFFGRG00000014052	-	2:1445473-1445557	5dpi	invitro	OK	190.184	176.522	-0.10755	-0.0717925	0.7476	0.837756	no	190.185	176.523	-0.107547
gene:EFFGRG00000014052	gene:EFFGRG00000014052	-	2:1445473-1445557	7dpi	invitro	OK	180.165	176.522	-0.0294721	-0.0196565	0.9079	0.945429	no	180.166	176.523	-0.0294706
gene:EFFGRG00000014053	gene:EFFGRG00000014053	-	2:3896815-3896916	3dpi	5dpi	NOTEST	0	0	0	0	1	1	no	0.001	0.001	0
gene:EFFGRG00000014053	gene:EFFGRG00000014053	-	2:3896815-3896916	3dpi	7dpi	NOTEST	0	0	0	0	1	1	no	0.001	0.001	0
gene:EFFGRG00000014053	gene:EFFGRG00000014053	-	2:3896815-3896916	5dpi	7dpi	NOTEST	0	0	0	0	1	1	no	0.001	0.001	0
gene:EFFGRG00000014053	gene:EFFGRG00000014053	-	2:3896815-3896916	3dpi	invitro	NOTEST	0	0	0	0	1	1	no	0.001	0.001	0
gene:EFFGRG00000014053	gene:EFFGRG00000014053	-	2:3896815-3896916	5dpi	invitro	NOTEST	0	0	0	0	1	1	no	0.001	0.001	0
gene:EFFGRG00000014053	gene:EFFGRG00000014053	-	2:3896815-3896916	7dpi	invitro	NOTEST	0	0	0	0	1	1	no	0.001	0.001	0
gene:EFFGRG00000014054	gene:EFFGRG00000014054	-	4:3805927-3806402	3dpi	5dpi	NOTEST	0	0	0	0	1	1	no	0.001	0.001	0
gene:EFFGRG00000014054	gene:EFFGRG00000014054	-	4:3805927-3806402	3dpi	7dpi	NOTEST	0	0	0	0	1	1	no	0.001	0.001	0
gene:EFFGRG00000014054	gene:EFFGRG00000014054	-	4:3805927-3806402	5dpi	7dpi	NOTEST	0	0	0	0	1	1	no	0.001	0.001	0
gene:EFFGRG00000014054	gene:EFFGRG00000014054	-	4:3805927-3806402	3dpi	invitro	NOTEST	0	0	0	0	1	1	no	0.001	0.001	0
gene:EFFGRG00000014054	gene:EFFGRG00000014054	-	4:3805927-3806402	5dpi	invitro	NOTEST	0	0	0	0	1	1	no	0.001	0.001	0
gene:EFFGRG00000014054	gene:EFFGRG00000014054	-	4:3805927-3806402	7dpi	invitro	NOTEST	0	0	0	0	1	1	no	0.001	0.001	0
gene:EFFGRG00000014055	gene:EFFGRG00000014055	-	4:8530618-8534139	3dpi	5dpi	NOTEST	0	0	0	0	1	1	no	0.001	0.001	0
gene:EFFGRG00000014055	gene:EFFGRG00000014055	-	4:8530618-8534139	3dpi	7dpi	NOTEST	0	0	0	0	1	1	no	0.001	0.001	0
gene:EFFGRG00000014055	gene:EFFGRG00000014055	-	4:8530618-8534139	5dpi	7dpi	NOTEST	0	0	0	0	1	1	no	0.001	0.001	0
gene:EFFGRG00000014055	gene:EFFGRG00000014055	-	4:8530618-8534139	3dpi	invitro	NOTEST	0	0	0	0	1	1	no	0.001	0.001	0
gene:EFFGRG00000014055	gene:EFFGRG00000014055	-	4:8530618-8534139	5dpi	invitro	NOTEST	0	0	0	0	1	1	no	0.001	0.001	0
gene:EFFGRG00000014055	gene:EFFGRG00000014055	-	4:8530618-8534139	7dpi	invitro	NOTEST	0	0	0	0	1	1	no	0.001	0.001	0
gene:EFFGRG00000014056	gene:EFFGRG00000014056	-	4:8058905-8062426	3dpi	5dpi	NOTEST	0	0	0	0	1	1	no	0.001	0.001	0
gene:EFFGRG00000014056	gene:EFFGRG00000014056	-	4:8058905-8062426	3dpi	7dpi	NOTEST	0	0	0	0	1	1	no	0.001	0.001	0
gene:EFFGRG00000014056	gene:EFFGRG00000014056	-	4:8058905-8062426	5dpi	7dpi	NOTEST	0	0	0	0	1	1	no	0.001	0.001	0
gene:EFFGRG00000014056	gene:EFFGRG00000014056	-	4:8058905-8062426	3dpi	invitro	NOTEST	0	0	0	0	1	1	no	0.001	0.001	0
gene:EFFGRG00000014056	gene:EFFGRG00000014056	-	4:8058905-8062426	5dpi	invitro	NOTEST	0	0	0	0	1	1	no	0.001	0.001	0
gene:EFFGRG00000014056	gene:EFFGRG00000014056	-	4:8058905-8062426	7dpi	invitro	NOTEST	0	0	0	0	1	1	no	0.001	0.001	0
gene:EFFGRG00000014057	gene:EFFGRG00000014057	-	2:5479220-5479345	3dpi	5dpi	NOTEST	0	0	0	0	1	1	no	0.001	0.001	0
gene:EFFGRG00000014057	gene:EFFGRG00000014057	-	2:5479220-5479345	3dpi	7dpi	NOTEST	0	0	0	0	1	1	no	0.001	0.001	0
gene:EFFGRG00000014057	gene:EFFGRG00000014057	-	2:5479220-5479345	5dpi	7dpi	NOTEST	0	0	0	0	1	1	no	0.001	0.001	0
gene:EFFGRG00000014057	gene:EFFGRG00000014057	-	2:5479220-5479345	3dpi	invitro	NOTEST	0	3.07012	inf	0	1	1	no	0.001	3.07112	11.5845
gene:EFFGRG00000014057	gene:EFFGRG00000014057	-	2:5479220-5479345	5dpi	invitro	NOTEST	0	3.07012	inf	0	1	1	no	0.001	3.07112	11.5845
gene:EFFGRG00000014057	gene:EFFGRG00000014057	-	2:5479220-5479345	7dpi	invitro	NOTEST	0	3.07012	inf	0	1	1	no	0.001	3.07112	11.5845
gene:EFFGRG00000014058	gene:EFFGRG00000014058	-	3:6419011-6419083	3dpi	5dpi	NOTEST	0	0	0	0	1	1	no	0.001	0.001	0
gene:EFFGRG00000014058	gene:EFFGRG00000014058	-	3:6419011-6419083	3dpi	7dpi	NOTEST	0	0	0	0	1	1	no	0.001	0.001	0
gene:EFFGRG00000014058	gene:EFFGRG00000014058	-	3:6419011-6419083	5dpi	7dpi	NOTEST	0	0	0	0	1	1	no	0.001	0.001	0
gene:EFFGRG00000014058	gene:EFFGRG00000014058	-	3:6419011-6419083	3dpi	invitro	NOTEST	0	0	0	0	1	1	no	0.001	0.001	0
gene:EFFGRG00000014058	gene:EFFGRG00000014058	-	3:6419011-6419083	5dpi	invitro	NOTEST	0	0	0	0	1	1	no	0.001	0.001	0
gene:EFFGRG00000014058	gene:EFFGRG00000014058	-	3:6419011-6419083	7dpi	invitro	NOTEST	0	0	0	0	1	1	no	0.001	0.001	0
gene:FGRRES_00004	gene:FGRRES_00004	FG00004.1	1:71901-72697	5dpi	invitro	OK	6.56572	0	#NAME?	#NAME?	5e-05	0.000232157	yes	6.56672	0.001	-12.681
gene:FGRRES_00004	gene:FGRRES_00004	FG00004.1	1:71901-72697	7dpi	invitro	OK	14.7636	0	#NAME?	#NAME?	5e-05	0.000232157	yes	14.7646	0.001	-13.8499
gene:FGRRES_00018	gene:FGRRES_00018	FG00018.1	1:111560-112620	7dpi	invitro	OK	54.2949	121.089	1.15718	2.94635	5e-05	0.000232157	yes	54.2959	121.09	1.15716
gene:EFFGRG00000014060	gene:EFFGRG00000014060	-	4:4632931-4633290	3dpi	5dpi	OK	48.6053	74.8359	0.622616	0.623354	0.27105	0.409448	no	48.6063	74.8369	0.622606
gene:FGRRES_00018	gene:FGRRES_00018	FG00018.1	1:111560-112620	5dpi	invitro	OK	54.2024	121.089	1.15964	2.94128	5e-05	0.000232157	yes	54.2034	121.09	1.15962
gene:EFFGRG00000014060	gene:EFFGRG00000014060	-	4:4632931-4633290	5dpi	7dpi	OK	74.8359	139.697	0.900494	0.944304	0.11315	0.20799	no	74.8369	139.698	0.90049
gene:EFFGRG00000014061	gene:EFFGRG00000014061	-	3:6075678-6075762	3dpi	5dpi	NOTEST	0	0	0	0	1	1	no	0.001	0.001	0
gene:EFFGRG00000014061	gene:EFFGRG00000014061	-	3:6075678-6075762	3dpi	7dpi	NOTEST	0	0	0	0	1	1	no	0.001	0.001	0
gene:EFFGRG00000014061	gene:EFFGRG00000014061	-	3:6075678-6075762	5dpi	7dpi	NOTEST	0	0	0	0	1	1	no	0.001	0.001	0
gene:EFFGRG00000014061	gene:EFFGRG00000014061	-	3:6075678-6075762	3dpi	invitro	NOTEST	0	0	0	0	1	1	no	0.001	0.001	0
gene:EFFGRG00000014061	gene:EFFGRG00000014061	-	3:6075678-6075762	5dpi	invitro	NOTEST	0	0	0	0	1	1	no	0.001	0.001	0
gene:EFFGRG00000014061	gene:EFFGRG00000014061	-	3:6075678-6075762	7dpi	invitro	NOTEST	0	0	0	0	1	1	no	0.001	0.001	0
gene:EFFGRG00000014062	gene:EFFGRG00000014062	-	3:1937875-1940759	3dpi	5dpi	NOTEST	0	0	0	0	1	1	no	0.001	0.001	0
gene:EFFGRG00000014062	gene:EFFGRG00000014062	-	3:1937875-1940759	3dpi	7dpi	NOTEST	0	0	0	0	1	1	no	0.001	0.001	0
gene:EFFGRG00000014062	gene:EFFGRG00000014062	-	3:1937875-1940759	5dpi	7dpi	NOTEST	0	0	0	0	1	1	no	0.001	0.001	0
gene:EFFGRG00000014062	gene:EFFGRG00000014062	-	3:1937875-1940759	3dpi	invitro	NOTEST	0	0	0	0	1	1	no	0.001	0.001	0
gene:EFFGRG00000014062	gene:EFFGRG00000014062	-	3:1937875-1940759	5dpi	invitro	NOTEST	0	0	0	0	1	1	no	0.001	0.001	0
gene:EFFGRG00000014062	gene:EFFGRG00000014062	-	3:1937875-1940759	7dpi	invitro	NOTEST	0	0	0	0	1	1	no	0.001	0.001	0
gene:EFFGRG00000014063	gene:EFFGRG00000014063	-	2:6142236-6142356	3dpi	5dpi	NOTEST	0	0	0	0	1	1	no	0.001	0.001	0
gene:EFFGRG00000014063	gene:EFFGRG00000014063	-	2:6142236-6142356	3dpi	7dpi	NOTEST	0	0	0	0	1	1	no	0.001	0.001	0
gene:EFFGRG00000014063	gene:EFFGRG00000014063	-	2:6142236-6142356	5dpi	7dpi	NOTEST	0	0	0	0	1	1	no	0.001	0.001	0
gene:EFFGRG00000014063	gene:EFFGRG00000014063	-	2:6142236-6142356	3dpi	invitro	NOTEST	0	0	0	0	1	1	no	0.001	0.001	0
gene:EFFGRG00000014063	gene:EFFGRG00000014063	-	2:6142236-6142356	5dpi	invitro	NOTEST	0	0	0	0	1	1	no	0.001	0.001	0
gene:EFFGRG00000014063	gene:EFFGRG00000014063	-	2:6142236-6142356	7dpi	invitro	NOTEST	0	0	0	0	1	1	no	0.001	0.001	0
gene:EFFGRG00000014064	gene:EFFGRG00000014064	-	4:8128502-8132023	3dpi	5dpi	NOTEST	0	0	0	0	1	1	no	0.001	0.001	0
gene:EFFGRG00000014064	gene:EFFGRG00000014064	-	4:8128502-8132023	3dpi	7dpi	NOTEST	0	0	0	0	1	1	no	0.001	0.001	0
gene:EFFGRG00000014064	gene:EFFGRG00000014064	-	4:8128502-8132023	5dpi	7dpi	NOTEST	0	0	0	0	1	1	no	0.001	0.001	0
gene:EFFGRG00000014064	gene:EFFGRG00000014064	-	4:8128502-8132023	3dpi	invitro	NOTEST	0	0	0	0	1	1	no	0.001	0.001	0
gene:EFFGRG00000014064	gene:EFFGRG00000014064	-	4:8128502-8132023	5dpi	invitro	NOTEST	0	0	0	0	1	1	no	0.001	0.001	0
gene:EFFGRG00000014064	gene:EFFGRG00000014064	-	4:8128502-8132023	7dpi	invitro	NOTEST	0	0	0	0	1	1	no	0.001	0.001	0
gene:EFFGRG00000014065	gene:EFFGRG00000014065	-	2:8346712-8346786	3dpi	5dpi	NOTEST	0	0	0	0	1	1	no	0.001	0.001	0
gene:EFFGRG00000014065	gene:EFFGRG00000014065	-	2:8346712-8346786	3dpi	7dpi	NOTEST	0	0	0	0	1	1	no	0.001	0.001	0
gene:EFFGRG00000014065	gene:EFFGRG00000014065	-	2:8346712-8346786	5dpi	7dpi	NOTEST	0	0	0	0	1	1	no	0.001	0.001	0
gene:EFFGRG00000014065	gene:EFFGRG00000014065	-	2:8346712-8346786	3dpi	invitro	NOTEST	0	0	0	0	1	1	no	0.001	0.001	0
gene:EFFGRG00000014065	gene:EFFGRG00000014065	-	2:8346712-8346786	5dpi	invitro	NOTEST	0	0	0	0	1	1	no	0.001	0.001	0
gene:EFFGRG00000014065	gene:EFFGRG00000014065	-	2:8346712-8346786	7dpi	invitro	NOTEST	0	0	0	0	1	1	no	0.001	0.001	0
gene:EFFGRG00000014066	gene:EFFGRG00000014066	-	4:9303918-9307439	3dpi	5dpi	NOTEST	0	0	0	0	1	1	no	0.001	0.001	0
gene:EFFGRG00000014066	gene:EFFGRG00000014066	-	4:9303918-9307439	3dpi	7dpi	NOTEST	0	0	0	0	1	1	no	0.001	0.001	0
gene:EFFGRG00000014066	gene:EFFGRG00000014066	-	4:9303918-9307439	5dpi	7dpi	NOTEST	0	0	0	0	1	1	no	0.001	0.001	0
gene:EFFGRG00000014066	gene:EFFGRG00000014066	-	4:9303918-9307439	3dpi	invitro	NOTEST	0	0	0	0	1	1	no	0.001	0.001	0
gene:EFFGRG00000014066	gene:EFFGRG00000014066	-	4:9303918-9307439	5dpi	invitro	NOTEST	0	0	0	0	1	1	no	0.001	0.001	0
gene:EFFGRG00000014066	gene:EFFGRG00000014066	-	4:9303918-9307439	7dpi	invitro	NOTEST	0	0	0	0	1	1	no	0.001	0.001	0
gene:EFFGRG00000014067	gene:EFFGRG00000014067	-	3:7627111-7627185	3dpi	5dpi	NOTEST	0	0	0	0	1	1	no	0.001	0.001	0
gene:EFFGRG00000014067	gene:EFFGRG00000014067	-	3:7627111-7627185	3dpi	7dpi	NOTEST	0	0	0	0	1	1	no	0.001	0.001	0
gene:EFFGRG00000014067	gene:EFFGRG00000014067	-	3:7627111-7627185	5dpi	7dpi	NOTEST	0	0	0	0	1	1	no	0.001	0.001	0
gene:EFFGRG00000014067	gene:EFFGRG00000014067	-	3:7627111-7627185	3dpi	invitro	NOTEST	0	0	0	0	1	1	no	0.001	0.001	0
gene:EFFGRG00000014067	gene:EFFGRG00000014067	-	3:7627111-7627185	5dpi	invitro	NOTEST	0	0	0	0	1	1	no	0.001	0.001	0
gene:EFFGRG00000014067	gene:EFFGRG00000014067	-	3:7627111-7627185	7dpi	invitro	NOTEST	0	0	0	0	1	1	no	0.001	0.001	0
gene:EFFGRG00000014068	gene:EFFGRG00000014068	-	1:8355770-8355890	3dpi	5dpi	NOTEST	0	0	0	0	1	1	no	0.001	0.001	0
gene:EFFGRG00000014068	gene:EFFGRG00000014068	-	1:8355770-8355890	3dpi	7dpi	NOTEST	0	0	0	0	1	1	no	0.001	0.001	0
gene:EFFGRG00000014068	gene:EFFGRG00000014068	-	1:8355770-8355890	5dpi	7dpi	NOTEST	0	0	0	0	1	1	no	0.001	0.001	0
gene:EFFGRG00000014068	gene:EFFGRG00000014068	-	1:8355770-8355890	3dpi	invitro	NOTEST	0	0	0	0	1	1	no	0.001	0.001	0
gene:EFFGRG00000014068	gene:EFFGRG00000014068	-	1:8355770-8355890	5dpi	invitro	NOTEST	0	0	0	0	1	1	no	0.001	0.001	0
gene:EFFGRG00000014068	gene:EFFGRG00000014068	-	1:8355770-8355890	7dpi	invitro	NOTEST	0	0	0	0	1	1	no	0.001	0.001	0
gene:EFFGRG00000014069	gene:EFFGRG00000014069	-	4:8546084-8549605	3dpi	5dpi	NOTEST	0	0	0	0	1	1	no	0.001	0.001	0
gene:EFFGRG00000014069	gene:EFFGRG00000014069	-	4:8546084-8549605	3dpi	7dpi	NOTEST	0	0	0	0	1	1	no	0.001	0.001	0
gene:EFFGRG00000014069	gene:EFFGRG00000014069	-	4:8546084-8549605	5dpi	7dpi	NOTEST	0	0	0	0	1	1	no	0.001	0.001	0
gene:EFFGRG00000014069	gene:EFFGRG00000014069	-	4:8546084-8549605	3dpi	invitro	NOTEST	0	0	0	0	1	1	no	0.001	0.001	0
gene:EFFGRG00000014069	gene:EFFGRG00000014069	-	4:8546084-8549605	5dpi	invitro	NOTEST	0	0	0	0	1	1	no	0.001	0.001	0
gene:EFFGRG00000014069	gene:EFFGRG00000014069	-	4:8546084-8549605	7dpi	invitro	NOTEST	0	0	0	0	1	1	no	0.001	0.001	0
gene:EFFGRG00000014070	gene:EFFGRG00000014070	-	4:8820408-8822204	3dpi	5dpi	NOTEST	0	0	0	0	1	1	no	0.001	0.001	0
gene:EFFGRG00000014070	gene:EFFGRG00000014070	-	4:8820408-8822204	3dpi	7dpi	NOTEST	0	0	0	0	1	1	no	0.001	0.001	0
gene:EFFGRG00000014070	gene:EFFGRG00000014070	-	4:8820408-8822204	5dpi	7dpi	NOTEST	0	0	0	0	1	1	no	0.001	0.001	0
gene:EFFGRG00000014070	gene:EFFGRG00000014070	-	4:8820408-8822204	3dpi	invitro	NOTEST	0	0	0	0	1	1	no	0.001	0.001	0
gene:EFFGRG00000014070	gene:EFFGRG00000014070	-	4:8820408-8822204	5dpi	invitro	NOTEST	0	0	0	0	1	1	no	0.001	0.001	0
gene:EFFGRG00000014070	gene:EFFGRG00000014070	-	4:8820408-8822204	7dpi	invitro	NOTEST	0	0	0	0	1	1	no	0.001	0.001	0
gene:EFFGRG00000014071	gene:EFFGRG00000014071	-	2:4108600-4108672	3dpi	5dpi	NOTEST	0	0	0	0	1	1	no	0.001	0.001	0
gene:EFFGRG00000014071	gene:EFFGRG00000014071	-	2:4108600-4108672	3dpi	7dpi	NOTEST	0	0	0	0	1	1	no	0.001	0.001	0
gene:EFFGRG00000014071	gene:EFFGRG00000014071	-	2:4108600-4108672	5dpi	7dpi	NOTEST	0	0	0	0	1	1	no	0.001	0.001	0
gene:EFFGRG00000014071	gene:EFFGRG00000014071	-	2:4108600-4108672	3dpi	invitro	NOTEST	0	0	0	0	1	1	no	0.001	0.001	0
gene:EFFGRG00000014071	gene:EFFGRG00000014071	-	2:4108600-4108672	5dpi	invitro	NOTEST	0	0	0	0	1	1	no	0.001	0.001	0
gene:EFFGRG00000014071	gene:EFFGRG00000014071	-	2:4108600-4108672	7dpi	invitro	NOTEST	0	0	0	0	1	1	no	0.001	0.001	0
gene:EFFGRG00000014072	gene:EFFGRG00000014072	-	3:3436916-3437006	3dpi	5dpi	NOTEST	0	0	0	0	1	1	no	0.001	0.001	0
gene:EFFGRG00000014072	gene:EFFGRG00000014072	-	3:3436916-3437006	3dpi	7dpi	NOTEST	0	0	0	0	1	1	no	0.001	0.001	0
gene:EFFGRG00000014072	gene:EFFGRG00000014072	-	3:3436916-3437006	5dpi	7dpi	NOTEST	0	0	0	0	1	1	no	0.001	0.001	0
gene:EFFGRG00000014072	gene:EFFGRG00000014072	-	3:3436916-3437006	3dpi	invitro	NOTEST	0	0	0	0	1	1	no	0.001	0.001	0
gene:EFFGRG00000014072	gene:EFFGRG00000014072	-	3:3436916-3437006	5dpi	invitro	NOTEST	0	0	0	0	1	1	no	0.001	0.001	0
gene:EFFGRG00000014072	gene:EFFGRG00000014072	-	3:3436916-3437006	7dpi	invitro	NOTEST	0	0	0	0	1	1	no	0.001	0.001	0
gene:EFFGRG00000014074	gene:EFFGRG00000014074	-	4:8402826-8404622	3dpi	5dpi	NOTEST	0	0	0	0	1	1	no	0.001	0.001	0
gene:EFFGRG00000014074	gene:EFFGRG00000014074	-	4:8402826-8404622	3dpi	7dpi	NOTEST	0	0	0	0	1	1	no	0.001	0.001	0
gene:EFFGRG00000014074	gene:EFFGRG00000014074	-	4:8402826-8404622	5dpi	7dpi	NOTEST	0	0	0	0	1	1	no	0.001	0.001	0
gene:EFFGRG00000014074	gene:EFFGRG00000014074	-	4:8402826-8404622	3dpi	invitro	NOTEST	0	0	0	0	1	1	no	0.001	0.001	0
gene:EFFGRG00000014074	gene:EFFGRG00000014074	-	4:8402826-8404622	5dpi	invitro	NOTEST	0	0	0	0	1	1	no	0.001	0.001	0
gene:EFFGRG00000014074	gene:EFFGRG00000014074	-	4:8402826-8404622	7dpi	invitro	NOTEST	0	0	0	0	1	1	no	0.001	0.001	0
gene:EFFGRG00000014076	gene:EFFGRG00000014076	-	4:8422356-8425877	3dpi	5dpi	NOTEST	0	0	0	0	1	1	no	0.001	0.001	0
gene:EFFGRG00000014076	gene:EFFGRG00000014076	-	4:8422356-8425877	3dpi	7dpi	NOTEST	0	0	0	0	1	1	no	0.001	0.001	0
gene:EFFGRG00000014076	gene:EFFGRG00000014076	-	4:8422356-8425877	5dpi	7dpi	NOTEST	0	0	0	0	1	1	no	0.001	0.001	0
gene:EFFGRG00000014076	gene:EFFGRG00000014076	-	4:8422356-8425877	3dpi	invitro	NOTEST	0	0	0	0	1	1	no	0.001	0.001	0
gene:EFFGRG00000014076	gene:EFFGRG00000014076	-	4:8422356-8425877	5dpi	invitro	NOTEST	0	0	0	0	1	1	no	0.001	0.001	0
gene:EFFGRG00000014076	gene:EFFGRG00000014076	-	4:8422356-8425877	7dpi	invitro	NOTEST	0	0	0	0	1	1	no	0.001	0.001	0
gene:EFFGRG00000014080	gene:EFFGRG00000014080	-	4:9384231-9386027	3dpi	5dpi	NOTEST	0	0	0	0	1	1	no	0.001	0.001	0
gene:EFFGRG00000014080	gene:EFFGRG00000014080	-	4:9384231-9386027	3dpi	7dpi	NOTEST	0	0	0	0	1	1	no	0.001	0.001	0
gene:EFFGRG00000014080	gene:EFFGRG00000014080	-	4:9384231-9386027	5dpi	7dpi	NOTEST	0	0	0	0	1	1	no	0.001	0.001	0
gene:EFFGRG00000014080	gene:EFFGRG00000014080	-	4:9384231-9386027	3dpi	invitro	NOTEST	0	0	0	0	1	1	no	0.001	0.001	0
gene:EFFGRG00000014080	gene:EFFGRG00000014080	-	4:9384231-9386027	5dpi	invitro	NOTEST	0	0	0	0	1	1	no	0.001	0.001	0
gene:EFFGRG00000014080	gene:EFFGRG00000014080	-	4:9384231-9386027	7dpi	invitro	NOTEST	0	0	0	0	1	1	no	0.001	0.001	0
gene:EFFGRG00000014081	gene:EFFGRG00000014081	-	4:8051172-8054693	3dpi	5dpi	NOTEST	0	0	0	0	1	1	no	0.001	0.001	0
gene:EFFGRG00000014081	gene:EFFGRG00000014081	-	4:8051172-8054693	3dpi	7dpi	NOTEST	0	0	0	0	1	1	no	0.001	0.001	0
gene:EFFGRG00000014081	gene:EFFGRG00000014081	-	4:8051172-8054693	5dpi	7dpi	NOTEST	0	0	0	0	1	1	no	0.001	0.001	0
gene:EFFGRG00000014081	gene:EFFGRG00000014081	-	4:8051172-8054693	3dpi	invitro	NOTEST	0	0	0	0	1	1	no	0.001	0.001	0
gene:EFFGRG00000014081	gene:EFFGRG00000014081	-	4:8051172-8054693	5dpi	invitro	NOTEST	0	0	0	0	1	1	no	0.001	0.001	0
gene:EFFGRG00000014081	gene:EFFGRG00000014081	-	4:8051172-8054693	7dpi	invitro	NOTEST	0	0	0	0	1	1	no	0.001	0.001	0
gene:EFFGRG00000014082	gene:EFFGRG00000014082	-	4:8035706-8039227	3dpi	5dpi	NOTEST	0	0	0	0	1	1	no	0.001	0.001	0
gene:EFFGRG00000014082	gene:EFFGRG00000014082	-	4:8035706-8039227	3dpi	7dpi	NOTEST	0	0	0	0	1	1	no	0.001	0.001	0
gene:EFFGRG00000014082	gene:EFFGRG00000014082	-	4:8035706-8039227	5dpi	7dpi	NOTEST	0	0	0	0	1	1	no	0.001	0.001	0
gene:EFFGRG00000014082	gene:EFFGRG00000014082	-	4:8035706-8039227	3dpi	invitro	NOTEST	0	0	0	0	1	1	no	0.001	0.001	0
gene:EFFGRG00000014082	gene:EFFGRG00000014082	-	4:8035706-8039227	5dpi	invitro	NOTEST	0	0	0	0	1	1	no	0.001	0.001	0
gene:EFFGRG00000014082	gene:EFFGRG00000014082	-	4:8035706-8039227	7dpi	invitro	NOTEST	0	0	0	0	1	1	no	0.001	0.001	0
gene:EFFGRG00000014083	gene:EFFGRG00000014083	-	4:8611617-8613413	3dpi	5dpi	NOTEST	0	0	0	0	1	1	no	0.001	0.001	0
gene:EFFGRG00000014083	gene:EFFGRG00000014083	-	4:8611617-8613413	3dpi	7dpi	NOTEST	0	0	0	0	1	1	no	0.001	0.001	0
gene:EFFGRG00000014083	gene:EFFGRG00000014083	-	4:8611617-8613413	5dpi	7dpi	NOTEST	0	0	0	0	1	1	no	0.001	0.001	0
gene:EFFGRG00000014083	gene:EFFGRG00000014083	-	4:8611617-8613413	3dpi	invitro	NOTEST	0	0	0	0	1	1	no	0.001	0.001	0
gene:EFFGRG00000014083	gene:EFFGRG00000014083	-	4:8611617-8613413	5dpi	invitro	NOTEST	0	0	0	0	1	1	no	0.001	0.001	0
gene:EFFGRG00000014083	gene:EFFGRG00000014083	-	4:8611617-8613413	7dpi	invitro	NOTEST	0	0	0	0	1	1	no	0.001	0.001	0
gene:EFFGRG00000014084	gene:EFFGRG00000014084	-	1:2906461-2909294	3dpi	5dpi	NOTEST	0	0	0	0	1	1	no	0.001	0.001	0
gene:EFFGRG00000014084	gene:EFFGRG00000014084	-	1:2906461-2909294	3dpi	7dpi	NOTEST	0	0	0	0	1	1	no	0.001	0.001	0
gene:EFFGRG00000014084	gene:EFFGRG00000014084	-	1:2906461-2909294	5dpi	7dpi	NOTEST	0	0	0	0	1	1	no	0.001	0.001	0
gene:EFFGRG00000014084	gene:EFFGRG00000014084	-	1:2906461-2909294	5dpi	invitro	OK	0	7.6696	inf	#NAME?	0.18505	0.306465	no	0.001	7.6706	12.9051
gene:EFFGRG00000014084	gene:EFFGRG00000014084	-	1:2906461-2909294	7dpi	invitro	OK	0	7.6696	inf	#NAME?	0.2162	0.344889	no	0.001	7.6706	12.9051
gene:EFFGRG00000014084	gene:EFFGRG00000014084	-	1:2906461-2909294	3dpi	invitro	OK	0	7.6696	inf	#NAME?	0.21565	0.344535	no	0.001	7.6706	12.9051
gene:EFFGRG00000014086	gene:EFFGRG00000014086	-	4:8909535-8913056	3dpi	5dpi	NOTEST	0	0	0	0	1	1	no	0.001	0.001	0
gene:EFFGRG00000014086	gene:EFFGRG00000014086	-	4:8909535-8913056	3dpi	7dpi	NOTEST	0	0	0	0	1	1	no	0.001	0.001	0
gene:EFFGRG00000014086	gene:EFFGRG00000014086	-	4:8909535-8913056	5dpi	7dpi	NOTEST	0	0	0	0	1	1	no	0.001	0.001	0
gene:EFFGRG00000014086	gene:EFFGRG00000014086	-	4:8909535-8913056	3dpi	invitro	NOTEST	0	0	0	0	1	1	no	0.001	0.001	0
gene:EFFGRG00000014086	gene:EFFGRG00000014086	-	4:8909535-8913056	5dpi	invitro	NOTEST	0	0	0	0	1	1	no	0.001	0.001	0
gene:EFFGRG00000014086	gene:EFFGRG00000014086	-	4:8909535-8913056	7dpi	invitro	NOTEST	0	0	0	0	1	1	no	0.001	0.001	0
gene:EFFGRG00000014088	gene:EFFGRG00000014088	-	4:8793540-8797061	3dpi	5dpi	NOTEST	0	0	0	0	1	1	no	0.001	0.001	0
gene:EFFGRG00000014088	gene:EFFGRG00000014088	-	4:8793540-8797061	3dpi	7dpi	NOTEST	0	0	0	0	1	1	no	0.001	0.001	0
gene:EFFGRG00000014088	gene:EFFGRG00000014088	-	4:8793540-8797061	5dpi	7dpi	NOTEST	0	0	0	0	1	1	no	0.001	0.001	0
gene:EFFGRG00000014088	gene:EFFGRG00000014088	-	4:8793540-8797061	3dpi	invitro	NOTEST	0	0	0	0	1	1	no	0.001	0.001	0
gene:EFFGRG00000014088	gene:EFFGRG00000014088	-	4:8793540-8797061	5dpi	invitro	NOTEST	0	0	0	0	1	1	no	0.001	0.001	0
gene:EFFGRG00000014088	gene:EFFGRG00000014088	-	4:8793540-8797061	7dpi	invitro	NOTEST	0	0	0	0	1	1	no	0.001	0.001	0
gene:EFFGRG00000014089	gene:EFFGRG00000014089	-	4:8901802-8905323	3dpi	5dpi	NOTEST	0	0	0	0	1	1	no	0.001	0.001	0
gene:EFFGRG00000014089	gene:EFFGRG00000014089	-	4:8901802-8905323	3dpi	7dpi	NOTEST	0	0	0	0	1	1	no	0.001	0.001	0
gene:EFFGRG00000014089	gene:EFFGRG00000014089	-	4:8901802-8905323	5dpi	7dpi	NOTEST	0	0	0	0	1	1	no	0.001	0.001	0
gene:EFFGRG00000014089	gene:EFFGRG00000014089	-	4:8901802-8905323	3dpi	invitro	NOTEST	0	0	0	0	1	1	no	0.001	0.001	0
gene:EFFGRG00000014089	gene:EFFGRG00000014089	-	4:8901802-8905323	5dpi	invitro	NOTEST	0	0	0	0	1	1	no	0.001	0.001	0
gene:EFFGRG00000014089	gene:EFFGRG00000014089	-	4:8901802-8905323	7dpi	invitro	NOTEST	0	0	0	0	1	1	no	0.001	0.001	0
gene:EFFGRG00000014090	gene:EFFGRG00000014090	-	4:6632351-6632471	3dpi	5dpi	NOTEST	0	0	0	0	1	1	no	0.001	0.001	0
gene:EFFGRG00000014090	gene:EFFGRG00000014090	-	4:6632351-6632471	3dpi	7dpi	NOTEST	0	18.5694	inf	0	1	1	no	0.001	18.5704	14.1807
gene:EFFGRG00000014090	gene:EFFGRG00000014090	-	4:6632351-6632471	5dpi	7dpi	NOTEST	0	18.5694	inf	0	1	1	no	0.001	18.5704	14.1807
gene:EFFGRG00000014090	gene:EFFGRG00000014090	-	4:6632351-6632471	3dpi	invitro	NOTEST	0	0	0	0	1	1	no	0.001	0.001	0
gene:EFFGRG00000014090	gene:EFFGRG00000014090	-	4:6632351-6632471	5dpi	invitro	NOTEST	0	0	0	0	1	1	no	0.001	0.001	0
gene:EFFGRG00000014090	gene:EFFGRG00000014090	-	4:6632351-6632471	7dpi	invitro	NOTEST	18.5694	0	#NAME?	0	1	1	no	18.5704	0.001	-14.1807
gene:EFFGRG00000014091	gene:EFFGRG00000014091	-	4:8665748-8667544	3dpi	5dpi	NOTEST	0	0	0	0	1	1	no	0.001	0.001	0
gene:EFFGRG00000014091	gene:EFFGRG00000014091	-	4:8665748-8667544	3dpi	7dpi	NOTEST	0	0	0	0	1	1	no	0.001	0.001	0
gene:EFFGRG00000014091	gene:EFFGRG00000014091	-	4:8665748-8667544	5dpi	7dpi	NOTEST	0	0	0	0	1	1	no	0.001	0.001	0
gene:EFFGRG00000014091	gene:EFFGRG00000014091	-	4:8665748-8667544	3dpi	invitro	NOTEST	0	0	0	0	1	1	no	0.001	0.001	0
gene:EFFGRG00000014091	gene:EFFGRG00000014091	-	4:8665748-8667544	5dpi	invitro	NOTEST	0	0	0	0	1	1	no	0.001	0.001	0
gene:EFFGRG00000014091	gene:EFFGRG00000014091	-	4:8665748-8667544	7dpi	invitro	NOTEST	0	0	0	0	1	1	no	0.001	0.001	0
gene:EFFGRG00000014092	gene:EFFGRG00000014092	-	4:8511088-8512884	3dpi	5dpi	NOTEST	0	0	0	0	1	1	no	0.001	0.001	0
gene:EFFGRG00000014092	gene:EFFGRG00000014092	-	4:8511088-8512884	3dpi	7dpi	NOTEST	0	0	0	0	1	1	no	0.001	0.001	0
gene:EFFGRG00000014092	gene:EFFGRG00000014092	-	4:8511088-8512884	5dpi	7dpi	NOTEST	0	0	0	0	1	1	no	0.001	0.001	0
gene:EFFGRG00000014092	gene:EFFGRG00000014092	-	4:8511088-8512884	3dpi	invitro	NOTEST	0	0	0	0	1	1	no	0.001	0.001	0
gene:EFFGRG00000014092	gene:EFFGRG00000014092	-	4:8511088-8512884	5dpi	invitro	NOTEST	0	0	0	0	1	1	no	0.001	0.001	0
gene:EFFGRG00000014092	gene:EFFGRG00000014092	-	4:8511088-8512884	7dpi	invitro	NOTEST	0	0	0	0	1	1	no	0.001	0.001	0
gene:EFFGRG00000014093	gene:EFFGRG00000014093	-	4:8410559-8412355	3dpi	5dpi	NOTEST	0	0	0	0	1	1	no	0.001	0.001	0
gene:EFFGRG00000014093	gene:EFFGRG00000014093	-	4:8410559-8412355	3dpi	7dpi	NOTEST	0	0	0	0	1	1	no	0.001	0.001	0
gene:EFFGRG00000014093	gene:EFFGRG00000014093	-	4:8410559-8412355	5dpi	7dpi	NOTEST	0	0	0	0	1	1	no	0.001	0.001	0
gene:EFFGRG00000014093	gene:EFFGRG00000014093	-	4:8410559-8412355	3dpi	invitro	NOTEST	0	0	0	0	1	1	no	0.001	0.001	0
gene:EFFGRG00000014093	gene:EFFGRG00000014093	-	4:8410559-8412355	5dpi	invitro	NOTEST	0	0	0	0	1	1	no	0.001	0.001	0
gene:EFFGRG00000014093	gene:EFFGRG00000014093	-	4:8410559-8412355	7dpi	invitro	NOTEST	0	0	0	0	1	1	no	0.001	0.001	0
gene:EFFGRG00000014094	gene:EFFGRG00000014094	-	4:8464690-8466486	3dpi	5dpi	NOTEST	0	0	0	0	1	1	no	0.001	0.001	0
gene:EFFGRG00000014094	gene:EFFGRG00000014094	-	4:8464690-8466486	3dpi	7dpi	NOTEST	0	0	0	0	1	1	no	0.001	0.001	0
gene:EFFGRG00000014094	gene:EFFGRG00000014094	-	4:8464690-8466486	5dpi	7dpi	NOTEST	0	0	0	0	1	1	no	0.001	0.001	0
gene:EFFGRG00000014094	gene:EFFGRG00000014094	-	4:8464690-8466486	3dpi	invitro	NOTEST	0	0	0	0	1	1	no	0.001	0.001	0
gene:EFFGRG00000014094	gene:EFFGRG00000014094	-	4:8464690-8466486	5dpi	invitro	NOTEST	0	0	0	0	1	1	no	0.001	0.001	0
gene:EFFGRG00000014094	gene:EFFGRG00000014094	-	4:8464690-8466486	7dpi	invitro	NOTEST	0	0	0	0	1	1	no	0.001	0.001	0
gene:EFFGRG00000014096	gene:EFFGRG00000014096	-	4:9187923-9191444	3dpi	5dpi	NOTEST	0	0	0	0	1	1	no	0.001	0.001	0
gene:EFFGRG00000014096	gene:EFFGRG00000014096	-	4:9187923-9191444	3dpi	7dpi	NOTEST	0	0	0	0	1	1	no	0.001	0.001	0
gene:EFFGRG00000014096	gene:EFFGRG00000014096	-	4:9187923-9191444	5dpi	7dpi	NOTEST	0	0	0	0	1	1	no	0.001	0.001	0
gene:EFFGRG00000014096	gene:EFFGRG00000014096	-	4:9187923-9191444	3dpi	invitro	NOTEST	0	0	0	0	1	1	no	0.001	0.001	0
gene:EFFGRG00000014096	gene:EFFGRG00000014096	-	4:9187923-9191444	5dpi	invitro	NOTEST	0	0	0	0	1	1	no	0.001	0.001	0
gene:EFFGRG00000014096	gene:EFFGRG00000014096	-	4:9187923-9191444	7dpi	invitro	NOTEST	0	0	0	0	1	1	no	0.001	0.001	0
gene:EFFGRG00000014097	gene:EFFGRG00000014097	-	4:8716210-8719731	3dpi	5dpi	NOTEST	0	0	0	0	1	1	no	0.001	0.001	0
gene:EFFGRG00000014097	gene:EFFGRG00000014097	-	4:8716210-8719731	3dpi	7dpi	NOTEST	0	0	0	0	1	1	no	0.001	0.001	0
gene:EFFGRG00000014097	gene:EFFGRG00000014097	-	4:8716210-8719731	5dpi	7dpi	NOTEST	0	0	0	0	1	1	no	0.001	0.001	0
gene:EFFGRG00000014097	gene:EFFGRG00000014097	-	4:8716210-8719731	3dpi	invitro	NOTEST	0	0	0	0	1	1	no	0.001	0.001	0
gene:EFFGRG00000014097	gene:EFFGRG00000014097	-	4:8716210-8719731	5dpi	invitro	NOTEST	0	0	0	0	1	1	no	0.001	0.001	0
gene:EFFGRG00000014097	gene:EFFGRG00000014097	-	4:8716210-8719731	7dpi	invitro	NOTEST	0	0	0	0	1	1	no	0.001	0.001	0
gene:EFFGRG00000014099	gene:EFFGRG00000014099	-	4:8167167-8170688	3dpi	5dpi	NOTEST	0	0	0	0	1	1	no	0.001	0.001	0
gene:EFFGRG00000014099	gene:EFFGRG00000014099	-	4:8167167-8170688	3dpi	7dpi	NOTEST	0	0	0	0	1	1	no	0.001	0.001	0
gene:EFFGRG00000014099	gene:EFFGRG00000014099	-	4:8167167-8170688	5dpi	7dpi	NOTEST	0	0	0	0	1	1	no	0.001	0.001	0
gene:EFFGRG00000014099	gene:EFFGRG00000014099	-	4:8167167-8170688	3dpi	invitro	NOTEST	0	0	0	0	1	1	no	0.001	0.001	0
gene:EFFGRG00000014099	gene:EFFGRG00000014099	-	4:8167167-8170688	5dpi	invitro	NOTEST	0	0	0	0	1	1	no	0.001	0.001	0
gene:EFFGRG00000014099	gene:EFFGRG00000014099	-	4:8167167-8170688	7dpi	invitro	NOTEST	0	0	0	0	1	1	no	0.001	0.001	0
gene:EFFGRG00000014100	gene:EFFGRG00000014100	-	4:8658015-8659811	3dpi	5dpi	NOTEST	0	0	0	0	1	1	no	0.001	0.001	0
gene:EFFGRG00000014100	gene:EFFGRG00000014100	-	4:8658015-8659811	3dpi	7dpi	NOTEST	0	0	0	0	1	1	no	0.001	0.001	0
gene:EFFGRG00000014100	gene:EFFGRG00000014100	-	4:8658015-8659811	5dpi	7dpi	NOTEST	0	0	0	0	1	1	no	0.001	0.001	0
gene:EFFGRG00000014100	gene:EFFGRG00000014100	-	4:8658015-8659811	3dpi	invitro	NOTEST	0	0	0	0	1	1	no	0.001	0.001	0
gene:EFFGRG00000014100	gene:EFFGRG00000014100	-	4:8658015-8659811	5dpi	invitro	NOTEST	0	0	0	0	1	1	no	0.001	0.001	0
gene:EFFGRG00000014100	gene:EFFGRG00000014100	-	4:8658015-8659811	7dpi	invitro	NOTEST	0	0	0	0	1	1	no	0.001	0.001	0
gene:EFFGRG00000014101	gene:EFFGRG00000014101	-	3:6780508-6780591	3dpi	5dpi	NOTEST	0	0	0	0	1	1	no	0.001	0.001	0
gene:EFFGRG00000014101	gene:EFFGRG00000014101	-	3:6780508-6780591	3dpi	7dpi	NOTEST	0	0	0	0	1	1	no	0.001	0.001	0
gene:EFFGRG00000014101	gene:EFFGRG00000014101	-	3:6780508-6780591	5dpi	7dpi	NOTEST	0	0	0	0	1	1	no	0.001	0.001	0
gene:EFFGRG00000014101	gene:EFFGRG00000014101	-	3:6780508-6780591	3dpi	invitro	NOTEST	0	0	0	0	1	1	no	0.001	0.001	0
gene:EFFGRG00000014101	gene:EFFGRG00000014101	-	3:6780508-6780591	5dpi	invitro	NOTEST	0	0	0	0	1	1	no	0.001	0.001	0
gene:EFFGRG00000014101	gene:EFFGRG00000014101	-	3:6780508-6780591	7dpi	invitro	NOTEST	0	0	0	0	1	1	no	0.001	0.001	0
gene:EFFGRG00000014103	gene:EFFGRG00000014103	-	2:4852276-4852348	3dpi	5dpi	NOTEST	0	0	0	0	1	1	no	0.001	0.001	0
gene:EFFGRG00000014103	gene:EFFGRG00000014103	-	2:4852276-4852348	3dpi	7dpi	NOTEST	0	0	0	0	1	1	no	0.001	0.001	0
gene:EFFGRG00000014103	gene:EFFGRG00000014103	-	2:4852276-4852348	5dpi	7dpi	NOTEST	0	0	0	0	1	1	no	0.001	0.001	0
gene:EFFGRG00000014103	gene:EFFGRG00000014103	-	2:4852276-4852348	3dpi	invitro	NOTEST	0	0	0	0	1	1	no	0.001	0.001	0
gene:EFFGRG00000014103	gene:EFFGRG00000014103	-	2:4852276-4852348	5dpi	invitro	NOTEST	0	0	0	0	1	1	no	0.001	0.001	0
gene:EFFGRG00000014103	gene:EFFGRG00000014103	-	2:4852276-4852348	7dpi	invitro	NOTEST	0	0	0	0	1	1	no	0.001	0.001	0
gene:EFFGRG00000014104	gene:EFFGRG00000014104	-	2:5456163-5456235	3dpi	5dpi	NOTEST	0	0	0	0	1	1	no	0.001	0.001	0
gene:EFFGRG00000014104	gene:EFFGRG00000014104	-	2:5456163-5456235	3dpi	7dpi	NOTEST	0	0	0	0	1	1	no	0.001	0.001	0
gene:EFFGRG00000014104	gene:EFFGRG00000014104	-	2:5456163-5456235	5dpi	7dpi	NOTEST	0	0	0	0	1	1	no	0.001	0.001	0
gene:EFFGRG00000014104	gene:EFFGRG00000014104	-	2:5456163-5456235	3dpi	invitro	NOTEST	0	0	0	0	1	1	no	0.001	0.001	0
gene:EFFGRG00000014104	gene:EFFGRG00000014104	-	2:5456163-5456235	5dpi	invitro	NOTEST	0	0	0	0	1	1	no	0.001	0.001	0
gene:EFFGRG00000014104	gene:EFFGRG00000014104	-	2:5456163-5456235	7dpi	invitro	NOTEST	0	0	0	0	1	1	no	0.001	0.001	0
gene:EFFGRG00000014105	gene:EFFGRG00000014105	-	4:9060131-9061927	3dpi	5dpi	NOTEST	0	0	0	0	1	1	no	0.001	0.001	0
gene:EFFGRG00000014105	gene:EFFGRG00000014105	-	4:9060131-9061927	3dpi	7dpi	NOTEST	0	0	0	0	1	1	no	0.001	0.001	0
gene:EFFGRG00000014105	gene:EFFGRG00000014105	-	4:9060131-9061927	5dpi	7dpi	NOTEST	0	0	0	0	1	1	no	0.001	0.001	0
gene:EFFGRG00000014105	gene:EFFGRG00000014105	-	4:9060131-9061927	3dpi	invitro	NOTEST	0	0	0	0	1	1	no	0.001	0.001	0
gene:EFFGRG00000014105	gene:EFFGRG00000014105	-	4:9060131-9061927	5dpi	invitro	NOTEST	0	0	0	0	1	1	no	0.001	0.001	0
gene:EFFGRG00000014105	gene:EFFGRG00000014105	-	4:9060131-9061927	7dpi	invitro	NOTEST	0	0	0	0	1	1	no	0.001	0.001	0
gene:EFFGRG00000014106	gene:EFFGRG00000014106	-	4:8116705-8118501	3dpi	5dpi	NOTEST	0	0	0	0	1	1	no	0.001	0.001	0
gene:EFFGRG00000014106	gene:EFFGRG00000014106	-	4:8116705-8118501	3dpi	7dpi	NOTEST	0	0	0	0	1	1	no	0.001	0.001	0
gene:EFFGRG00000014106	gene:EFFGRG00000014106	-	4:8116705-8118501	5dpi	7dpi	NOTEST	0	0	0	0	1	1	no	0.001	0.001	0
gene:EFFGRG00000014106	gene:EFFGRG00000014106	-	4:8116705-8118501	3dpi	invitro	NOTEST	0	0	0	0	1	1	no	0.001	0.001	0
gene:EFFGRG00000014106	gene:EFFGRG00000014106	-	4:8116705-8118501	5dpi	invitro	NOTEST	0	0	0	0	1	1	no	0.001	0.001	0
gene:EFFGRG00000014106	gene:EFFGRG00000014106	-	4:8116705-8118501	7dpi	invitro	NOTEST	0	0	0	0	1	1	no	0.001	0.001	0
gene:EFFGRG00000014107	gene:EFFGRG00000014107	-	2:4843047-4843143	3dpi	5dpi	NOTEST	0	26.2733	inf	0	1	1	no	0.001	26.2743	14.6814
gene:EFFGRG00000014107	gene:EFFGRG00000014107	-	2:4843047-4843143	3dpi	7dpi	NOTEST	0	0	0	0	1	1	no	0.001	0.001	0
gene:EFFGRG00000014107	gene:EFFGRG00000014107	-	2:4843047-4843143	5dpi	7dpi	NOTEST	26.2733	0	#NAME?	0	1	1	no	26.2743	0.001	-14.6814
gene:EFFGRG00000014107	gene:EFFGRG00000014107	-	2:4843047-4843143	3dpi	invitro	NOTEST	0	0	0	0	1	1	no	0.001	0.001	0
gene:EFFGRG00000014107	gene:EFFGRG00000014107	-	2:4843047-4843143	5dpi	invitro	NOTEST	26.2733	0	#NAME?	0	1	1	no	26.2743	0.001	-14.6814
gene:EFFGRG00000014107	gene:EFFGRG00000014107	-	2:4843047-4843143	7dpi	invitro	NOTEST	0	0	0	0	1	1	no	0.001	0.001	0
gene:EFFGRG00000014108	gene:EFFGRG00000014108	-	1:8626075-8626181	3dpi	5dpi	NOTEST	0	0	0	0	1	1	no	0.001	0.001	0
gene:EFFGRG00000014108	gene:EFFGRG00000014108	-	1:8626075-8626181	3dpi	7dpi	NOTEST	0	0	0	0	1	1	no	0.001	0.001	0
gene:EFFGRG00000014108	gene:EFFGRG00000014108	-	1:8626075-8626181	5dpi	7dpi	NOTEST	0	0	0	0	1	1	no	0.001	0.001	0
gene:EFFGRG00000014108	gene:EFFGRG00000014108	-	1:8626075-8626181	3dpi	invitro	NOTEST	0	0	0	0	1	1	no	0.001	0.001	0
gene:EFFGRG00000014108	gene:EFFGRG00000014108	-	1:8626075-8626181	5dpi	invitro	NOTEST	0	0	0	0	1	1	no	0.001	0.001	0
gene:EFFGRG00000014108	gene:EFFGRG00000014108	-	1:8626075-8626181	7dpi	invitro	NOTEST	0	0	0	0	1	1	no	0.001	0.001	0
gene:EFFGRG00000014109	gene:EFFGRG00000014109	-	4:9207058-9208854	3dpi	5dpi	NOTEST	0	0	0	0	1	1	no	0.001	0.001	0
gene:EFFGRG00000014109	gene:EFFGRG00000014109	-	4:9207058-9208854	3dpi	7dpi	NOTEST	0	0	0	0	1	1	no	0.001	0.001	0
gene:EFFGRG00000014109	gene:EFFGRG00000014109	-	4:9207058-9208854	5dpi	7dpi	NOTEST	0	0	0	0	1	1	no	0.001	0.001	0
gene:EFFGRG00000014109	gene:EFFGRG00000014109	-	4:9207058-9208854	3dpi	invitro	NOTEST	0	0	0	0	1	1	no	0.001	0.001	0
gene:EFFGRG00000014109	gene:EFFGRG00000014109	-	4:9207058-9208854	5dpi	invitro	NOTEST	0	0	0	0	1	1	no	0.001	0.001	0
gene:EFFGRG00000014109	gene:EFFGRG00000014109	-	4:9207058-9208854	7dpi	invitro	NOTEST	0	0	0	0	1	1	no	0.001	0.001	0
gene:EFFGRG00000014110	gene:EFFGRG00000014110	-	4:8286831-8288627	3dpi	5dpi	NOTEST	0	0	0	0	1	1	no	0.001	0.001	0
gene:EFFGRG00000014110	gene:EFFGRG00000014110	-	4:8286831-8288627	3dpi	7dpi	NOTEST	0	0	0	0	1	1	no	0.001	0.001	0
gene:EFFGRG00000014110	gene:EFFGRG00000014110	-	4:8286831-8288627	5dpi	7dpi	NOTEST	0	0	0	0	1	1	no	0.001	0.001	0
gene:EFFGRG00000014110	gene:EFFGRG00000014110	-	4:8286831-8288627	3dpi	invitro	NOTEST	0	0	0	0	1	1	no	0.001	0.001	0
gene:EFFGRG00000014110	gene:EFFGRG00000014110	-	4:8286831-8288627	5dpi	invitro	NOTEST	0	0	0	0	1	1	no	0.001	0.001	0
gene:EFFGRG00000014110	gene:EFFGRG00000014110	-	4:8286831-8288627	7dpi	invitro	NOTEST	0	0	0	0	1	1	no	0.001	0.001	0
gene:EFFGRG00000014114	gene:EFFGRG00000014114	-	3:5102747-5102833	3dpi	5dpi	NOTEST	0	0	0	0	1	1	no	0.001	0.001	0
gene:EFFGRG00000014114	gene:EFFGRG00000014114	-	3:5102747-5102833	3dpi	7dpi	NOTEST	0	0	0	0	1	1	no	0.001	0.001	0
gene:EFFGRG00000014114	gene:EFFGRG00000014114	-	3:5102747-5102833	5dpi	7dpi	NOTEST	0	0	0	0	1	1	no	0.001	0.001	0
gene:EFFGRG00000014114	gene:EFFGRG00000014114	-	3:5102747-5102833	3dpi	invitro	NOTEST	0	0	0	0	1	1	no	0.001	0.001	0
gene:EFFGRG00000014114	gene:EFFGRG00000014114	-	3:5102747-5102833	5dpi	invitro	NOTEST	0	0	0	0	1	1	no	0.001	0.001	0
gene:EFFGRG00000014114	gene:EFFGRG00000014114	-	3:5102747-5102833	7dpi	invitro	NOTEST	0	0	0	0	1	1	no	0.001	0.001	0
gene:EFFGRG00000014115	gene:EFFGRG00000014115	-	4:9145194-9146990	3dpi	5dpi	NOTEST	0	0	0	0	1	1	no	0.001	0.001	0
gene:EFFGRG00000014115	gene:EFFGRG00000014115	-	4:9145194-9146990	3dpi	7dpi	NOTEST	0	0	0	0	1	1	no	0.001	0.001	0
gene:EFFGRG00000014115	gene:EFFGRG00000014115	-	4:9145194-9146990	5dpi	7dpi	NOTEST	0	0	0	0	1	1	no	0.001	0.001	0
gene:EFFGRG00000014115	gene:EFFGRG00000014115	-	4:9145194-9146990	3dpi	invitro	NOTEST	0	0	0	0	1	1	no	0.001	0.001	0
gene:EFFGRG00000014115	gene:EFFGRG00000014115	-	4:9145194-9146990	5dpi	invitro	NOTEST	0	0	0	0	1	1	no	0.001	0.001	0
gene:EFFGRG00000014115	gene:EFFGRG00000014115	-	4:9145194-9146990	7dpi	invitro	NOTEST	0	0	0	0	1	1	no	0.001	0.001	0
gene:EFFGRG00000014116	gene:EFFGRG00000014116	-	4:8484220-8487741	3dpi	5dpi	NOTEST	0	0	0	0	1	1	no	0.001	0.001	0
gene:EFFGRG00000014116	gene:EFFGRG00000014116	-	4:8484220-8487741	3dpi	7dpi	NOTEST	0	0	0	0	1	1	no	0.001	0.001	0
gene:EFFGRG00000014116	gene:EFFGRG00000014116	-	4:8484220-8487741	5dpi	7dpi	NOTEST	0	0	0	0	1	1	no	0.001	0.001	0
gene:EFFGRG00000014116	gene:EFFGRG00000014116	-	4:8484220-8487741	3dpi	invitro	NOTEST	0	0	0	0	1	1	no	0.001	0.001	0
gene:EFFGRG00000014116	gene:EFFGRG00000014116	-	4:8484220-8487741	5dpi	invitro	NOTEST	0	0	0	0	1	1	no	0.001	0.001	0
gene:EFFGRG00000014116	gene:EFFGRG00000014116	-	4:8484220-8487741	7dpi	invitro	NOTEST	0	0	0	0	1	1	no	0.001	0.001	0
gene:EFFGRG00000014117	gene:EFFGRG00000014117	-	4:4452357-4452447	3dpi	5dpi	NOTEST	0	0	0	0	1	1	no	0.001	0.001	0
gene:EFFGRG00000014117	gene:EFFGRG00000014117	-	4:4452357-4452447	3dpi	7dpi	NOTEST	0	0	0	0	1	1	no	0.001	0.001	0
gene:EFFGRG00000014117	gene:EFFGRG00000014117	-	4:4452357-4452447	5dpi	7dpi	NOTEST	0	0	0	0	1	1	no	0.001	0.001	0
gene:EFFGRG00000014117	gene:EFFGRG00000014117	-	4:4452357-4452447	3dpi	invitro	NOTEST	0	0	0	0	1	1	no	0.001	0.001	0
gene:EFFGRG00000014117	gene:EFFGRG00000014117	-	4:4452357-4452447	5dpi	invitro	NOTEST	0	0	0	0	1	1	no	0.001	0.001	0
gene:EFFGRG00000014117	gene:EFFGRG00000014117	-	4:4452357-4452447	7dpi	invitro	NOTEST	0	0	0	0	1	1	no	0.001	0.001	0
gene:EFFGRG00000014118	gene:EFFGRG00000014118	-	4:5866506-5866578	3dpi	5dpi	NOTEST	0	0	0	0	1	1	no	0.001	0.001	0
gene:EFFGRG00000014118	gene:EFFGRG00000014118	-	4:5866506-5866578	3dpi	7dpi	NOTEST	0	0	0	0	1	1	no	0.001	0.001	0
gene:EFFGRG00000014118	gene:EFFGRG00000014118	-	4:5866506-5866578	5dpi	7dpi	NOTEST	0	0	0	0	1	1	no	0.001	0.001	0
gene:EFFGRG00000014118	gene:EFFGRG00000014118	-	4:5866506-5866578	3dpi	invitro	NOTEST	0	0	0	0	1	1	no	0.001	0.001	0
gene:EFFGRG00000014118	gene:EFFGRG00000014118	-	4:5866506-5866578	5dpi	invitro	NOTEST	0	0	0	0	1	1	no	0.001	0.001	0
gene:EFFGRG00000014118	gene:EFFGRG00000014118	-	4:5866506-5866578	7dpi	invitro	NOTEST	0	0	0	0	1	1	no	0.001	0.001	0
gene:EFFGRG00000014119	gene:EFFGRG00000014119	-	4:8333229-8335025	3dpi	5dpi	NOTEST	0	0	0	0	1	1	no	0.001	0.001	0
gene:EFFGRG00000014119	gene:EFFGRG00000014119	-	4:8333229-8335025	3dpi	7dpi	NOTEST	0	0	0	0	1	1	no	0.001	0.001	0
gene:EFFGRG00000014119	gene:EFFGRG00000014119	-	4:8333229-8335025	5dpi	7dpi	NOTEST	0	0	0	0	1	1	no	0.001	0.001	0
gene:EFFGRG00000014119	gene:EFFGRG00000014119	-	4:8333229-8335025	3dpi	invitro	NOTEST	0	0	0	0	1	1	no	0.001	0.001	0
gene:EFFGRG00000014119	gene:EFFGRG00000014119	-	4:8333229-8335025	5dpi	invitro	NOTEST	0	0	0	0	1	1	no	0.001	0.001	0
gene:EFFGRG00000014119	gene:EFFGRG00000014119	-	4:8333229-8335025	7dpi	invitro	NOTEST	0	0	0	0	1	1	no	0.001	0.001	0
gene:EFFGRG00000014121	gene:EFFGRG00000014121	-	4:9067864-9069660	3dpi	5dpi	NOTEST	0	0	0	0	1	1	no	0.001	0.001	0
gene:EFFGRG00000014121	gene:EFFGRG00000014121	-	4:9067864-9069660	3dpi	7dpi	NOTEST	0	0	0	0	1	1	no	0.001	0.001	0
gene:EFFGRG00000014121	gene:EFFGRG00000014121	-	4:9067864-9069660	5dpi	7dpi	NOTEST	0	0	0	0	1	1	no	0.001	0.001	0
gene:EFFGRG00000014121	gene:EFFGRG00000014121	-	4:9067864-9069660	3dpi	invitro	NOTEST	0	0	0	0	1	1	no	0.001	0.001	0
gene:EFFGRG00000014121	gene:EFFGRG00000014121	-	4:9067864-9069660	5dpi	invitro	NOTEST	0	0	0	0	1	1	no	0.001	0.001	0
gene:EFFGRG00000014121	gene:EFFGRG00000014121	-	4:9067864-9069660	7dpi	invitro	NOTEST	0	0	0	0	1	1	no	0.001	0.001	0
gene:EFFGRG00000014122	gene:EFFGRG00000014122	-	4:8066638-8070159	3dpi	5dpi	NOTEST	0	0	0	0	1	1	no	0.001	0.001	0
gene:EFFGRG00000014122	gene:EFFGRG00000014122	-	4:8066638-8070159	3dpi	7dpi	NOTEST	0	0	0	0	1	1	no	0.001	0.001	0
gene:EFFGRG00000014122	gene:EFFGRG00000014122	-	4:8066638-8070159	5dpi	7dpi	NOTEST	0	0	0	0	1	1	no	0.001	0.001	0
gene:EFFGRG00000014122	gene:EFFGRG00000014122	-	4:8066638-8070159	3dpi	invitro	NOTEST	0	0	0	0	1	1	no	0.001	0.001	0
gene:EFFGRG00000014122	gene:EFFGRG00000014122	-	4:8066638-8070159	5dpi	invitro	NOTEST	0	0	0	0	1	1	no	0.001	0.001	0
gene:EFFGRG00000014122	gene:EFFGRG00000014122	-	4:8066638-8070159	7dpi	invitro	NOTEST	0	0	0	0	1	1	no	0.001	0.001	0
gene:EFFGRG00000014123	gene:EFFGRG00000014123	-	Mt:76167-76238	3dpi	5dpi	NOTEST	0	0	0	0	1	1	no	0.001	0.001	0
gene:EFFGRG00000014123	gene:EFFGRG00000014123	-	Mt:76167-76238	3dpi	7dpi	NOTEST	0	0	0	0	1	1	no	0.001	0.001	0
gene:EFFGRG00000014123	gene:EFFGRG00000014123	-	Mt:76167-76238	5dpi	7dpi	NOTEST	0	0	0	0	1	1	no	0.001	0.001	0
gene:EFFGRG00000014123	gene:EFFGRG00000014123	-	Mt:76167-76238	3dpi	invitro	NOTEST	0	0	0	0	1	1	no	0.001	0.001	0
gene:EFFGRG00000014123	gene:EFFGRG00000014123	-	Mt:76167-76238	5dpi	invitro	NOTEST	0	0	0	0	1	1	no	0.001	0.001	0
gene:EFFGRG00000014123	gene:EFFGRG00000014123	-	Mt:76167-76238	7dpi	invitro	NOTEST	0	0	0	0	1	1	no	0.001	0.001	0
gene:EFFGRG00000014124	gene:EFFGRG00000014124	-	4:8812675-8814471	3dpi	5dpi	NOTEST	0	0	0	0	1	1	no	0.001	0.001	0
gene:EFFGRG00000014124	gene:EFFGRG00000014124	-	4:8812675-8814471	3dpi	7dpi	NOTEST	0	0	0	0	1	1	no	0.001	0.001	0
gene:EFFGRG00000014124	gene:EFFGRG00000014124	-	4:8812675-8814471	5dpi	7dpi	NOTEST	0	0	0	0	1	1	no	0.001	0.001	0
gene:EFFGRG00000014124	gene:EFFGRG00000014124	-	4:8812675-8814471	3dpi	invitro	NOTEST	0	0	0	0	1	1	no	0.001	0.001	0
gene:EFFGRG00000014124	gene:EFFGRG00000014124	-	4:8812675-8814471	5dpi	invitro	NOTEST	0	0	0	0	1	1	no	0.001	0.001	0
gene:EFFGRG00000014124	gene:EFFGRG00000014124	-	4:8812675-8814471	7dpi	invitro	NOTEST	0	0	0	0	1	1	no	0.001	0.001	0
gene:EFFGRG00000014125	gene:EFFGRG00000014125	-	3:7333883-7333983	3dpi	5dpi	NOTEST	0	0	0	0	1	1	no	0.001	0.001	0
gene:EFFGRG00000014125	gene:EFFGRG00000014125	-	3:7333883-7333983	3dpi	7dpi	NOTEST	0	0	0	0	1	1	no	0.001	0.001	0
gene:EFFGRG00000014125	gene:EFFGRG00000014125	-	3:7333883-7333983	5dpi	7dpi	NOTEST	0	0	0	0	1	1	no	0.001	0.001	0
gene:EFFGRG00000014125	gene:EFFGRG00000014125	-	3:7333883-7333983	3dpi	invitro	NOTEST	0	0	0	0	1	1	no	0.001	0.001	0
gene:EFFGRG00000014125	gene:EFFGRG00000014125	-	3:7333883-7333983	5dpi	invitro	NOTEST	0	0	0	0	1	1	no	0.001	0.001	0
gene:EFFGRG00000014125	gene:EFFGRG00000014125	-	3:7333883-7333983	7dpi	invitro	NOTEST	0	0	0	0	1	1	no	0.001	0.001	0
gene:EFFGRG00000014126	gene:EFFGRG00000014126	-	4:8224967-8226763	3dpi	5dpi	NOTEST	0	0	0	0	1	1	no	0.001	0.001	0
gene:EFFGRG00000014126	gene:EFFGRG00000014126	-	4:8224967-8226763	3dpi	7dpi	NOTEST	0	0	0	0	1	1	no	0.001	0.001	0
gene:EFFGRG00000014126	gene:EFFGRG00000014126	-	4:8224967-8226763	5dpi	7dpi	NOTEST	0	0	0	0	1	1	no	0.001	0.001	0
gene:EFFGRG00000014126	gene:EFFGRG00000014126	-	4:8224967-8226763	3dpi	invitro	NOTEST	0	0	0	0	1	1	no	0.001	0.001	0
gene:EFFGRG00000014126	gene:EFFGRG00000014126	-	4:8224967-8226763	5dpi	invitro	NOTEST	0	0	0	0	1	1	no	0.001	0.001	0
gene:EFFGRG00000014126	gene:EFFGRG00000014126	-	4:8224967-8226763	7dpi	invitro	NOTEST	0	0	0	0	1	1	no	0.001	0.001	0
gene:EFFGRG00000014128	gene:EFFGRG00000014128	-	4:8882272-8884068	3dpi	5dpi	NOTEST	0	0	0	0	1	1	no	0.001	0.001	0
gene:EFFGRG00000014128	gene:EFFGRG00000014128	-	4:8882272-8884068	3dpi	7dpi	NOTEST	0	0	0	0	1	1	no	0.001	0.001	0
gene:EFFGRG00000014128	gene:EFFGRG00000014128	-	4:8882272-8884068	5dpi	7dpi	NOTEST	0	0	0	0	1	1	no	0.001	0.001	0
gene:EFFGRG00000014128	gene:EFFGRG00000014128	-	4:8882272-8884068	3dpi	invitro	NOTEST	0	0	0	0	1	1	no	0.001	0.001	0
gene:EFFGRG00000014128	gene:EFFGRG00000014128	-	4:8882272-8884068	5dpi	invitro	NOTEST	0	0	0	0	1	1	no	0.001	0.001	0
gene:EFFGRG00000014128	gene:EFFGRG00000014128	-	4:8882272-8884068	7dpi	invitro	NOTEST	0	0	0	0	1	1	no	0.001	0.001	0
gene:EFFGRG00000014129	gene:EFFGRG00000014129	-	2:4926677-4926759	3dpi	5dpi	NOTEST	0	0	0	0	1	1	no	0.001	0.001	0
gene:EFFGRG00000014129	gene:EFFGRG00000014129	-	2:4926677-4926759	3dpi	7dpi	NOTEST	0	0	0	0	1	1	no	0.001	0.001	0
gene:EFFGRG00000014129	gene:EFFGRG00000014129	-	2:4926677-4926759	5dpi	7dpi	NOTEST	0	0	0	0	1	1	no	0.001	0.001	0
gene:EFFGRG00000014129	gene:EFFGRG00000014129	-	2:4926677-4926759	3dpi	invitro	NOTEST	0	0	0	0	1	1	no	0.001	0.001	0
gene:EFFGRG00000014129	gene:EFFGRG00000014129	-	2:4926677-4926759	5dpi	invitro	NOTEST	0	0	0	0	1	1	no	0.001	0.001	0
gene:EFFGRG00000014129	gene:EFFGRG00000014129	-	2:4926677-4926759	7dpi	invitro	NOTEST	0	0	0	0	1	1	no	0.001	0.001	0
gene:EFFGRG00000014130	gene:EFFGRG00000014130	-	4:8855404-8858925	3dpi	5dpi	NOTEST	0	0	0	0	1	1	no	0.001	0.001	0
gene:EFFGRG00000014130	gene:EFFGRG00000014130	-	4:8855404-8858925	3dpi	7dpi	NOTEST	0	0	0	0	1	1	no	0.001	0.001	0
gene:EFFGRG00000014130	gene:EFFGRG00000014130	-	4:8855404-8858925	5dpi	7dpi	NOTEST	0	0	0	0	1	1	no	0.001	0.001	0
gene:EFFGRG00000014130	gene:EFFGRG00000014130	-	4:8855404-8858925	3dpi	invitro	NOTEST	0	0	0	0	1	1	no	0.001	0.001	0
gene:EFFGRG00000014130	gene:EFFGRG00000014130	-	4:8855404-8858925	5dpi	invitro	NOTEST	0	0	0	0	1	1	no	0.001	0.001	0
gene:EFFGRG00000014130	gene:EFFGRG00000014130	-	4:8855404-8858925	7dpi	invitro	NOTEST	0	0	0	0	1	1	no	0.001	0.001	0
gene:EFFGRG00000014131	gene:EFFGRG00000014131	-	4:6194698-6194791	3dpi	5dpi	NOTEST	0	0	0	0	1	1	no	0.001	0.001	0
gene:EFFGRG00000014131	gene:EFFGRG00000014131	-	4:6194698-6194791	3dpi	7dpi	NOTEST	0	0	0	0	1	1	no	0.001	0.001	0
gene:EFFGRG00000014131	gene:EFFGRG00000014131	-	4:6194698-6194791	5dpi	7dpi	NOTEST	0	0	0	0	1	1	no	0.001	0.001	0
gene:EFFGRG00000014131	gene:EFFGRG00000014131	-	4:6194698-6194791	3dpi	invitro	NOTEST	0	0	0	0	1	1	no	0.001	0.001	0
gene:EFFGRG00000014131	gene:EFFGRG00000014131	-	4:6194698-6194791	5dpi	invitro	NOTEST	0	0	0	0	1	1	no	0.001	0.001	0
gene:EFFGRG00000014131	gene:EFFGRG00000014131	-	4:6194698-6194791	7dpi	invitro	NOTEST	0	0	0	0	1	1	no	0.001	0.001	0
gene:EFFGRG00000014132	gene:EFFGRG00000014132	-	4:8766277-8768073	3dpi	5dpi	NOTEST	0	0	0	0	1	1	no	0.001	0.001	0
gene:EFFGRG00000014132	gene:EFFGRG00000014132	-	4:8766277-8768073	3dpi	7dpi	NOTEST	0	0	0	0	1	1	no	0.001	0.001	0
gene:EFFGRG00000014132	gene:EFFGRG00000014132	-	4:8766277-8768073	5dpi	7dpi	NOTEST	0	0	0	0	1	1	no	0.001	0.001	0
gene:EFFGRG00000014132	gene:EFFGRG00000014132	-	4:8766277-8768073	3dpi	invitro	NOTEST	0	0	0	0	1	1	no	0.001	0.001	0
gene:EFFGRG00000014132	gene:EFFGRG00000014132	-	4:8766277-8768073	5dpi	invitro	NOTEST	0	0	0	0	1	1	no	0.001	0.001	0
gene:EFFGRG00000014132	gene:EFFGRG00000014132	-	4:8766277-8768073	7dpi	invitro	NOTEST	0	0	0	0	1	1	no	0.001	0.001	0
gene:EFFGRG00000014133	gene:EFFGRG00000014133	-	4:9346252-9348048	3dpi	5dpi	NOTEST	0	0	0	0	1	1	no	0.001	0.001	0
gene:EFFGRG00000014133	gene:EFFGRG00000014133	-	4:9346252-9348048	3dpi	7dpi	NOTEST	0	0	0	0	1	1	no	0.001	0.001	0
gene:EFFGRG00000014133	gene:EFFGRG00000014133	-	4:9346252-9348048	5dpi	7dpi	NOTEST	0	0	0	0	1	1	no	0.001	0.001	0
gene:EFFGRG00000014133	gene:EFFGRG00000014133	-	4:9346252-9348048	3dpi	invitro	NOTEST	0	0	0	0	1	1	no	0.001	0.001	0
gene:EFFGRG00000014133	gene:EFFGRG00000014133	-	4:9346252-9348048	5dpi	invitro	NOTEST	0	0	0	0	1	1	no	0.001	0.001	0
gene:EFFGRG00000014133	gene:EFFGRG00000014133	-	4:9346252-9348048	7dpi	invitro	NOTEST	0	0	0	0	1	1	no	0.001	0.001	0
gene:EFFGRG00000014134	gene:EFFGRG00000014134	-	4:9284388-9286184	3dpi	5dpi	NOTEST	0	0	0	0	1	1	no	0.001	0.001	0
gene:EFFGRG00000014134	gene:EFFGRG00000014134	-	4:9284388-9286184	3dpi	7dpi	NOTEST	0	0	0	0	1	1	no	0.001	0.001	0
gene:EFFGRG00000014134	gene:EFFGRG00000014134	-	4:9284388-9286184	5dpi	7dpi	NOTEST	0	0	0	0	1	1	no	0.001	0.001	0
gene:EFFGRG00000014134	gene:EFFGRG00000014134	-	4:9284388-9286184	3dpi	invitro	NOTEST	0	0	0	0	1	1	no	0.001	0.001	0
gene:EFFGRG00000014134	gene:EFFGRG00000014134	-	4:9284388-9286184	5dpi	invitro	NOTEST	0	0	0	0	1	1	no	0.001	0.001	0
gene:EFFGRG00000014134	gene:EFFGRG00000014134	-	4:9284388-9286184	7dpi	invitro	NOTEST	0	0	0	0	1	1	no	0.001	0.001	0
gene:EFFGRG00000014135	gene:EFFGRG00000014135	-	4:8082104-8085625	3dpi	5dpi	NOTEST	0	0	0	0	1	1	no	0.001	0.001	0
gene:EFFGRG00000014135	gene:EFFGRG00000014135	-	4:8082104-8085625	3dpi	7dpi	NOTEST	0	0	0	0	1	1	no	0.001	0.001	0
gene:EFFGRG00000014135	gene:EFFGRG00000014135	-	4:8082104-8085625	5dpi	7dpi	NOTEST	0	0	0	0	1	1	no	0.001	0.001	0
gene:EFFGRG00000014135	gene:EFFGRG00000014135	-	4:8082104-8085625	3dpi	invitro	NOTEST	0	0	0	0	1	1	no	0.001	0.001	0
gene:EFFGRG00000014135	gene:EFFGRG00000014135	-	4:8082104-8085625	5dpi	invitro	NOTEST	0	0	0	0	1	1	no	0.001	0.001	0
gene:EFFGRG00000014135	gene:EFFGRG00000014135	-	4:8082104-8085625	7dpi	invitro	NOTEST	0	0	0	0	1	1	no	0.001	0.001	0
gene:EFFGRG00000014136	gene:EFFGRG00000014136	-	4:8507419-8510940	3dpi	5dpi	NOTEST	0	0	0	0	1	1	no	0.001	0.001	0
gene:EFFGRG00000014136	gene:EFFGRG00000014136	-	4:8507419-8510940	3dpi	7dpi	NOTEST	0	0	0	0	1	1	no	0.001	0.001	0
gene:EFFGRG00000014136	gene:EFFGRG00000014136	-	4:8507419-8510940	5dpi	7dpi	NOTEST	0	0	0	0	1	1	no	0.001	0.001	0
gene:EFFGRG00000014136	gene:EFFGRG00000014136	-	4:8507419-8510940	3dpi	invitro	NOTEST	0	0	0	0	1	1	no	0.001	0.001	0
gene:EFFGRG00000014136	gene:EFFGRG00000014136	-	4:8507419-8510940	5dpi	invitro	NOTEST	0	0	0	0	1	1	no	0.001	0.001	0
gene:EFFGRG00000014136	gene:EFFGRG00000014136	-	4:8507419-8510940	7dpi	invitro	NOTEST	0	0	0	0	1	1	no	0.001	0.001	0
gene:EFFGRG00000014137	gene:EFFGRG00000014137	-	4:8557486-8559282	3dpi	5dpi	NOTEST	0	0	0	0	1	1	no	0.001	0.001	0
gene:EFFGRG00000014137	gene:EFFGRG00000014137	-	4:8557486-8559282	3dpi	7dpi	NOTEST	0	0	0	0	1	1	no	0.001	0.001	0
gene:EFFGRG00000014137	gene:EFFGRG00000014137	-	4:8557486-8559282	5dpi	7dpi	NOTEST	0	0	0	0	1	1	no	0.001	0.001	0
gene:EFFGRG00000014137	gene:EFFGRG00000014137	-	4:8557486-8559282	3dpi	invitro	NOTEST	0	0	0	0	1	1	no	0.001	0.001	0
gene:EFFGRG00000014137	gene:EFFGRG00000014137	-	4:8557486-8559282	5dpi	invitro	NOTEST	0	0	0	0	1	1	no	0.001	0.001	0
gene:EFFGRG00000014137	gene:EFFGRG00000014137	-	4:8557486-8559282	7dpi	invitro	NOTEST	0	0	0	0	1	1	no	0.001	0.001	0
gene:EFFGRG00000014139	gene:EFFGRG00000014139	-	3:7292178-7292269	3dpi	5dpi	NOTEST	0	0	0	0	1	1	no	0.001	0.001	0
gene:EFFGRG00000014139	gene:EFFGRG00000014139	-	3:7292178-7292269	3dpi	7dpi	NOTEST	0	0	0	0	1	1	no	0.001	0.001	0
gene:EFFGRG00000014139	gene:EFFGRG00000014139	-	3:7292178-7292269	5dpi	7dpi	NOTEST	0	0	0	0	1	1	no	0.001	0.001	0
gene:EFFGRG00000014139	gene:EFFGRG00000014139	-	3:7292178-7292269	3dpi	invitro	NOTEST	0	0	0	0	1	1	no	0.001	0.001	0
gene:EFFGRG00000014139	gene:EFFGRG00000014139	-	3:7292178-7292269	5dpi	invitro	NOTEST	0	0	0	0	1	1	no	0.001	0.001	0
gene:EFFGRG00000014139	gene:EFFGRG00000014139	-	3:7292178-7292269	7dpi	invitro	NOTEST	0	0	0	0	1	1	no	0.001	0.001	0
gene:EFFGRG00000014140	gene:EFFGRG00000014140	-	4:8739409-8742930	3dpi	5dpi	NOTEST	0	0	0	0	1	1	no	0.001	0.001	0
gene:EFFGRG00000014140	gene:EFFGRG00000014140	-	4:8739409-8742930	3dpi	7dpi	NOTEST	0	0	0	0	1	1	no	0.001	0.001	0
gene:EFFGRG00000014140	gene:EFFGRG00000014140	-	4:8739409-8742930	5dpi	7dpi	NOTEST	0	0	0	0	1	1	no	0.001	0.001	0
gene:EFFGRG00000014140	gene:EFFGRG00000014140	-	4:8739409-8742930	3dpi	invitro	NOTEST	0	0	0	0	1	1	no	0.001	0.001	0
gene:EFFGRG00000014140	gene:EFFGRG00000014140	-	4:8739409-8742930	5dpi	invitro	NOTEST	0	0	0	0	1	1	no	0.001	0.001	0
gene:EFFGRG00000014140	gene:EFFGRG00000014140	-	4:8739409-8742930	7dpi	invitro	NOTEST	0	0	0	0	1	1	no	0.001	0.001	0
gene:EFFGRG00000014141	gene:EFFGRG00000014141	-	3:6984589-6984671	3dpi	5dpi	NOTEST	0	0	0	0	1	1	no	0.001	0.001	0
gene:EFFGRG00000014141	gene:EFFGRG00000014141	-	3:6984589-6984671	3dpi	7dpi	NOTEST	0	0	0	0	1	1	no	0.001	0.001	0
gene:EFFGRG00000014141	gene:EFFGRG00000014141	-	3:6984589-6984671	5dpi	7dpi	NOTEST	0	0	0	0	1	1	no	0.001	0.001	0
gene:EFFGRG00000014141	gene:EFFGRG00000014141	-	3:6984589-6984671	3dpi	invitro	NOTEST	0	0	0	0	1	1	no	0.001	0.001	0
gene:EFFGRG00000014141	gene:EFFGRG00000014141	-	3:6984589-6984671	5dpi	invitro	NOTEST	0	0	0	0	1	1	no	0.001	0.001	0
gene:EFFGRG00000014141	gene:EFFGRG00000014141	-	3:6984589-6984671	7dpi	invitro	NOTEST	0	0	0	0	1	1	no	0.001	0.001	0
gene:EFFGRG00000014142	gene:EFFGRG00000014142	-	1:1172137-1172321	5dpi	7dpi	OK	18.8383	12.755	-0.562611	-0.44594	0.63465	0.753319	no	18.8393	12.756	-0.562569
gene:EFFGRG00000014142	gene:EFFGRG00000014142	-	1:1172137-1172321	3dpi	5dpi	OK	6.13219	18.8383	1.6192	1.2594	0.20825	0.335884	no	6.13319	18.8393	1.61904
gene:EFFGRG00000014142	gene:EFFGRG00000014142	-	1:1172137-1172321	3dpi	7dpi	OK	6.13219	12.755	1.05659	1.70956	0.4302	0.576926	no	6.13319	12.756	1.05647
gene:EFFGRG00000014142	gene:EFFGRG00000014142	-	1:1172137-1172321	5dpi	invitro	OK	18.8383	43.9824	1.22326	0.829377	0.1268	0.227617	no	18.8393	43.9834	1.22321
gene:EFFGRG00000014142	gene:EFFGRG00000014142	-	1:1172137-1172321	7dpi	invitro	OK	12.755	43.9824	1.78587	1.87794	0.10925	0.202258	no	12.756	43.9834	1.78578
gene:EFFGRG00000014142	gene:EFFGRG00000014142	-	1:1172137-1172321	3dpi	invitro	OK	6.13219	43.9824	2.84245	2.89259	0.0608	0.125694	no	6.13319	43.9834	2.84225
gene:EFFGRG00000014143	gene:EFFGRG00000014143	-	4:8456957-8458753	3dpi	5dpi	NOTEST	0	0	0	0	1	1	no	0.001	0.001	0
gene:EFFGRG00000014143	gene:EFFGRG00000014143	-	4:8456957-8458753	3dpi	7dpi	NOTEST	0	0	0	0	1	1	no	0.001	0.001	0
gene:EFFGRG00000014143	gene:EFFGRG00000014143	-	4:8456957-8458753	5dpi	7dpi	NOTEST	0	0	0	0	1	1	no	0.001	0.001	0
gene:EFFGRG00000014143	gene:EFFGRG00000014143	-	4:8456957-8458753	3dpi	invitro	NOTEST	0	0	0	0	1	1	no	0.001	0.001	0
gene:EFFGRG00000014143	gene:EFFGRG00000014143	-	4:8456957-8458753	5dpi	invitro	NOTEST	0	0	0	0	1	1	no	0.001	0.001	0
gene:EFFGRG00000014143	gene:EFFGRG00000014143	-	4:8456957-8458753	7dpi	invitro	NOTEST	0	0	0	0	1	1	no	0.001	0.001	0
gene:EFFGRG00000014144	gene:EFFGRG00000014144	-	1:1205701-1205783	3dpi	5dpi	NOTEST	0	0	0	0	1	1	no	0.001	0.001	0
gene:EFFGRG00000014144	gene:EFFGRG00000014144	-	1:1205701-1205783	3dpi	7dpi	NOTEST	0	0	0	0	1	1	no	0.001	0.001	0
gene:EFFGRG00000014144	gene:EFFGRG00000014144	-	1:1205701-1205783	5dpi	7dpi	NOTEST	0	0	0	0	1	1	no	0.001	0.001	0
gene:EFFGRG00000014144	gene:EFFGRG00000014144	-	1:1205701-1205783	3dpi	invitro	NOTEST	0	0	0	0	1	1	no	0.001	0.001	0
gene:EFFGRG00000014144	gene:EFFGRG00000014144	-	1:1205701-1205783	5dpi	invitro	NOTEST	0	0	0	0	1	1	no	0.001	0.001	0
gene:EFFGRG00000014144	gene:EFFGRG00000014144	-	1:1205701-1205783	7dpi	invitro	NOTEST	0	0	0	0	1	1	no	0.001	0.001	0
gene:EFFGRG00000014145	gene:EFFGRG00000014145	-	1:6957179-6957261	3dpi	5dpi	NOTEST	0	0	0	0	1	1	no	0.001	0.001	0
gene:EFFGRG00000014145	gene:EFFGRG00000014145	-	1:6957179-6957261	3dpi	7dpi	NOTEST	0	0	0	0	1	1	no	0.001	0.001	0
gene:EFFGRG00000014145	gene:EFFGRG00000014145	-	1:6957179-6957261	5dpi	7dpi	NOTEST	0	0	0	0	1	1	no	0.001	0.001	0
gene:EFFGRG00000014145	gene:EFFGRG00000014145	-	1:6957179-6957261	3dpi	invitro	NOTEST	0	0	0	0	1	1	no	0.001	0.001	0
gene:EFFGRG00000014145	gene:EFFGRG00000014145	-	1:6957179-6957261	5dpi	invitro	NOTEST	0	0	0	0	1	1	no	0.001	0.001	0
gene:EFFGRG00000014145	gene:EFFGRG00000014145	-	1:6957179-6957261	7dpi	invitro	NOTEST	0	0	0	0	1	1	no	0.001	0.001	0
gene:EFFGRG00000014146	gene:EFFGRG00000014146	-	4:8762608-8766129	3dpi	5dpi	NOTEST	0	0	0	0	1	1	no	0.001	0.001	0
gene:EFFGRG00000014146	gene:EFFGRG00000014146	-	4:8762608-8766129	3dpi	7dpi	NOTEST	0	0	0	0	1	1	no	0.001	0.001	0
gene:EFFGRG00000014146	gene:EFFGRG00000014146	-	4:8762608-8766129	5dpi	7dpi	NOTEST	0	0	0	0	1	1	no	0.001	0.001	0
gene:EFFGRG00000014146	gene:EFFGRG00000014146	-	4:8762608-8766129	3dpi	invitro	NOTEST	0	0	0	0	1	1	no	0.001	0.001	0
gene:EFFGRG00000014146	gene:EFFGRG00000014146	-	4:8762608-8766129	5dpi	invitro	NOTEST	0	0	0	0	1	1	no	0.001	0.001	0
gene:EFFGRG00000014146	gene:EFFGRG00000014146	-	4:8762608-8766129	7dpi	invitro	NOTEST	0	0	0	0	1	1	no	0.001	0.001	0
gene:EFFGRG00000014147	gene:EFFGRG00000014147	-	2:2008673-2008763	3dpi	5dpi	NOTEST	0	0	0	0	1	1	no	0.001	0.001	0
gene:EFFGRG00000014147	gene:EFFGRG00000014147	-	2:2008673-2008763	3dpi	7dpi	NOTEST	0	0	0	0	1	1	no	0.001	0.001	0
gene:EFFGRG00000014147	gene:EFFGRG00000014147	-	2:2008673-2008763	5dpi	7dpi	NOTEST	0	0	0	0	1	1	no	0.001	0.001	0
gene:EFFGRG00000014147	gene:EFFGRG00000014147	-	2:2008673-2008763	3dpi	invitro	NOTEST	0	0	0	0	1	1	no	0.001	0.001	0
gene:EFFGRG00000014147	gene:EFFGRG00000014147	-	2:2008673-2008763	5dpi	invitro	NOTEST	0	0	0	0	1	1	no	0.001	0.001	0
gene:EFFGRG00000014147	gene:EFFGRG00000014147	-	2:2008673-2008763	7dpi	invitro	NOTEST	0	0	0	0	1	1	no	0.001	0.001	0
gene:EFFGRG00000014148	gene:EFFGRG00000014148	-	4:8406890-8410411	3dpi	5dpi	NOTEST	0	0	0	0	1	1	no	0.001	0.001	0
gene:EFFGRG00000014148	gene:EFFGRG00000014148	-	4:8406890-8410411	3dpi	7dpi	NOTEST	0	0	0	0	1	1	no	0.001	0.001	0
gene:EFFGRG00000014148	gene:EFFGRG00000014148	-	4:8406890-8410411	5dpi	7dpi	NOTEST	0	0	0	0	1	1	no	0.001	0.001	0
gene:EFFGRG00000014148	gene:EFFGRG00000014148	-	4:8406890-8410411	3dpi	invitro	NOTEST	0	0	0	0	1	1	no	0.001	0.001	0
gene:EFFGRG00000014148	gene:EFFGRG00000014148	-	4:8406890-8410411	5dpi	invitro	NOTEST	0	0	0	0	1	1	no	0.001	0.001	0
gene:EFFGRG00000014148	gene:EFFGRG00000014148	-	4:8406890-8410411	7dpi	invitro	NOTEST	0	0	0	0	1	1	no	0.001	0.001	0
gene:EFFGRG00000014149	gene:EFFGRG00000014149	-	2:5169929-5170049	3dpi	5dpi	NOTEST	0	0	0	0	1	1	no	0.001	0.001	0
gene:EFFGRG00000014149	gene:EFFGRG00000014149	-	2:5169929-5170049	3dpi	7dpi	NOTEST	0	0	0	0	1	1	no	0.001	0.001	0
gene:EFFGRG00000014149	gene:EFFGRG00000014149	-	2:5169929-5170049	5dpi	7dpi	NOTEST	0	0	0	0	1	1	no	0.001	0.001	0
gene:EFFGRG00000014149	gene:EFFGRG00000014149	-	2:5169929-5170049	3dpi	invitro	NOTEST	0	0	0	0	1	1	no	0.001	0.001	0
gene:EFFGRG00000014149	gene:EFFGRG00000014149	-	2:5169929-5170049	5dpi	invitro	NOTEST	0	0	0	0	1	1	no	0.001	0.001	0
gene:EFFGRG00000014149	gene:EFFGRG00000014149	-	2:5169929-5170049	7dpi	invitro	NOTEST	0	0	0	0	1	1	no	0.001	0.001	0
gene:EFFGRG00000014150	gene:EFFGRG00000014150	-	4:8263632-8265428	3dpi	5dpi	NOTEST	0	0	0	0	1	1	no	0.001	0.001	0
gene:EFFGRG00000014150	gene:EFFGRG00000014150	-	4:8263632-8265428	3dpi	7dpi	NOTEST	0	0	0	0	1	1	no	0.001	0.001	0
gene:EFFGRG00000014150	gene:EFFGRG00000014150	-	4:8263632-8265428	5dpi	7dpi	NOTEST	0	0	0	0	1	1	no	0.001	0.001	0
gene:EFFGRG00000014150	gene:EFFGRG00000014150	-	4:8263632-8265428	3dpi	invitro	NOTEST	0	0	0	0	1	1	no	0.001	0.001	0
gene:EFFGRG00000014150	gene:EFFGRG00000014150	-	4:8263632-8265428	5dpi	invitro	NOTEST	0	0	0	0	1	1	no	0.001	0.001	0
gene:EFFGRG00000014150	gene:EFFGRG00000014150	-	4:8263632-8265428	7dpi	invitro	NOTEST	0	0	0	0	1	1	no	0.001	0.001	0
gene:EFFGRG00000014153	gene:EFFGRG00000014153	-	4:8948200-8951721	3dpi	5dpi	NOTEST	0	0	0	0	1	1	no	0.001	0.001	0
gene:EFFGRG00000014153	gene:EFFGRG00000014153	-	4:8948200-8951721	3dpi	7dpi	NOTEST	0	0	0	0	1	1	no	0.001	0.001	0
gene:EFFGRG00000014153	gene:EFFGRG00000014153	-	4:8948200-8951721	5dpi	7dpi	NOTEST	0	0	0	0	1	1	no	0.001	0.001	0
gene:EFFGRG00000014153	gene:EFFGRG00000014153	-	4:8948200-8951721	3dpi	invitro	NOTEST	0	0	0	0	1	1	no	0.001	0.001	0
gene:EFFGRG00000014153	gene:EFFGRG00000014153	-	4:8948200-8951721	5dpi	invitro	NOTEST	0	0	0	0	1	1	no	0.001	0.001	0
gene:EFFGRG00000014153	gene:EFFGRG00000014153	-	4:8948200-8951721	7dpi	invitro	NOTEST	0	0	0	0	1	1	no	0.001	0.001	0
gene:EFFGRG00000014154	gene:EFFGRG00000014154	-	4:9334850-9338371	3dpi	5dpi	NOTEST	0	0	0	0	1	1	no	0.001	0.001	0
gene:EFFGRG00000014154	gene:EFFGRG00000014154	-	4:9334850-9338371	3dpi	7dpi	NOTEST	0	0	0	0	1	1	no	0.001	0.001	0
gene:EFFGRG00000014154	gene:EFFGRG00000014154	-	4:9334850-9338371	5dpi	7dpi	NOTEST	0	0	0	0	1	1	no	0.001	0.001	0
gene:EFFGRG00000014154	gene:EFFGRG00000014154	-	4:9334850-9338371	3dpi	invitro	NOTEST	0	0	0	0	1	1	no	0.001	0.001	0
gene:EFFGRG00000014154	gene:EFFGRG00000014154	-	4:9334850-9338371	5dpi	invitro	NOTEST	0	0	0	0	1	1	no	0.001	0.001	0
gene:EFFGRG00000014154	gene:EFFGRG00000014154	-	4:9334850-9338371	7dpi	invitro	NOTEST	0	0	0	0	1	1	no	0.001	0.001	0
gene:EFFGRG00000014155	gene:EFFGRG00000014155	-	4:9102860-9106381	3dpi	5dpi	NOTEST	0	0	0	0	1	1	no	0.001	0.001	0
gene:EFFGRG00000014155	gene:EFFGRG00000014155	-	4:9102860-9106381	3dpi	7dpi	NOTEST	0	0	0	0	1	1	no	0.001	0.001	0
gene:EFFGRG00000014155	gene:EFFGRG00000014155	-	4:9102860-9106381	5dpi	7dpi	NOTEST	0	0	0	0	1	1	no	0.001	0.001	0
gene:EFFGRG00000014155	gene:EFFGRG00000014155	-	4:9102860-9106381	3dpi	invitro	NOTEST	0	0	0	0	1	1	no	0.001	0.001	0
gene:EFFGRG00000014155	gene:EFFGRG00000014155	-	4:9102860-9106381	5dpi	invitro	NOTEST	0	0	0	0	1	1	no	0.001	0.001	0
gene:EFFGRG00000014155	gene:EFFGRG00000014155	-	4:9102860-9106381	7dpi	invitro	NOTEST	0	0	0	0	1	1	no	0.001	0.001	0
gene:EFFGRG00000014156	gene:EFFGRG00000014156	-	4:8178569-8180365	3dpi	5dpi	NOTEST	0	0	0	0	1	1	no	0.001	0.001	0
gene:EFFGRG00000014156	gene:EFFGRG00000014156	-	4:8178569-8180365	3dpi	7dpi	NOTEST	0	0	0	0	1	1	no	0.001	0.001	0
gene:EFFGRG00000014156	gene:EFFGRG00000014156	-	4:8178569-8180365	5dpi	7dpi	NOTEST	0	0	0	0	1	1	no	0.001	0.001	0
gene:EFFGRG00000014156	gene:EFFGRG00000014156	-	4:8178569-8180365	3dpi	invitro	NOTEST	0	0	0	0	1	1	no	0.001	0.001	0
gene:EFFGRG00000014156	gene:EFFGRG00000014156	-	4:8178569-8180365	5dpi	invitro	NOTEST	0	0	0	0	1	1	no	0.001	0.001	0
gene:EFFGRG00000014156	gene:EFFGRG00000014156	-	4:8178569-8180365	7dpi	invitro	NOTEST	0	0	0	0	1	1	no	0.001	0.001	0
gene:EFFGRG00000014157	gene:EFFGRG00000014157	-	4:8395093-8396889	3dpi	5dpi	NOTEST	0	0	0	0	1	1	no	0.001	0.001	0
gene:EFFGRG00000014157	gene:EFFGRG00000014157	-	4:8395093-8396889	3dpi	7dpi	NOTEST	0	0	0	0	1	1	no	0.001	0.001	0
gene:EFFGRG00000014157	gene:EFFGRG00000014157	-	4:8395093-8396889	5dpi	7dpi	NOTEST	0	0	0	0	1	1	no	0.001	0.001	0
gene:EFFGRG00000014157	gene:EFFGRG00000014157	-	4:8395093-8396889	3dpi	invitro	NOTEST	0	0	0	0	1	1	no	0.001	0.001	0
gene:EFFGRG00000014157	gene:EFFGRG00000014157	-	4:8395093-8396889	5dpi	invitro	NOTEST	0	0	0	0	1	1	no	0.001	0.001	0
gene:EFFGRG00000014157	gene:EFFGRG00000014157	-	4:8395093-8396889	7dpi	invitro	NOTEST	0	0	0	0	1	1	no	0.001	0.001	0
gene:EFFGRG00000014158	gene:EFFGRG00000014158	-	4:9327117-9330638	3dpi	5dpi	NOTEST	0	0	0	0	1	1	no	0.001	0.001	0
gene:EFFGRG00000014158	gene:EFFGRG00000014158	-	4:9327117-9330638	3dpi	7dpi	NOTEST	0	0	0	0	1	1	no	0.001	0.001	0
gene:EFFGRG00000014158	gene:EFFGRG00000014158	-	4:9327117-9330638	5dpi	7dpi	NOTEST	0	0	0	0	1	1	no	0.001	0.001	0
gene:EFFGRG00000014158	gene:EFFGRG00000014158	-	4:9327117-9330638	3dpi	invitro	NOTEST	0	0	0	0	1	1	no	0.001	0.001	0
gene:EFFGRG00000014158	gene:EFFGRG00000014158	-	4:9327117-9330638	5dpi	invitro	NOTEST	0	0	0	0	1	1	no	0.001	0.001	0
gene:EFFGRG00000014158	gene:EFFGRG00000014158	-	4:9327117-9330638	7dpi	invitro	NOTEST	0	0	0	0	1	1	no	0.001	0.001	0
gene:EFFGRG00000014159	gene:EFFGRG00000014159	-	2:6163387-6163481	3dpi	5dpi	NOTEST	0	0	0	0	1	1	no	0.001	0.001	0
gene:EFFGRG00000014159	gene:EFFGRG00000014159	-	2:6163387-6163481	3dpi	7dpi	NOTEST	0	0	0	0	1	1	no	0.001	0.001	0
gene:EFFGRG00000014159	gene:EFFGRG00000014159	-	2:6163387-6163481	5dpi	7dpi	NOTEST	0	0	0	0	1	1	no	0.001	0.001	0
gene:EFFGRG00000014159	gene:EFFGRG00000014159	-	2:6163387-6163481	3dpi	invitro	NOTEST	0	0	0	0	1	1	no	0.001	0.001	0
gene:EFFGRG00000014159	gene:EFFGRG00000014159	-	2:6163387-6163481	5dpi	invitro	NOTEST	0	0	0	0	1	1	no	0.001	0.001	0
gene:EFFGRG00000014159	gene:EFFGRG00000014159	-	2:6163387-6163481	7dpi	invitro	NOTEST	0	0	0	0	1	1	no	0.001	0.001	0
gene:EFFGRG00000014160	gene:EFFGRG00000014160	-	3:3270855-3270938	3dpi	5dpi	NOTEST	0	0	0	0	1	1	no	0.001	0.001	0
gene:EFFGRG00000014160	gene:EFFGRG00000014160	-	3:3270855-3270938	3dpi	7dpi	NOTEST	0	0	0	0	1	1	no	0.001	0.001	0
gene:EFFGRG00000014160	gene:EFFGRG00000014160	-	3:3270855-3270938	5dpi	7dpi	NOTEST	0	0	0	0	1	1	no	0.001	0.001	0
gene:EFFGRG00000014160	gene:EFFGRG00000014160	-	3:3270855-3270938	3dpi	invitro	NOTEST	0	0	0	0	1	1	no	0.001	0.001	0
gene:EFFGRG00000014160	gene:EFFGRG00000014160	-	3:3270855-3270938	5dpi	invitro	NOTEST	0	0	0	0	1	1	no	0.001	0.001	0
gene:EFFGRG00000014160	gene:EFFGRG00000014160	-	3:3270855-3270938	7dpi	invitro	NOTEST	0	0	0	0	1	1	no	0.001	0.001	0
gene:EFFGRG00000014161	gene:EFFGRG00000014161	-	4:8936403-8938199	3dpi	5dpi	NOTEST	0	0	0	0	1	1	no	0.001	0.001	0
gene:EFFGRG00000014161	gene:EFFGRG00000014161	-	4:8936403-8938199	3dpi	7dpi	NOTEST	0	0	0	0	1	1	no	0.001	0.001	0
gene:EFFGRG00000014161	gene:EFFGRG00000014161	-	4:8936403-8938199	5dpi	7dpi	NOTEST	0	0	0	0	1	1	no	0.001	0.001	0
gene:EFFGRG00000014161	gene:EFFGRG00000014161	-	4:8936403-8938199	3dpi	invitro	NOTEST	0	0	0	0	1	1	no	0.001	0.001	0
gene:EFFGRG00000014161	gene:EFFGRG00000014161	-	4:8936403-8938199	5dpi	invitro	NOTEST	0	0	0	0	1	1	no	0.001	0.001	0
gene:EFFGRG00000014161	gene:EFFGRG00000014161	-	4:8936403-8938199	7dpi	invitro	NOTEST	0	0	0	0	1	1	no	0.001	0.001	0
gene:EFFGRG00000014163	gene:EFFGRG00000014163	-	4:8743078-8744874	3dpi	5dpi	NOTEST	0	0	0	0	1	1	no	0.001	0.001	0
gene:EFFGRG00000014163	gene:EFFGRG00000014163	-	4:8743078-8744874	3dpi	7dpi	NOTEST	0	0	0	0	1	1	no	0.001	0.001	0
gene:EFFGRG00000014163	gene:EFFGRG00000014163	-	4:8743078-8744874	5dpi	7dpi	NOTEST	0	0	0	0	1	1	no	0.001	0.001	0
gene:EFFGRG00000014163	gene:EFFGRG00000014163	-	4:8743078-8744874	3dpi	invitro	NOTEST	0	0	0	0	1	1	no	0.001	0.001	0
gene:EFFGRG00000014163	gene:EFFGRG00000014163	-	4:8743078-8744874	5dpi	invitro	NOTEST	0	0	0	0	1	1	no	0.001	0.001	0
gene:EFFGRG00000014163	gene:EFFGRG00000014163	-	4:8743078-8744874	7dpi	invitro	NOTEST	0	0	0	0	1	1	no	0.001	0.001	0
gene:EFFGRG00000014164	gene:EFFGRG00000014164	-	4:4584357-4584475	3dpi	5dpi	NOTEST	0	0	0	0	1	1	no	0.001	0.001	0
gene:EFFGRG00000014164	gene:EFFGRG00000014164	-	4:4584357-4584475	3dpi	7dpi	NOTEST	0	8.1004	inf	0	1	1	no	0.001	8.1014	12.984
gene:EFFGRG00000014164	gene:EFFGRG00000014164	-	4:4584357-4584475	5dpi	7dpi	NOTEST	0	8.1004	inf	0	1	1	no	0.001	8.1014	12.984
gene:EFFGRG00000014164	gene:EFFGRG00000014164	-	4:4584357-4584475	7dpi	invitro	OK	8.1004	74.233	3.196	2.46975	0.21825	0.347047	no	8.1014	74.234	3.19584
gene:FGRRES_00023	gene:FGRRES_00023	FG00023.1	1:124138-124930	7dpi	invitro	OK	0	13.5382	inf	#NAME?	5e-05	0.000232157	yes	0.001	13.5392	13.7249
gene:FGRRES_00025	gene:FGRRES_00025	FG00025.1	1:126734-128719	3dpi	invitro	OK	2.0086	6.11336	1.60577	2.18702	5e-05	0.000232157	yes	2.0096	6.11436	1.60529
gene:EFFGRG00000014165	gene:EFFGRG00000014165	-	4:9064195-9067716	3dpi	5dpi	NOTEST	0	0	0	0	1	1	no	0.001	0.001	0
gene:EFFGRG00000014165	gene:EFFGRG00000014165	-	4:9064195-9067716	3dpi	7dpi	NOTEST	0	0	0	0	1	1	no	0.001	0.001	0
gene:EFFGRG00000014165	gene:EFFGRG00000014165	-	4:9064195-9067716	5dpi	7dpi	NOTEST	0	0	0	0	1	1	no	0.001	0.001	0
gene:EFFGRG00000014165	gene:EFFGRG00000014165	-	4:9064195-9067716	3dpi	invitro	NOTEST	0	0	0	0	1	1	no	0.001	0.001	0
gene:EFFGRG00000014165	gene:EFFGRG00000014165	-	4:9064195-9067716	5dpi	invitro	NOTEST	0	0	0	0	1	1	no	0.001	0.001	0
gene:EFFGRG00000014165	gene:EFFGRG00000014165	-	4:9064195-9067716	7dpi	invitro	NOTEST	0	0	0	0	1	1	no	0.001	0.001	0
gene:EFFGRG00000014166	gene:EFFGRG00000014166	-	4:9183859-9185655	3dpi	5dpi	NOTEST	0	0	0	0	1	1	no	0.001	0.001	0
gene:EFFGRG00000014166	gene:EFFGRG00000014166	-	4:9183859-9185655	3dpi	7dpi	NOTEST	0	0	0	0	1	1	no	0.001	0.001	0
gene:EFFGRG00000014166	gene:EFFGRG00000014166	-	4:9183859-9185655	5dpi	7dpi	NOTEST	0	0	0	0	1	1	no	0.001	0.001	0
gene:EFFGRG00000014166	gene:EFFGRG00000014166	-	4:9183859-9185655	3dpi	invitro	NOTEST	0	0	0	0	1	1	no	0.001	0.001	0
gene:EFFGRG00000014166	gene:EFFGRG00000014166	-	4:9183859-9185655	5dpi	invitro	NOTEST	0	0	0	0	1	1	no	0.001	0.001	0
gene:EFFGRG00000014166	gene:EFFGRG00000014166	-	4:9183859-9185655	7dpi	invitro	NOTEST	0	0	0	0	1	1	no	0.001	0.001	0
gene:EFFGRG00000014167	gene:EFFGRG00000014167	-	4:9218855-9222376	3dpi	5dpi	NOTEST	0	0	0	0	1	1	no	0.001	0.001	0
gene:EFFGRG00000014167	gene:EFFGRG00000014167	-	4:9218855-9222376	3dpi	7dpi	NOTEST	0	0	0	0	1	1	no	0.001	0.001	0
gene:EFFGRG00000014167	gene:EFFGRG00000014167	-	4:9218855-9222376	5dpi	7dpi	NOTEST	0	0	0	0	1	1	no	0.001	0.001	0
gene:EFFGRG00000014167	gene:EFFGRG00000014167	-	4:9218855-9222376	3dpi	invitro	NOTEST	0	0	0	0	1	1	no	0.001	0.001	0
gene:EFFGRG00000014167	gene:EFFGRG00000014167	-	4:9218855-9222376	5dpi	invitro	NOTEST	0	0	0	0	1	1	no	0.001	0.001	0
gene:EFFGRG00000014167	gene:EFFGRG00000014167	-	4:9218855-9222376	7dpi	invitro	NOTEST	0	0	0	0	1	1	no	0.001	0.001	0
gene:EFFGRG00000014168	gene:EFFGRG00000014168	-	4:7395115-7395235	3dpi	5dpi	NOTEST	0	0	0	0	1	1	no	0.001	0.001	0
gene:EFFGRG00000014168	gene:EFFGRG00000014168	-	4:7395115-7395235	3dpi	7dpi	NOTEST	0	0	0	0	1	1	no	0.001	0.001	0
gene:EFFGRG00000014168	gene:EFFGRG00000014168	-	4:7395115-7395235	5dpi	7dpi	NOTEST	0	0	0	0	1	1	no	0.001	0.001	0
gene:EFFGRG00000014168	gene:EFFGRG00000014168	-	4:7395115-7395235	3dpi	invitro	NOTEST	0	0	0	0	1	1	no	0.001	0.001	0
gene:EFFGRG00000014168	gene:EFFGRG00000014168	-	4:7395115-7395235	5dpi	invitro	NOTEST	0	0	0	0	1	1	no	0.001	0.001	0
gene:EFFGRG00000014168	gene:EFFGRG00000014168	-	4:7395115-7395235	7dpi	invitro	NOTEST	0	0	0	0	1	1	no	0.001	0.001	0
gene:EFFGRG00000014169	gene:EFFGRG00000014169	-	1:10586052-10586245	3dpi	5dpi	NOTEST	0	0	0	0	1	1	no	0.001	0.001	0
gene:EFFGRG00000014169	gene:EFFGRG00000014169	-	1:10586052-10586245	3dpi	7dpi	NOTEST	0	0	0	0	1	1	no	0.001	0.001	0
gene:EFFGRG00000014169	gene:EFFGRG00000014169	-	1:10586052-10586245	5dpi	7dpi	NOTEST	0	0	0	0	1	1	no	0.001	0.001	0
gene:EFFGRG00000014169	gene:EFFGRG00000014169	-	1:10586052-10586245	3dpi	invitro	NOTEST	0	0	0	0	1	1	no	0.001	0.001	0
gene:EFFGRG00000014169	gene:EFFGRG00000014169	-	1:10586052-10586245	5dpi	invitro	NOTEST	0	0	0	0	1	1	no	0.001	0.001	0
gene:EFFGRG00000014169	gene:EFFGRG00000014169	-	1:10586052-10586245	7dpi	invitro	NOTEST	0	0	0	0	1	1	no	0.001	0.001	0
gene:EFFGRG00000014170	gene:EFFGRG00000014170	-	3:7233959-7234079	3dpi	5dpi	NOTEST	0	0	0	0	1	1	no	0.001	0.001	0
gene:EFFGRG00000014170	gene:EFFGRG00000014170	-	3:7233959-7234079	3dpi	7dpi	NOTEST	0	0	0	0	1	1	no	0.001	0.001	0
gene:EFFGRG00000014170	gene:EFFGRG00000014170	-	3:7233959-7234079	5dpi	7dpi	NOTEST	0	0	0	0	1	1	no	0.001	0.001	0
gene:EFFGRG00000014170	gene:EFFGRG00000014170	-	3:7233959-7234079	3dpi	invitro	NOTEST	0	0	0	0	1	1	no	0.001	0.001	0
gene:EFFGRG00000014170	gene:EFFGRG00000014170	-	3:7233959-7234079	5dpi	invitro	NOTEST	0	0	0	0	1	1	no	0.001	0.001	0
gene:EFFGRG00000014170	gene:EFFGRG00000014170	-	3:7233959-7234079	7dpi	invitro	NOTEST	0	0	0	0	1	1	no	0.001	0.001	0
gene:EFFGRG00000014171	gene:EFFGRG00000014171	-	2:5027892-5027978	3dpi	5dpi	NOTEST	0	0	0	0	1	1	no	0.001	0.001	0
gene:EFFGRG00000014171	gene:EFFGRG00000014171	-	2:5027892-5027978	3dpi	7dpi	NOTEST	0	0	0	0	1	1	no	0.001	0.001	0
gene:EFFGRG00000014171	gene:EFFGRG00000014171	-	2:5027892-5027978	5dpi	7dpi	NOTEST	0	0	0	0	1	1	no	0.001	0.001	0
gene:EFFGRG00000014171	gene:EFFGRG00000014171	-	2:5027892-5027978	3dpi	invitro	NOTEST	0	0	0	0	1	1	no	0.001	0.001	0
gene:EFFGRG00000014171	gene:EFFGRG00000014171	-	2:5027892-5027978	5dpi	invitro	NOTEST	0	0	0	0	1	1	no	0.001	0.001	0
gene:EFFGRG00000014171	gene:EFFGRG00000014171	-	2:5027892-5027978	7dpi	invitro	NOTEST	0	0	0	0	1	1	no	0.001	0.001	0
gene:EFFGRG00000014173	gene:EFFGRG00000014173	-	4:8074371-8077892	3dpi	5dpi	NOTEST	0	0	0	0	1	1	no	0.001	0.001	0
gene:EFFGRG00000014173	gene:EFFGRG00000014173	-	4:8074371-8077892	3dpi	7dpi	NOTEST	0	0	0	0	1	1	no	0.001	0.001	0
gene:EFFGRG00000014173	gene:EFFGRG00000014173	-	4:8074371-8077892	5dpi	7dpi	NOTEST	0	0	0	0	1	1	no	0.001	0.001	0
gene:EFFGRG00000014173	gene:EFFGRG00000014173	-	4:8074371-8077892	3dpi	invitro	NOTEST	0	0	0	0	1	1	no	0.001	0.001	0
gene:EFFGRG00000014173	gene:EFFGRG00000014173	-	4:8074371-8077892	5dpi	invitro	NOTEST	0	0	0	0	1	1	no	0.001	0.001	0
gene:EFFGRG00000014173	gene:EFFGRG00000014173	-	4:8074371-8077892	7dpi	invitro	NOTEST	0	0	0	0	1	1	no	0.001	0.001	0
gene:EFFGRG00000014174	gene:EFFGRG00000014174	-	2:8123091-8123211	3dpi	5dpi	NOTEST	0	0	0	0	1	1	no	0.001	0.001	0
gene:EFFGRG00000014174	gene:EFFGRG00000014174	-	2:8123091-8123211	3dpi	7dpi	NOTEST	0	0	0	0	1	1	no	0.001	0.001	0
gene:EFFGRG00000014174	gene:EFFGRG00000014174	-	2:8123091-8123211	5dpi	7dpi	NOTEST	0	0	0	0	1	1	no	0.001	0.001	0
gene:EFFGRG00000014174	gene:EFFGRG00000014174	-	2:8123091-8123211	3dpi	invitro	NOTEST	0	0	0	0	1	1	no	0.001	0.001	0
gene:EFFGRG00000014174	gene:EFFGRG00000014174	-	2:8123091-8123211	5dpi	invitro	NOTEST	0	0	0	0	1	1	no	0.001	0.001	0
gene:EFFGRG00000014174	gene:EFFGRG00000014174	-	2:8123091-8123211	7dpi	invitro	NOTEST	0	0	0	0	1	1	no	0.001	0.001	0
gene:EFFGRG00000014175	gene:EFFGRG00000014175	-	2:1445898-1445982	3dpi	5dpi	NOTEST	0	0	0	0	1	1	no	0.001	0.001	0
gene:EFFGRG00000014175	gene:EFFGRG00000014175	-	2:1445898-1445982	3dpi	7dpi	NOTEST	0	0.356515	inf	0	1	1	no	0.001	0.357515	8.48186
gene:EFFGRG00000014175	gene:EFFGRG00000014175	-	2:1445898-1445982	5dpi	7dpi	NOTEST	0	0.356515	inf	0	1	1	no	0.001	0.357515	8.48186
gene:EFFGRG00000014175	gene:EFFGRG00000014175	-	2:1445898-1445982	3dpi	invitro	NOTEST	0	0	0	0	1	1	no	0.001	0.001	0
gene:EFFGRG00000014175	gene:EFFGRG00000014175	-	2:1445898-1445982	5dpi	invitro	NOTEST	0	0	0	0	1	1	no	0.001	0.001	0
gene:EFFGRG00000014175	gene:EFFGRG00000014175	-	2:1445898-1445982	7dpi	invitro	NOTEST	0.356515	0	#NAME?	0	1	1	no	0.357515	0.001	-8.48186
gene:EFFGRG00000014176	gene:EFFGRG00000014176	-	4:2144955-2145047	3dpi	5dpi	NOTEST	0.814482	0.0349484	-4.54259	0	1	1	no	0.815482	0.0359484	-4.50365
gene:EFFGRG00000014176	gene:EFFGRG00000014176	-	4:2144955-2145047	3dpi	7dpi	NOTEST	0.814482	0.0592904	-3.78001	0	1	1	no	0.815482	0.0602904	-3.75765
gene:EFFGRG00000014176	gene:EFFGRG00000014176	-	4:2144955-2145047	5dpi	7dpi	NOTEST	0.0349484	0.0592904	0.762572	0	1	1	no	0.0359484	0.0602904	0.746001
gene:EFFGRG00000014176	gene:EFFGRG00000014176	-	4:2144955-2145047	5dpi	invitro	OK	0.0349484	34.8895	9.96335	0.101089	0.30955	0.453122	no	0.0359484	34.8905	9.92269
gene:EFFGRG00000014176	gene:EFFGRG00000014176	-	4:2144955-2145047	7dpi	invitro	OK	0.0592904	34.8895	9.20078	0.12008	0.22885	0.359676	no	0.0602904	34.8905	9.17669
gene:EFFGRG00000014176	gene:EFFGRG00000014176	-	4:2144955-2145047	3dpi	invitro	OK	0.814482	34.8895	5.42076	0.821012	0.21	0.337873	no	0.815482	34.8905	5.41904
gene:EFFGRG00000014178	gene:EFFGRG00000014178	-	1:3520688-3520808	3dpi	5dpi	NOTEST	0	0	0	0	1	1	no	0.001	0.001	0
gene:EFFGRG00000014178	gene:EFFGRG00000014178	-	1:3520688-3520808	3dpi	7dpi	NOTEST	0	0	0	0	1	1	no	0.001	0.001	0
gene:EFFGRG00000014178	gene:EFFGRG00000014178	-	1:3520688-3520808	5dpi	7dpi	NOTEST	0	0	0	0	1	1	no	0.001	0.001	0
gene:EFFGRG00000014178	gene:EFFGRG00000014178	-	1:3520688-3520808	3dpi	invitro	NOTEST	0	0	0	0	1	1	no	0.001	0.001	0
gene:EFFGRG00000014178	gene:EFFGRG00000014178	-	1:3520688-3520808	5dpi	invitro	NOTEST	0	0	0	0	1	1	no	0.001	0.001	0
gene:EFFGRG00000014178	gene:EFFGRG00000014178	-	1:3520688-3520808	7dpi	invitro	NOTEST	0	0	0	0	1	1	no	0.001	0.001	0
gene:EFFGRG00000014180	gene:EFFGRG00000014180	-	4:8963666-8967187	3dpi	5dpi	NOTEST	0	0	0	0	1	1	no	0.001	0.001	0
gene:EFFGRG00000014180	gene:EFFGRG00000014180	-	4:8963666-8967187	3dpi	7dpi	NOTEST	0	0	0	0	1	1	no	0.001	0.001	0
gene:EFFGRG00000014180	gene:EFFGRG00000014180	-	4:8963666-8967187	5dpi	7dpi	NOTEST	0	0	0	0	1	1	no	0.001	0.001	0
gene:EFFGRG00000014180	gene:EFFGRG00000014180	-	4:8963666-8967187	3dpi	invitro	NOTEST	0	0	0	0	1	1	no	0.001	0.001	0
gene:EFFGRG00000014180	gene:EFFGRG00000014180	-	4:8963666-8967187	5dpi	invitro	NOTEST	0	0	0	0	1	1	no	0.001	0.001	0
gene:EFFGRG00000014180	gene:EFFGRG00000014180	-	4:8963666-8967187	7dpi	invitro	NOTEST	0	0	0	0	1	1	no	0.001	0.001	0
gene:EFFGRG00000014181	gene:EFFGRG00000014181	-	1:7652705-7652795	3dpi	5dpi	NOTEST	0	0	0	0	1	1	no	0.001	0.001	0
gene:EFFGRG00000014181	gene:EFFGRG00000014181	-	1:7652705-7652795	3dpi	7dpi	NOTEST	0	0	0	0	1	1	no	0.001	0.001	0
gene:EFFGRG00000014181	gene:EFFGRG00000014181	-	1:7652705-7652795	5dpi	7dpi	NOTEST	0	0	0	0	1	1	no	0.001	0.001	0
gene:EFFGRG00000014181	gene:EFFGRG00000014181	-	1:7652705-7652795	3dpi	invitro	NOTEST	0	0	0	0	1	1	no	0.001	0.001	0
gene:EFFGRG00000014181	gene:EFFGRG00000014181	-	1:7652705-7652795	5dpi	invitro	NOTEST	0	0	0	0	1	1	no	0.001	0.001	0
gene:EFFGRG00000014181	gene:EFFGRG00000014181	-	1:7652705-7652795	7dpi	invitro	NOTEST	0	0	0	0	1	1	no	0.001	0.001	0
gene:EFFGRG00000014182	gene:EFFGRG00000014182	-	4:8758544-8760340	3dpi	5dpi	NOTEST	0	0	0	0	1	1	no	0.001	0.001	0
gene:EFFGRG00000014182	gene:EFFGRG00000014182	-	4:8758544-8760340	3dpi	7dpi	NOTEST	0	0	0	0	1	1	no	0.001	0.001	0
gene:EFFGRG00000014182	gene:EFFGRG00000014182	-	4:8758544-8760340	5dpi	7dpi	NOTEST	0	0	0	0	1	1	no	0.001	0.001	0
gene:EFFGRG00000014182	gene:EFFGRG00000014182	-	4:8758544-8760340	3dpi	invitro	NOTEST	0	0	0	0	1	1	no	0.001	0.001	0
gene:EFFGRG00000014182	gene:EFFGRG00000014182	-	4:8758544-8760340	5dpi	invitro	NOTEST	0	0	0	0	1	1	no	0.001	0.001	0
gene:EFFGRG00000014182	gene:EFFGRG00000014182	-	4:8758544-8760340	7dpi	invitro	NOTEST	0	0	0	0	1	1	no	0.001	0.001	0
gene:EFFGRG00000014183	gene:EFFGRG00000014183	-	2:1287106-1287196	3dpi	5dpi	NOTEST	0	0	0	0	1	1	no	0.001	0.001	0
gene:EFFGRG00000014183	gene:EFFGRG00000014183	-	2:1287106-1287196	3dpi	7dpi	NOTEST	0	0	0	0	1	1	no	0.001	0.001	0
gene:EFFGRG00000014183	gene:EFFGRG00000014183	-	2:1287106-1287196	5dpi	7dpi	NOTEST	0	0	0	0	1	1	no	0.001	0.001	0
gene:EFFGRG00000014183	gene:EFFGRG00000014183	-	2:1287106-1287196	3dpi	invitro	NOTEST	0	0	0	0	1	1	no	0.001	0.001	0
gene:EFFGRG00000014183	gene:EFFGRG00000014183	-	2:1287106-1287196	5dpi	invitro	NOTEST	0	0	0	0	1	1	no	0.001	0.001	0
gene:EFFGRG00000014183	gene:EFFGRG00000014183	-	2:1287106-1287196	7dpi	invitro	NOTEST	0	0	0	0	1	1	no	0.001	0.001	0
gene:EFFGRG00000014185	gene:EFFGRG00000014185	-	4:8364161-8365957	3dpi	5dpi	NOTEST	0	0	0	0	1	1	no	0.001	0.001	0
gene:EFFGRG00000014185	gene:EFFGRG00000014185	-	4:8364161-8365957	3dpi	7dpi	NOTEST	0	0	0	0	1	1	no	0.001	0.001	0
gene:EFFGRG00000014185	gene:EFFGRG00000014185	-	4:8364161-8365957	5dpi	7dpi	NOTEST	0	0	0	0	1	1	no	0.001	0.001	0
gene:EFFGRG00000014185	gene:EFFGRG00000014185	-	4:8364161-8365957	3dpi	invitro	NOTEST	0	0	0	0	1	1	no	0.001	0.001	0
gene:EFFGRG00000014185	gene:EFFGRG00000014185	-	4:8364161-8365957	5dpi	invitro	NOTEST	0	0	0	0	1	1	no	0.001	0.001	0
gene:EFFGRG00000014185	gene:EFFGRG00000014185	-	4:8364161-8365957	7dpi	invitro	NOTEST	0	0	0	0	1	1	no	0.001	0.001	0
gene:EFFGRG00000014186	gene:EFFGRG00000014186	-	4:8027973-8031494	3dpi	5dpi	NOTEST	0	0	0	0	1	1	no	0.001	0.001	0
gene:EFFGRG00000014186	gene:EFFGRG00000014186	-	4:8027973-8031494	3dpi	7dpi	NOTEST	0	0	0	0	1	1	no	0.001	0.001	0
gene:EFFGRG00000014186	gene:EFFGRG00000014186	-	4:8027973-8031494	5dpi	7dpi	NOTEST	0	0	0	0	1	1	no	0.001	0.001	0
gene:EFFGRG00000014186	gene:EFFGRG00000014186	-	4:8027973-8031494	3dpi	invitro	NOTEST	0	0	0	0	1	1	no	0.001	0.001	0
gene:EFFGRG00000014186	gene:EFFGRG00000014186	-	4:8027973-8031494	5dpi	invitro	NOTEST	0	0	0	0	1	1	no	0.001	0.001	0
gene:EFFGRG00000014186	gene:EFFGRG00000014186	-	4:8027973-8031494	7dpi	invitro	NOTEST	0	0	0	0	1	1	no	0.001	0.001	0
gene:EFFGRG00000014188	gene:EFFGRG00000014188	-	4:7250367-7250487	3dpi	5dpi	NOTEST	0	0	0	0	1	1	no	0.001	0.001	0
gene:EFFGRG00000014188	gene:EFFGRG00000014188	-	4:7250367-7250487	3dpi	7dpi	NOTEST	0	0	0	0	1	1	no	0.001	0.001	0
gene:EFFGRG00000014188	gene:EFFGRG00000014188	-	4:7250367-7250487	5dpi	7dpi	NOTEST	0	0	0	0	1	1	no	0.001	0.001	0
gene:EFFGRG00000014188	gene:EFFGRG00000014188	-	4:7250367-7250487	3dpi	invitro	NOTEST	0	0	0	0	1	1	no	0.001	0.001	0
gene:EFFGRG00000014188	gene:EFFGRG00000014188	-	4:7250367-7250487	5dpi	invitro	NOTEST	0	0	0	0	1	1	no	0.001	0.001	0
gene:EFFGRG00000014188	gene:EFFGRG00000014188	-	4:7250367-7250487	7dpi	invitro	NOTEST	0	0	0	0	1	1	no	0.001	0.001	0
gene:EFFGRG00000014189	gene:EFFGRG00000014189	-	4:9353985-9355781	3dpi	5dpi	NOTEST	0	0	0	0	1	1	no	0.001	0.001	0
gene:EFFGRG00000014189	gene:EFFGRG00000014189	-	4:9353985-9355781	3dpi	7dpi	NOTEST	0	0	0	0	1	1	no	0.001	0.001	0
gene:EFFGRG00000014189	gene:EFFGRG00000014189	-	4:9353985-9355781	5dpi	7dpi	NOTEST	0	0	0	0	1	1	no	0.001	0.001	0
gene:EFFGRG00000014189	gene:EFFGRG00000014189	-	4:9353985-9355781	3dpi	invitro	NOTEST	0	0	0	0	1	1	no	0.001	0.001	0
gene:EFFGRG00000014189	gene:EFFGRG00000014189	-	4:9353985-9355781	5dpi	invitro	NOTEST	0	0	0	0	1	1	no	0.001	0.001	0
gene:EFFGRG00000014189	gene:EFFGRG00000014189	-	4:9353985-9355781	7dpi	invitro	NOTEST	0	0	0	0	1	1	no	0.001	0.001	0
gene:EFFGRG00000014191	gene:EFFGRG00000014191	-	1:8882112-8883642	3dpi	5dpi	NOTEST	0.0079195	0.00634719	-0.319291	0	1	1	no	0.0089195	0.00734719	-0.27977
gene:EFFGRG00000014191	gene:EFFGRG00000014191	-	1:8882112-8883642	5dpi	7dpi	OK	0.00634719	46.9897	12.8539	0.0142356	0.3111	0.454691	no	0.00734719	46.9907	12.6429
gene:EFFGRG00000014191	gene:EFFGRG00000014191	-	1:8882112-8883642	5dpi	invitro	OK	0.00634719	13.0757	11.0085	0.0121869	0.2807	0.420569	no	0.00734719	13.0767	10.7975
gene:EFFGRG00000014191	gene:EFFGRG00000014191	-	1:8882112-8883642	7dpi	invitro	OK	46.9897	13.0757	-1.84546	-0.0702305	0.53045	0.667089	no	46.9907	13.0767	-1.84538
gene:EFFGRG00000014191	gene:EFFGRG00000014191	-	1:8882112-8883642	3dpi	7dpi	OK	0.0079195	46.9897	12.5346	0.037039	0.34735	0.493513	no	0.0089195	46.9907	12.3631
gene:EFFGRG00000014191	gene:EFFGRG00000014191	-	1:8882112-8883642	3dpi	invitro	OK	0.0079195	13.0757	10.6892	0.0314949	0.3099	0.453449	no	0.0089195	13.0767	10.5177
gene:EFFGRG00000014192	gene:EFFGRG00000014192	-	4:7616887-7617007	3dpi	5dpi	NOTEST	0	0	0	0	1	1	no	0.001	0.001	0
gene:EFFGRG00000014192	gene:EFFGRG00000014192	-	4:7616887-7617007	3dpi	7dpi	NOTEST	0	0	0	0	1	1	no	0.001	0.001	0
gene:EFFGRG00000014192	gene:EFFGRG00000014192	-	4:7616887-7617007	5dpi	7dpi	NOTEST	0	0	0	0	1	1	no	0.001	0.001	0
gene:EFFGRG00000014192	gene:EFFGRG00000014192	-	4:7616887-7617007	3dpi	invitro	NOTEST	0	0	0	0	1	1	no	0.001	0.001	0
gene:EFFGRG00000014192	gene:EFFGRG00000014192	-	4:7616887-7617007	5dpi	invitro	NOTEST	0	0	0	0	1	1	no	0.001	0.001	0
gene:EFFGRG00000014192	gene:EFFGRG00000014192	-	4:7616887-7617007	7dpi	invitro	NOTEST	0	0	0	0	1	1	no	0.001	0.001	0
gene:FGRRES_00026_M	gene:FGRRES_00026_M	FG00026.1	1:128880-130410	3dpi	7dpi	OK	2.27074	8.36769	1.88166	2.35148	5e-05	0.000232157	yes	2.27174	8.36869	1.8812
gene:EFFGRG00000014194	gene:EFFGRG00000014194	-	2:6140825-6140973	3dpi	5dpi	OK	125.364	27.4698	-2.19021	-1.35063	0.04665	0.101012	no	125.365	27.4708	-2.19016
gene:EFFGRG00000014194	gene:EFFGRG00000014194	-	2:6140825-6140973	3dpi	invitro	OK	125.364	48.5828	-1.36761	-0.997799	0.06455	0.132008	no	125.365	48.5838	-1.36759
gene:EFFGRG00000014194	gene:EFFGRG00000014194	-	2:6140825-6140973	5dpi	invitro	OK	27.4698	48.5828	0.822602	0.454489	0.4297	0.576519	no	27.4708	48.5838	0.822576
gene:FGRRES_00028	gene:FGRRES_00028	FG00028.1	1:132693-133574	3dpi	5dpi	OK	384.666	22.2269	-4.11323	-6.93658	5e-05	0.000232157	yes	384.667	22.2279	-4.11317
gene:FGRRES_00028	gene:FGRRES_00028	FG00028.1	1:132693-133574	3dpi	7dpi	OK	384.666	10.6593	-5.17342	-7.85403	5e-05	0.000232157	yes	384.667	10.6603	-5.17329
gene:EFFGRG00000014195	gene:EFFGRG00000014195	-	4:8290895-8294416	3dpi	5dpi	NOTEST	0	0	0	0	1	1	no	0.001	0.001	0
gene:EFFGRG00000014195	gene:EFFGRG00000014195	-	4:8290895-8294416	3dpi	7dpi	NOTEST	0	0	0	0	1	1	no	0.001	0.001	0
gene:EFFGRG00000014195	gene:EFFGRG00000014195	-	4:8290895-8294416	5dpi	7dpi	NOTEST	0	0	0	0	1	1	no	0.001	0.001	0
gene:EFFGRG00000014195	gene:EFFGRG00000014195	-	4:8290895-8294416	3dpi	invitro	NOTEST	0	0	0	0	1	1	no	0.001	0.001	0
gene:EFFGRG00000014195	gene:EFFGRG00000014195	-	4:8290895-8294416	5dpi	invitro	NOTEST	0	0	0	0	1	1	no	0.001	0.001	0
gene:EFFGRG00000014195	gene:EFFGRG00000014195	-	4:8290895-8294416	7dpi	invitro	NOTEST	0	0	0	0	1	1	no	0.001	0.001	0
gene:EFFGRG00000014197	gene:EFFGRG00000014197	-	Mt:8603-8674	3dpi	5dpi	NOTEST	0	0	0	0	1	1	no	0.001	0.001	0
gene:EFFGRG00000014197	gene:EFFGRG00000014197	-	Mt:8603-8674	3dpi	7dpi	NOTEST	0	0	0	0	1	1	no	0.001	0.001	0
gene:EFFGRG00000014197	gene:EFFGRG00000014197	-	Mt:8603-8674	5dpi	7dpi	NOTEST	0	0	0	0	1	1	no	0.001	0.001	0
gene:EFFGRG00000014197	gene:EFFGRG00000014197	-	Mt:8603-8674	3dpi	invitro	NOTEST	0	0	0	0	1	1	no	0.001	0.001	0
gene:EFFGRG00000014197	gene:EFFGRG00000014197	-	Mt:8603-8674	5dpi	invitro	NOTEST	0	0	0	0	1	1	no	0.001	0.001	0
gene:EFFGRG00000014197	gene:EFFGRG00000014197	-	Mt:8603-8674	7dpi	invitro	NOTEST	0	0	0	0	1	1	no	0.001	0.001	0
gene:EFFGRG00000014198	gene:EFFGRG00000014198	-	4:4181018-4181092	3dpi	5dpi	NOTEST	0	0	0	0	1	1	no	0.001	0.001	0
gene:EFFGRG00000014198	gene:EFFGRG00000014198	-	4:4181018-4181092	3dpi	7dpi	NOTEST	0	0	0	0	1	1	no	0.001	0.001	0
gene:EFFGRG00000014198	gene:EFFGRG00000014198	-	4:4181018-4181092	5dpi	7dpi	NOTEST	0	0	0	0	1	1	no	0.001	0.001	0
gene:EFFGRG00000014198	gene:EFFGRG00000014198	-	4:4181018-4181092	3dpi	invitro	NOTEST	0	0	0	0	1	1	no	0.001	0.001	0
gene:EFFGRG00000014198	gene:EFFGRG00000014198	-	4:4181018-4181092	5dpi	invitro	NOTEST	0	0	0	0	1	1	no	0.001	0.001	0
gene:EFFGRG00000014198	gene:EFFGRG00000014198	-	4:4181018-4181092	7dpi	invitro	NOTEST	0	0	0	0	1	1	no	0.001	0.001	0
gene:EFFGRG00000014199	gene:EFFGRG00000014199	-	1:4585574-4585646	3dpi	5dpi	NOTEST	0	0	0	0	1	1	no	0.001	0.001	0
gene:EFFGRG00000014199	gene:EFFGRG00000014199	-	1:4585574-4585646	3dpi	7dpi	NOTEST	0	0	0	0	1	1	no	0.001	0.001	0
gene:EFFGRG00000014199	gene:EFFGRG00000014199	-	1:4585574-4585646	5dpi	7dpi	NOTEST	0	0	0	0	1	1	no	0.001	0.001	0
gene:EFFGRG00000014199	gene:EFFGRG00000014199	-	1:4585574-4585646	3dpi	invitro	NOTEST	0	0	0	0	1	1	no	0.001	0.001	0
gene:EFFGRG00000014199	gene:EFFGRG00000014199	-	1:4585574-4585646	5dpi	invitro	NOTEST	0	0	0	0	1	1	no	0.001	0.001	0
gene:EFFGRG00000014199	gene:EFFGRG00000014199	-	1:4585574-4585646	7dpi	invitro	NOTEST	0	0	0	0	1	1	no	0.001	0.001	0
gene:EFFGRG00000014200	gene:EFFGRG00000014200	-	4:9040996-9044517	3dpi	5dpi	NOTEST	0	0	0	0	1	1	no	0.001	0.001	0
gene:EFFGRG00000014200	gene:EFFGRG00000014200	-	4:9040996-9044517	3dpi	7dpi	NOTEST	0	0	0	0	1	1	no	0.001	0.001	0
gene:EFFGRG00000014200	gene:EFFGRG00000014200	-	4:9040996-9044517	5dpi	7dpi	NOTEST	0	0	0	0	1	1	no	0.001	0.001	0
gene:EFFGRG00000014200	gene:EFFGRG00000014200	-	4:9040996-9044517	3dpi	invitro	NOTEST	0	0	0	0	1	1	no	0.001	0.001	0
gene:EFFGRG00000014200	gene:EFFGRG00000014200	-	4:9040996-9044517	5dpi	invitro	NOTEST	0	0	0	0	1	1	no	0.001	0.001	0
gene:EFFGRG00000014200	gene:EFFGRG00000014200	-	4:9040996-9044517	7dpi	invitro	NOTEST	0	0	0	0	1	1	no	0.001	0.001	0
gene:EFFGRG00000014201	gene:EFFGRG00000014201	-	4:8673481-8675277	3dpi	5dpi	NOTEST	0	0	0	0	1	1	no	0.001	0.001	0
gene:EFFGRG00000014201	gene:EFFGRG00000014201	-	4:8673481-8675277	3dpi	7dpi	NOTEST	0	0	0	0	1	1	no	0.001	0.001	0
gene:EFFGRG00000014201	gene:EFFGRG00000014201	-	4:8673481-8675277	5dpi	7dpi	NOTEST	0	0	0	0	1	1	no	0.001	0.001	0
gene:EFFGRG00000014201	gene:EFFGRG00000014201	-	4:8673481-8675277	3dpi	invitro	NOTEST	0	0	0	0	1	1	no	0.001	0.001	0
gene:EFFGRG00000014201	gene:EFFGRG00000014201	-	4:8673481-8675277	5dpi	invitro	NOTEST	0	0	0	0	1	1	no	0.001	0.001	0
gene:EFFGRG00000014201	gene:EFFGRG00000014201	-	4:8673481-8675277	7dpi	invitro	NOTEST	0	0	0	0	1	1	no	0.001	0.001	0
gene:EFFGRG00000014202	gene:EFFGRG00000014202	-	4:9391964-9393760	3dpi	5dpi	NOTEST	0	0	0	0	1	1	no	0.001	0.001	0
gene:EFFGRG00000014202	gene:EFFGRG00000014202	-	4:9391964-9393760	3dpi	7dpi	NOTEST	0	0	0	0	1	1	no	0.001	0.001	0
gene:EFFGRG00000014202	gene:EFFGRG00000014202	-	4:9391964-9393760	5dpi	7dpi	NOTEST	0	0	0	0	1	1	no	0.001	0.001	0
gene:EFFGRG00000014202	gene:EFFGRG00000014202	-	4:9391964-9393760	3dpi	invitro	NOTEST	0	0	0	0	1	1	no	0.001	0.001	0
gene:EFFGRG00000014202	gene:EFFGRG00000014202	-	4:9391964-9393760	5dpi	invitro	NOTEST	0	0	0	0	1	1	no	0.001	0.001	0
gene:EFFGRG00000014202	gene:EFFGRG00000014202	-	4:9391964-9393760	7dpi	invitro	NOTEST	0	0	0	0	1	1	no	0.001	0.001	0
gene:EFFGRG00000014203	gene:EFFGRG00000014203	-	4:8437822-8441343	3dpi	5dpi	NOTEST	0	0	0	0	1	1	no	0.001	0.001	0
gene:EFFGRG00000014203	gene:EFFGRG00000014203	-	4:8437822-8441343	3dpi	7dpi	NOTEST	0	0	0	0	1	1	no	0.001	0.001	0
gene:EFFGRG00000014203	gene:EFFGRG00000014203	-	4:8437822-8441343	5dpi	7dpi	NOTEST	0	0	0	0	1	1	no	0.001	0.001	0
gene:EFFGRG00000014203	gene:EFFGRG00000014203	-	4:8437822-8441343	3dpi	invitro	NOTEST	0	0	0	0	1	1	no	0.001	0.001	0
gene:EFFGRG00000014203	gene:EFFGRG00000014203	-	4:8437822-8441343	5dpi	invitro	NOTEST	0	0	0	0	1	1	no	0.001	0.001	0
gene:EFFGRG00000014203	gene:EFFGRG00000014203	-	4:8437822-8441343	7dpi	invitro	NOTEST	0	0	0	0	1	1	no	0.001	0.001	0
gene:EFFGRG00000014204	gene:EFFGRG00000014204	-	4:4768356-4768428	3dpi	5dpi	NOTEST	0	0	0	0	1	1	no	0.001	0.001	0
gene:EFFGRG00000014204	gene:EFFGRG00000014204	-	4:4768356-4768428	3dpi	7dpi	NOTEST	0	0	0	0	1	1	no	0.001	0.001	0
gene:EFFGRG00000014204	gene:EFFGRG00000014204	-	4:4768356-4768428	5dpi	7dpi	NOTEST	0	0	0	0	1	1	no	0.001	0.001	0
gene:EFFGRG00000014204	gene:EFFGRG00000014204	-	4:4768356-4768428	3dpi	invitro	NOTEST	0	0	0	0	1	1	no	0.001	0.001	0
gene:EFFGRG00000014204	gene:EFFGRG00000014204	-	4:4768356-4768428	5dpi	invitro	NOTEST	0	0	0	0	1	1	no	0.001	0.001	0
gene:EFFGRG00000014204	gene:EFFGRG00000014204	-	4:4768356-4768428	7dpi	invitro	NOTEST	0	0	0	0	1	1	no	0.001	0.001	0
gene:EFFGRG00000014205	gene:EFFGRG00000014205	-	4:9377184-9378980	3dpi	5dpi	NOTEST	0	0	0	0	1	1	no	0.001	0.001	0
gene:EFFGRG00000014205	gene:EFFGRG00000014205	-	4:9377184-9378980	3dpi	7dpi	NOTEST	0	0	0	0	1	1	no	0.001	0.001	0
gene:EFFGRG00000014205	gene:EFFGRG00000014205	-	4:9377184-9378980	5dpi	7dpi	NOTEST	0	0	0	0	1	1	no	0.001	0.001	0
gene:EFFGRG00000014205	gene:EFFGRG00000014205	-	4:9377184-9378980	3dpi	invitro	NOTEST	0	0	0	0	1	1	no	0.001	0.001	0
gene:EFFGRG00000014205	gene:EFFGRG00000014205	-	4:9377184-9378980	5dpi	invitro	NOTEST	0	0	0	0	1	1	no	0.001	0.001	0
gene:EFFGRG00000014205	gene:EFFGRG00000014205	-	4:9377184-9378980	7dpi	invitro	NOTEST	0	0	0	0	1	1	no	0.001	0.001	0
gene:EFFGRG00000014206	gene:EFFGRG00000014206	-	4:8337293-8340814	3dpi	5dpi	NOTEST	0	0	0	0	1	1	no	0.001	0.001	0
gene:EFFGRG00000014206	gene:EFFGRG00000014206	-	4:8337293-8340814	3dpi	7dpi	NOTEST	0	0	0	0	1	1	no	0.001	0.001	0
gene:EFFGRG00000014206	gene:EFFGRG00000014206	-	4:8337293-8340814	5dpi	7dpi	NOTEST	0	0	0	0	1	1	no	0.001	0.001	0
gene:EFFGRG00000014206	gene:EFFGRG00000014206	-	4:8337293-8340814	3dpi	invitro	NOTEST	0	0	0	0	1	1	no	0.001	0.001	0
gene:EFFGRG00000014206	gene:EFFGRG00000014206	-	4:8337293-8340814	5dpi	invitro	NOTEST	0	0	0	0	1	1	no	0.001	0.001	0
gene:EFFGRG00000014206	gene:EFFGRG00000014206	-	4:8337293-8340814	7dpi	invitro	NOTEST	0	0	0	0	1	1	no	0.001	0.001	0
gene:EFFGRG00000014207	gene:EFFGRG00000014207	-	4:9268922-9270718	3dpi	5dpi	NOTEST	0	0	0	0	1	1	no	0.001	0.001	0
gene:EFFGRG00000014207	gene:EFFGRG00000014207	-	4:9268922-9270718	3dpi	7dpi	NOTEST	0	0	0	0	1	1	no	0.001	0.001	0
gene:EFFGRG00000014207	gene:EFFGRG00000014207	-	4:9268922-9270718	5dpi	7dpi	NOTEST	0	0	0	0	1	1	no	0.001	0.001	0
gene:EFFGRG00000014207	gene:EFFGRG00000014207	-	4:9268922-9270718	3dpi	invitro	NOTEST	0	0	0	0	1	1	no	0.001	0.001	0
gene:EFFGRG00000014207	gene:EFFGRG00000014207	-	4:9268922-9270718	5dpi	invitro	NOTEST	0	0	0	0	1	1	no	0.001	0.001	0
gene:EFFGRG00000014207	gene:EFFGRG00000014207	-	4:9268922-9270718	7dpi	invitro	NOTEST	0	0	0	0	1	1	no	0.001	0.001	0
gene:EFFGRG00000014208	gene:EFFGRG00000014208	-	4:8190366-8193887	3dpi	5dpi	NOTEST	0	0	0	0	1	1	no	0.001	0.001	0
gene:EFFGRG00000014208	gene:EFFGRG00000014208	-	4:8190366-8193887	3dpi	7dpi	NOTEST	0	0	0	0	1	1	no	0.001	0.001	0
gene:EFFGRG00000014208	gene:EFFGRG00000014208	-	4:8190366-8193887	5dpi	7dpi	NOTEST	0	0	0	0	1	1	no	0.001	0.001	0
gene:EFFGRG00000014208	gene:EFFGRG00000014208	-	4:8190366-8193887	3dpi	invitro	NOTEST	0	0	0	0	1	1	no	0.001	0.001	0
gene:EFFGRG00000014208	gene:EFFGRG00000014208	-	4:8190366-8193887	5dpi	invitro	NOTEST	0	0	0	0	1	1	no	0.001	0.001	0
gene:EFFGRG00000014208	gene:EFFGRG00000014208	-	4:8190366-8193887	7dpi	invitro	NOTEST	0	0	0	0	1	1	no	0.001	0.001	0
gene:EFFGRG00000014210	gene:EFFGRG00000014210	-	4:8124438-8126234	3dpi	5dpi	NOTEST	0	0	0	0	1	1	no	0.001	0.001	0
gene:EFFGRG00000014210	gene:EFFGRG00000014210	-	4:8124438-8126234	3dpi	7dpi	NOTEST	0	0	0	0	1	1	no	0.001	0.001	0
gene:EFFGRG00000014210	gene:EFFGRG00000014210	-	4:8124438-8126234	5dpi	7dpi	NOTEST	0	0	0	0	1	1	no	0.001	0.001	0
gene:EFFGRG00000014210	gene:EFFGRG00000014210	-	4:8124438-8126234	3dpi	invitro	NOTEST	0	0	0	0	1	1	no	0.001	0.001	0
gene:EFFGRG00000014210	gene:EFFGRG00000014210	-	4:8124438-8126234	5dpi	invitro	NOTEST	0	0	0	0	1	1	no	0.001	0.001	0
gene:EFFGRG00000014210	gene:EFFGRG00000014210	-	4:8124438-8126234	7dpi	invitro	NOTEST	0	0	0	0	1	1	no	0.001	0.001	0
gene:EFFGRG00000014211	gene:EFFGRG00000014211	-	3:3381177-3381260	3dpi	5dpi	NOTEST	26.259	0	#NAME?	0	1	1	no	26.26	0.001	-14.6806
gene:EFFGRG00000014211	gene:EFFGRG00000014211	-	3:3381177-3381260	3dpi	7dpi	NOTEST	26.259	0	#NAME?	0	1	1	no	26.26	0.001	-14.6806
gene:EFFGRG00000014211	gene:EFFGRG00000014211	-	3:3381177-3381260	5dpi	7dpi	NOTEST	0	0	0	0	1	1	no	0.001	0.001	0
gene:EFFGRG00000014211	gene:EFFGRG00000014211	-	3:3381177-3381260	3dpi	invitro	NOTEST	26.259	0	#NAME?	0	1	1	no	26.26	0.001	-14.6806
gene:EFFGRG00000014211	gene:EFFGRG00000014211	-	3:3381177-3381260	5dpi	invitro	NOTEST	0	0	0	0	1	1	no	0.001	0.001	0
gene:EFFGRG00000014211	gene:EFFGRG00000014211	-	3:3381177-3381260	7dpi	invitro	NOTEST	0	0	0	0	1	1	no	0.001	0.001	0
gene:EFFGRG00000014213	gene:EFFGRG00000014213	-	2:6141054-6141326	5dpi	7dpi	OK	10.3058	11.496	0.157673	0.103459	0.84575	0.905383	no	10.3068	11.497	0.157661
gene:EFFGRG00000014213	gene:EFFGRG00000014213	-	2:6141054-6141326	3dpi	invitro	OK	3.18354	6.03535	0.922802	0.281263	0.6281	0.748043	no	3.18454	6.03635	0.922591
gene:EFFGRG00000014213	gene:EFFGRG00000014213	-	2:6141054-6141326	5dpi	invitro	OK	10.3058	6.03535	-0.771948	-0.232459	0.55235	0.685805	no	10.3068	6.03635	-0.771848
gene:EFFGRG00000014213	gene:EFFGRG00000014213	-	2:6141054-6141326	3dpi	5dpi	OK	3.18354	10.3058	1.69475	1.076	0.28725	0.427964	no	3.18454	10.3068	1.69444
gene:EFFGRG00000014213	gene:EFFGRG00000014213	-	2:6141054-6141326	3dpi	7dpi	OK	3.18354	11.496	1.85242	1.29081	0.26975	0.40799	no	3.18454	11.497	1.8521
gene:EFFGRG00000014213	gene:EFFGRG00000014213	-	2:6141054-6141326	7dpi	invitro	OK	11.496	6.03535	-0.929621	-0.285446	0.4174	0.564264	no	11.497	6.03635	-0.929509
gene:EFFGRG00000014215	gene:EFFGRG00000014215	-	4:9261189-9262985	3dpi	5dpi	NOTEST	0	0	0	0	1	1	no	0.001	0.001	0
gene:EFFGRG00000014215	gene:EFFGRG00000014215	-	4:9261189-9262985	3dpi	7dpi	NOTEST	0	0	0	0	1	1	no	0.001	0.001	0
gene:EFFGRG00000014215	gene:EFFGRG00000014215	-	4:9261189-9262985	5dpi	7dpi	NOTEST	0	0	0	0	1	1	no	0.001	0.001	0
gene:EFFGRG00000014215	gene:EFFGRG00000014215	-	4:9261189-9262985	3dpi	invitro	NOTEST	0	0	0	0	1	1	no	0.001	0.001	0
gene:EFFGRG00000014215	gene:EFFGRG00000014215	-	4:9261189-9262985	5dpi	invitro	NOTEST	0	0	0	0	1	1	no	0.001	0.001	0
gene:EFFGRG00000014215	gene:EFFGRG00000014215	-	4:9261189-9262985	7dpi	invitro	NOTEST	0	0	0	0	1	1	no	0.001	0.001	0
gene:EFFGRG00000014218	gene:EFFGRG00000014218	-	3:6729901-6729973	3dpi	5dpi	NOTEST	0	0	0	0	1	1	no	0.001	0.001	0
gene:EFFGRG00000014218	gene:EFFGRG00000014218	-	3:6729901-6729973	3dpi	7dpi	NOTEST	0	0	0	0	1	1	no	0.001	0.001	0
gene:EFFGRG00000014218	gene:EFFGRG00000014218	-	3:6729901-6729973	5dpi	7dpi	NOTEST	0	0	0	0	1	1	no	0.001	0.001	0
gene:EFFGRG00000014218	gene:EFFGRG00000014218	-	3:6729901-6729973	3dpi	invitro	NOTEST	0	0	0	0	1	1	no	0.001	0.001	0
gene:EFFGRG00000014218	gene:EFFGRG00000014218	-	3:6729901-6729973	5dpi	invitro	NOTEST	0	0	0	0	1	1	no	0.001	0.001	0
gene:EFFGRG00000014218	gene:EFFGRG00000014218	-	3:6729901-6729973	7dpi	invitro	NOTEST	0	0	0	0	1	1	no	0.001	0.001	0
gene:EFFGRG00000014219	gene:EFFGRG00000014219	-	3:7361065-7361137	3dpi	5dpi	NOTEST	0	0	0	0	1	1	no	0.001	0.001	0
gene:EFFGRG00000014219	gene:EFFGRG00000014219	-	3:7361065-7361137	3dpi	7dpi	NOTEST	0	0	0	0	1	1	no	0.001	0.001	0
gene:EFFGRG00000014219	gene:EFFGRG00000014219	-	3:7361065-7361137	5dpi	7dpi	NOTEST	0	0	0	0	1	1	no	0.001	0.001	0
gene:EFFGRG00000014219	gene:EFFGRG00000014219	-	3:7361065-7361137	3dpi	invitro	NOTEST	0	0	0	0	1	1	no	0.001	0.001	0
gene:EFFGRG00000014219	gene:EFFGRG00000014219	-	3:7361065-7361137	5dpi	invitro	NOTEST	0	0	0	0	1	1	no	0.001	0.001	0
gene:EFFGRG00000014219	gene:EFFGRG00000014219	-	3:7361065-7361137	7dpi	invitro	NOTEST	0	0	0	0	1	1	no	0.001	0.001	0
gene:EFFGRG00000014221	gene:EFFGRG00000014221	-	4:8971399-8974920	3dpi	5dpi	NOTEST	0	0	0	0	1	1	no	0.001	0.001	0
gene:EFFGRG00000014221	gene:EFFGRG00000014221	-	4:8971399-8974920	3dpi	7dpi	NOTEST	0	0	0	0	1	1	no	0.001	0.001	0
gene:EFFGRG00000014221	gene:EFFGRG00000014221	-	4:8971399-8974920	5dpi	7dpi	NOTEST	0	0	0	0	1	1	no	0.001	0.001	0
gene:EFFGRG00000014221	gene:EFFGRG00000014221	-	4:8971399-8974920	3dpi	invitro	NOTEST	0	0	0	0	1	1	no	0.001	0.001	0
gene:EFFGRG00000014221	gene:EFFGRG00000014221	-	4:8971399-8974920	5dpi	invitro	NOTEST	0	0	0	0	1	1	no	0.001	0.001	0
gene:EFFGRG00000014221	gene:EFFGRG00000014221	-	4:8971399-8974920	7dpi	invitro	NOTEST	0	0	0	0	1	1	no	0.001	0.001	0
gene:EFFGRG00000014222	gene:EFFGRG00000014222	-	2:4838529-4838649	3dpi	5dpi	NOTEST	0	0	0	0	1	1	no	0.001	0.001	0
gene:EFFGRG00000014222	gene:EFFGRG00000014222	-	2:4838529-4838649	3dpi	7dpi	NOTEST	0	0	0	0	1	1	no	0.001	0.001	0
gene:EFFGRG00000014222	gene:EFFGRG00000014222	-	2:4838529-4838649	5dpi	7dpi	NOTEST	0	0	0	0	1	1	no	0.001	0.001	0
gene:EFFGRG00000014222	gene:EFFGRG00000014222	-	2:4838529-4838649	3dpi	invitro	NOTEST	0	0	0	0	1	1	no	0.001	0.001	0
gene:EFFGRG00000014222	gene:EFFGRG00000014222	-	2:4838529-4838649	5dpi	invitro	NOTEST	0	0	0	0	1	1	no	0.001	0.001	0
gene:EFFGRG00000014222	gene:EFFGRG00000014222	-	2:4838529-4838649	7dpi	invitro	NOTEST	0	0	0	0	1	1	no	0.001	0.001	0
gene:EFFGRG00000014223	gene:EFFGRG00000014223	-	4:8368225-8371746	3dpi	5dpi	NOTEST	0	0	0	0	1	1	no	0.001	0.001	0
gene:EFFGRG00000014223	gene:EFFGRG00000014223	-	4:8368225-8371746	3dpi	7dpi	NOTEST	0	0	0	0	1	1	no	0.001	0.001	0
gene:EFFGRG00000014223	gene:EFFGRG00000014223	-	4:8368225-8371746	5dpi	7dpi	NOTEST	0	0	0	0	1	1	no	0.001	0.001	0
gene:EFFGRG00000014223	gene:EFFGRG00000014223	-	4:8368225-8371746	3dpi	invitro	NOTEST	0	0	0	0	1	1	no	0.001	0.001	0
gene:EFFGRG00000014223	gene:EFFGRG00000014223	-	4:8368225-8371746	5dpi	invitro	NOTEST	0	0	0	0	1	1	no	0.001	0.001	0
gene:EFFGRG00000014223	gene:EFFGRG00000014223	-	4:8368225-8371746	7dpi	invitro	NOTEST	0	0	0	0	1	1	no	0.001	0.001	0
gene:EFFGRG00000014224	gene:EFFGRG00000014224	-	4:9056462-9059983	3dpi	5dpi	NOTEST	0	0	0	0	1	1	no	0.001	0.001	0
gene:EFFGRG00000014224	gene:EFFGRG00000014224	-	4:9056462-9059983	3dpi	7dpi	NOTEST	0	0	0	0	1	1	no	0.001	0.001	0
gene:EFFGRG00000014224	gene:EFFGRG00000014224	-	4:9056462-9059983	5dpi	7dpi	NOTEST	0	0	0	0	1	1	no	0.001	0.001	0
gene:EFFGRG00000014224	gene:EFFGRG00000014224	-	4:9056462-9059983	3dpi	invitro	NOTEST	0	0	0	0	1	1	no	0.001	0.001	0
gene:EFFGRG00000014224	gene:EFFGRG00000014224	-	4:9056462-9059983	5dpi	invitro	NOTEST	0	0	0	0	1	1	no	0.001	0.001	0
gene:EFFGRG00000014224	gene:EFFGRG00000014224	-	4:9056462-9059983	7dpi	invitro	NOTEST	0	0	0	0	1	1	no	0.001	0.001	0
gene:EFFGRG00000014225	gene:EFFGRG00000014225	-	4:8031642-8033438	3dpi	5dpi	NOTEST	0	0	0	0	1	1	no	0.001	0.001	0
gene:EFFGRG00000014225	gene:EFFGRG00000014225	-	4:8031642-8033438	3dpi	7dpi	NOTEST	0	0	0	0	1	1	no	0.001	0.001	0
gene:EFFGRG00000014225	gene:EFFGRG00000014225	-	4:8031642-8033438	5dpi	7dpi	NOTEST	0	0	0	0	1	1	no	0.001	0.001	0
gene:EFFGRG00000014225	gene:EFFGRG00000014225	-	4:8031642-8033438	3dpi	invitro	NOTEST	0	0	0	0	1	1	no	0.001	0.001	0
gene:EFFGRG00000014225	gene:EFFGRG00000014225	-	4:8031642-8033438	5dpi	invitro	NOTEST	0	0	0	0	1	1	no	0.001	0.001	0
gene:EFFGRG00000014225	gene:EFFGRG00000014225	-	4:8031642-8033438	7dpi	invitro	NOTEST	0	0	0	0	1	1	no	0.001	0.001	0
gene:EFFGRG00000014226	gene:EFFGRG00000014226	-	4:8221298-8224819	3dpi	5dpi	NOTEST	0	0	0	0	1	1	no	0.001	0.001	0
gene:EFFGRG00000014226	gene:EFFGRG00000014226	-	4:8221298-8224819	3dpi	7dpi	NOTEST	0	0	0	0	1	1	no	0.001	0.001	0
gene:EFFGRG00000014226	gene:EFFGRG00000014226	-	4:8221298-8224819	5dpi	7dpi	NOTEST	0	0	0	0	1	1	no	0.001	0.001	0
gene:EFFGRG00000014226	gene:EFFGRG00000014226	-	4:8221298-8224819	3dpi	invitro	NOTEST	0	0	0	0	1	1	no	0.001	0.001	0
gene:EFFGRG00000014226	gene:EFFGRG00000014226	-	4:8221298-8224819	5dpi	invitro	NOTEST	0	0	0	0	1	1	no	0.001	0.001	0
gene:EFFGRG00000014226	gene:EFFGRG00000014226	-	4:8221298-8224819	7dpi	invitro	NOTEST	0	0	0	0	1	1	no	0.001	0.001	0
gene:EFFGRG00000014227	gene:EFFGRG00000014227	-	2:6912559-6912679	3dpi	5dpi	NOTEST	0.0352295	0.108923	1.62846	0	1	1	no	0.0362295	0.109923	1.60126
gene:EFFGRG00000014227	gene:EFFGRG00000014227	-	2:6912559-6912679	3dpi	7dpi	NOTEST	0.0352295	0.15702	2.15609	0	1	1	no	0.0362295	0.15802	2.12487
gene:EFFGRG00000014227	gene:EFFGRG00000014227	-	2:6912559-6912679	5dpi	7dpi	NOTEST	0.108923	0.15702	0.527633	0	1	1	no	0.109923	0.15802	0.523614
gene:EFFGRG00000014227	gene:EFFGRG00000014227	-	2:6912559-6912679	3dpi	invitro	NOTEST	0.0352295	0.00162173	-4.44118	0	1	1	no	0.0362295	0.00262173	-3.78857
gene:EFFGRG00000014227	gene:EFFGRG00000014227	-	2:6912559-6912679	5dpi	invitro	NOTEST	0.108923	0.00162173	-6.06964	0	1	1	no	0.109923	0.00262173	-5.38983
gene:EFFGRG00000014227	gene:EFFGRG00000014227	-	2:6912559-6912679	7dpi	invitro	NOTEST	0.15702	0.00162173	-6.59727	0	1	1	no	0.15802	0.00262173	-5.91344
gene:EFFGRG00000014230	gene:EFFGRG00000014230	-	4:8863137-8866658	3dpi	5dpi	NOTEST	0	0	0	0	1	1	no	0.001	0.001	0
gene:EFFGRG00000014230	gene:EFFGRG00000014230	-	4:8863137-8866658	3dpi	7dpi	NOTEST	0	0	0	0	1	1	no	0.001	0.001	0
gene:EFFGRG00000014230	gene:EFFGRG00000014230	-	4:8863137-8866658	5dpi	7dpi	NOTEST	0	0	0	0	1	1	no	0.001	0.001	0
gene:EFFGRG00000014230	gene:EFFGRG00000014230	-	4:8863137-8866658	3dpi	invitro	NOTEST	0	0	0	0	1	1	no	0.001	0.001	0
gene:EFFGRG00000014230	gene:EFFGRG00000014230	-	4:8863137-8866658	5dpi	invitro	NOTEST	0	0	0	0	1	1	no	0.001	0.001	0
gene:EFFGRG00000014230	gene:EFFGRG00000014230	-	4:8863137-8866658	7dpi	invitro	NOTEST	0	0	0	0	1	1	no	0.001	0.001	0
gene:EFFGRG00000014231	gene:EFFGRG00000014231	-	4:8619350-8621146	3dpi	5dpi	NOTEST	0	0	0	0	1	1	no	0.001	0.001	0
gene:EFFGRG00000014231	gene:EFFGRG00000014231	-	4:8619350-8621146	3dpi	7dpi	NOTEST	0	0	0	0	1	1	no	0.001	0.001	0
gene:EFFGRG00000014231	gene:EFFGRG00000014231	-	4:8619350-8621146	5dpi	7dpi	NOTEST	0	0	0	0	1	1	no	0.001	0.001	0
gene:EFFGRG00000014231	gene:EFFGRG00000014231	-	4:8619350-8621146	3dpi	invitro	NOTEST	0	0	0	0	1	1	no	0.001	0.001	0
gene:EFFGRG00000014231	gene:EFFGRG00000014231	-	4:8619350-8621146	5dpi	invitro	NOTEST	0	0	0	0	1	1	no	0.001	0.001	0
gene:EFFGRG00000014231	gene:EFFGRG00000014231	-	4:8619350-8621146	7dpi	invitro	NOTEST	0	0	0	0	1	1	no	0.001	0.001	0
gene:EFFGRG00000014233	gene:EFFGRG00000014233	-	3:6609762-6609844	3dpi	5dpi	NOTEST	0	0	0	0	1	1	no	0.001	0.001	0
gene:EFFGRG00000014233	gene:EFFGRG00000014233	-	3:6609762-6609844	3dpi	7dpi	NOTEST	0	0	0	0	1	1	no	0.001	0.001	0
gene:EFFGRG00000014233	gene:EFFGRG00000014233	-	3:6609762-6609844	5dpi	7dpi	NOTEST	0	0	0	0	1	1	no	0.001	0.001	0
gene:EFFGRG00000014233	gene:EFFGRG00000014233	-	3:6609762-6609844	3dpi	invitro	NOTEST	0	0	0	0	1	1	no	0.001	0.001	0
gene:EFFGRG00000014233	gene:EFFGRG00000014233	-	3:6609762-6609844	5dpi	invitro	NOTEST	0	0	0	0	1	1	no	0.001	0.001	0
gene:EFFGRG00000014233	gene:EFFGRG00000014233	-	3:6609762-6609844	7dpi	invitro	NOTEST	0	0	0	0	1	1	no	0.001	0.001	0
gene:EFFGRG00000014235	gene:EFFGRG00000014235	-	4:8213565-8217086	3dpi	5dpi	NOTEST	0	0	0	0	1	1	no	0.001	0.001	0
gene:EFFGRG00000014235	gene:EFFGRG00000014235	-	4:8213565-8217086	3dpi	7dpi	NOTEST	0	0	0	0	1	1	no	0.001	0.001	0
gene:EFFGRG00000014235	gene:EFFGRG00000014235	-	4:8213565-8217086	5dpi	7dpi	NOTEST	0	0	0	0	1	1	no	0.001	0.001	0
gene:EFFGRG00000014235	gene:EFFGRG00000014235	-	4:8213565-8217086	3dpi	invitro	NOTEST	0	0	0	0	1	1	no	0.001	0.001	0
gene:EFFGRG00000014235	gene:EFFGRG00000014235	-	4:8213565-8217086	5dpi	invitro	NOTEST	0	0	0	0	1	1	no	0.001	0.001	0
gene:EFFGRG00000014235	gene:EFFGRG00000014235	-	4:8213565-8217086	7dpi	invitro	NOTEST	0	0	0	0	1	1	no	0.001	0.001	0
gene:EFFGRG00000014236	gene:EFFGRG00000014236	-	4:8182633-8186154	3dpi	5dpi	NOTEST	0	0	0	0	1	1	no	0.001	0.001	0
gene:EFFGRG00000014236	gene:EFFGRG00000014236	-	4:8182633-8186154	3dpi	7dpi	NOTEST	0	0	0	0	1	1	no	0.001	0.001	0
gene:EFFGRG00000014236	gene:EFFGRG00000014236	-	4:8182633-8186154	5dpi	7dpi	NOTEST	0	0	0	0	1	1	no	0.001	0.001	0
gene:EFFGRG00000014236	gene:EFFGRG00000014236	-	4:8182633-8186154	3dpi	invitro	NOTEST	0	0	0	0	1	1	no	0.001	0.001	0
gene:EFFGRG00000014236	gene:EFFGRG00000014236	-	4:8182633-8186154	5dpi	invitro	NOTEST	0	0	0	0	1	1	no	0.001	0.001	0
gene:EFFGRG00000014236	gene:EFFGRG00000014236	-	4:8182633-8186154	7dpi	invitro	NOTEST	0	0	0	0	1	1	no	0.001	0.001	0
gene:EFFGRG00000014237	gene:EFFGRG00000014237	-	4:8894069-8897590	3dpi	5dpi	NOTEST	0	0	0	0	1	1	no	0.001	0.001	0
gene:EFFGRG00000014237	gene:EFFGRG00000014237	-	4:8894069-8897590	3dpi	7dpi	NOTEST	0	0	0	0	1	1	no	0.001	0.001	0
gene:EFFGRG00000014237	gene:EFFGRG00000014237	-	4:8894069-8897590	5dpi	7dpi	NOTEST	0	0	0	0	1	1	no	0.001	0.001	0
gene:EFFGRG00000014237	gene:EFFGRG00000014237	-	4:8894069-8897590	3dpi	invitro	NOTEST	0	0	0	0	1	1	no	0.001	0.001	0
gene:EFFGRG00000014237	gene:EFFGRG00000014237	-	4:8894069-8897590	5dpi	invitro	NOTEST	0	0	0	0	1	1	no	0.001	0.001	0
gene:EFFGRG00000014237	gene:EFFGRG00000014237	-	4:8894069-8897590	7dpi	invitro	NOTEST	0	0	0	0	1	1	no	0.001	0.001	0
gene:EFFGRG00000014238	gene:EFFGRG00000014238	-	2:5161458-5161548	3dpi	5dpi	NOTEST	0	0	0	0	1	1	no	0.001	0.001	0
gene:EFFGRG00000014238	gene:EFFGRG00000014238	-	2:5161458-5161548	3dpi	7dpi	NOTEST	0	0	0	0	1	1	no	0.001	0.001	0
gene:EFFGRG00000014238	gene:EFFGRG00000014238	-	2:5161458-5161548	5dpi	7dpi	NOTEST	0	0	0	0	1	1	no	0.001	0.001	0
gene:EFFGRG00000014238	gene:EFFGRG00000014238	-	2:5161458-5161548	3dpi	invitro	NOTEST	0	0	0	0	1	1	no	0.001	0.001	0
gene:EFFGRG00000014238	gene:EFFGRG00000014238	-	2:5161458-5161548	5dpi	invitro	NOTEST	0	0	0	0	1	1	no	0.001	0.001	0
gene:EFFGRG00000014238	gene:EFFGRG00000014238	-	2:5161458-5161548	7dpi	invitro	NOTEST	0	0	0	0	1	1	no	0.001	0.001	0
gene:EFFGRG00000014239	gene:EFFGRG00000014239	-	4:8310030-8311826	3dpi	5dpi	NOTEST	0	0	0	0	1	1	no	0.001	0.001	0
gene:EFFGRG00000014239	gene:EFFGRG00000014239	-	4:8310030-8311826	3dpi	7dpi	NOTEST	0	0	0	0	1	1	no	0.001	0.001	0
gene:EFFGRG00000014239	gene:EFFGRG00000014239	-	4:8310030-8311826	5dpi	7dpi	NOTEST	0	0	0	0	1	1	no	0.001	0.001	0
gene:EFFGRG00000014239	gene:EFFGRG00000014239	-	4:8310030-8311826	3dpi	invitro	NOTEST	0	0	0	0	1	1	no	0.001	0.001	0
gene:EFFGRG00000014239	gene:EFFGRG00000014239	-	4:8310030-8311826	5dpi	invitro	NOTEST	0	0	0	0	1	1	no	0.001	0.001	0
gene:EFFGRG00000014239	gene:EFFGRG00000014239	-	4:8310030-8311826	7dpi	invitro	NOTEST	0	0	0	0	1	1	no	0.001	0.001	0
gene:EFFGRG00000014240	gene:EFFGRG00000014240	-	4:8047108-8048904	3dpi	5dpi	NOTEST	0	0	0	0	1	1	no	0.001	0.001	0
gene:EFFGRG00000014240	gene:EFFGRG00000014240	-	4:8047108-8048904	3dpi	7dpi	NOTEST	0	0	0	0	1	1	no	0.001	0.001	0
gene:EFFGRG00000014240	gene:EFFGRG00000014240	-	4:8047108-8048904	5dpi	7dpi	NOTEST	0	0	0	0	1	1	no	0.001	0.001	0
gene:EFFGRG00000014240	gene:EFFGRG00000014240	-	4:8047108-8048904	3dpi	invitro	NOTEST	0	0	0	0	1	1	no	0.001	0.001	0
gene:EFFGRG00000014240	gene:EFFGRG00000014240	-	4:8047108-8048904	5dpi	invitro	NOTEST	0	0	0	0	1	1	no	0.001	0.001	0
gene:EFFGRG00000014240	gene:EFFGRG00000014240	-	4:8047108-8048904	7dpi	invitro	NOTEST	0	0	0	0	1	1	no	0.001	0.001	0
gene:EFFGRG00000014242	gene:EFFGRG00000014242	-	4:6459444-6459539	3dpi	5dpi	NOTEST	0	0	0	0	1	1	no	0.001	0.001	0
gene:EFFGRG00000014242	gene:EFFGRG00000014242	-	4:6459444-6459539	3dpi	7dpi	NOTEST	0	0	0	0	1	1	no	0.001	0.001	0
gene:EFFGRG00000014242	gene:EFFGRG00000014242	-	4:6459444-6459539	5dpi	7dpi	NOTEST	0	0	0	0	1	1	no	0.001	0.001	0
gene:EFFGRG00000014242	gene:EFFGRG00000014242	-	4:6459444-6459539	3dpi	invitro	NOTEST	0	0	0	0	1	1	no	0.001	0.001	0
gene:EFFGRG00000014242	gene:EFFGRG00000014242	-	4:6459444-6459539	5dpi	invitro	NOTEST	0	0	0	0	1	1	no	0.001	0.001	0
gene:EFFGRG00000014242	gene:EFFGRG00000014242	-	4:6459444-6459539	7dpi	invitro	NOTEST	0	0	0	0	1	1	no	0.001	0.001	0
gene:EFFGRG00000014243	gene:EFFGRG00000014243	-	4:9292121-9293917	3dpi	5dpi	NOTEST	0	0	0	0	1	1	no	0.001	0.001	0
gene:EFFGRG00000014243	gene:EFFGRG00000014243	-	4:9292121-9293917	3dpi	7dpi	NOTEST	0	0	0	0	1	1	no	0.001	0.001	0
gene:EFFGRG00000014243	gene:EFFGRG00000014243	-	4:9292121-9293917	5dpi	7dpi	NOTEST	0	0	0	0	1	1	no	0.001	0.001	0
gene:EFFGRG00000014243	gene:EFFGRG00000014243	-	4:9292121-9293917	3dpi	invitro	NOTEST	0	0	0	0	1	1	no	0.001	0.001	0
gene:EFFGRG00000014243	gene:EFFGRG00000014243	-	4:9292121-9293917	5dpi	invitro	NOTEST	0	0	0	0	1	1	no	0.001	0.001	0
gene:EFFGRG00000014243	gene:EFFGRG00000014243	-	4:9292121-9293917	7dpi	invitro	NOTEST	0	0	0	0	1	1	no	0.001	0.001	0
gene:EFFGRG00000014247	gene:EFFGRG00000014247	-	4:8835874-8837670	3dpi	5dpi	NOTEST	0	0	0	0	1	1	no	0.001	0.001	0
gene:EFFGRG00000014247	gene:EFFGRG00000014247	-	4:8835874-8837670	3dpi	7dpi	NOTEST	0	0	0	0	1	1	no	0.001	0.001	0
gene:EFFGRG00000014247	gene:EFFGRG00000014247	-	4:8835874-8837670	5dpi	7dpi	NOTEST	0	0	0	0	1	1	no	0.001	0.001	0
gene:EFFGRG00000014247	gene:EFFGRG00000014247	-	4:8835874-8837670	3dpi	invitro	NOTEST	0	0	0	0	1	1	no	0.001	0.001	0
gene:EFFGRG00000014247	gene:EFFGRG00000014247	-	4:8835874-8837670	5dpi	invitro	NOTEST	0	0	0	0	1	1	no	0.001	0.001	0
gene:EFFGRG00000014247	gene:EFFGRG00000014247	-	4:8835874-8837670	7dpi	invitro	NOTEST	0	0	0	0	1	1	no	0.001	0.001	0
gene:EFFGRG00000014248	gene:EFFGRG00000014248	-	4:8244497-8248018	3dpi	5dpi	NOTEST	0	0	0	0	1	1	no	0.001	0.001	0
gene:EFFGRG00000014248	gene:EFFGRG00000014248	-	4:8244497-8248018	3dpi	7dpi	NOTEST	0	0	0	0	1	1	no	0.001	0.001	0
gene:EFFGRG00000014248	gene:EFFGRG00000014248	-	4:8244497-8248018	5dpi	7dpi	NOTEST	0	0	0	0	1	1	no	0.001	0.001	0
gene:EFFGRG00000014248	gene:EFFGRG00000014248	-	4:8244497-8248018	3dpi	invitro	NOTEST	0	0	0	0	1	1	no	0.001	0.001	0
gene:EFFGRG00000014248	gene:EFFGRG00000014248	-	4:8244497-8248018	5dpi	invitro	NOTEST	0	0	0	0	1	1	no	0.001	0.001	0
gene:EFFGRG00000014248	gene:EFFGRG00000014248	-	4:8244497-8248018	7dpi	invitro	NOTEST	0	0	0	0	1	1	no	0.001	0.001	0
gene:EFFGRG00000014249	gene:EFFGRG00000014249	-	4:8089837-8093358	3dpi	5dpi	NOTEST	0	0	0	0	1	1	no	0.001	0.001	0
gene:EFFGRG00000014249	gene:EFFGRG00000014249	-	4:8089837-8093358	3dpi	7dpi	NOTEST	0	0	0	0	1	1	no	0.001	0.001	0
gene:EFFGRG00000014249	gene:EFFGRG00000014249	-	4:8089837-8093358	5dpi	7dpi	NOTEST	0	0	0	0	1	1	no	0.001	0.001	0
gene:EFFGRG00000014249	gene:EFFGRG00000014249	-	4:8089837-8093358	3dpi	invitro	NOTEST	0	0	0	0	1	1	no	0.001	0.001	0
gene:EFFGRG00000014249	gene:EFFGRG00000014249	-	4:8089837-8093358	5dpi	invitro	NOTEST	0	0	0	0	1	1	no	0.001	0.001	0
gene:EFFGRG00000014249	gene:EFFGRG00000014249	-	4:8089837-8093358	7dpi	invitro	NOTEST	0	0	0	0	1	1	no	0.001	0.001	0
gene:EFFGRG00000014250	gene:EFFGRG00000014250	-	4:9071928-9075449	3dpi	5dpi	NOTEST	0	0	0	0	1	1	no	0.001	0.001	0
gene:EFFGRG00000014250	gene:EFFGRG00000014250	-	4:9071928-9075449	3dpi	7dpi	NOTEST	0	0	0	0	1	1	no	0.001	0.001	0
gene:EFFGRG00000014250	gene:EFFGRG00000014250	-	4:9071928-9075449	5dpi	7dpi	NOTEST	0	0	0	0	1	1	no	0.001	0.001	0
gene:EFFGRG00000014250	gene:EFFGRG00000014250	-	4:9071928-9075449	3dpi	invitro	NOTEST	0	0	0	0	1	1	no	0.001	0.001	0
gene:EFFGRG00000014250	gene:EFFGRG00000014250	-	4:9071928-9075449	5dpi	invitro	NOTEST	0	0	0	0	1	1	no	0.001	0.001	0
gene:EFFGRG00000014250	gene:EFFGRG00000014250	-	4:9071928-9075449	7dpi	invitro	NOTEST	0	0	0	0	1	1	no	0.001	0.001	0
gene:EFFGRG00000014251	gene:EFFGRG00000014251	-	2:5775127-5775199	3dpi	5dpi	NOTEST	0	0	0	0	1	1	no	0.001	0.001	0
gene:EFFGRG00000014251	gene:EFFGRG00000014251	-	2:5775127-5775199	3dpi	7dpi	NOTEST	0	0	0	0	1	1	no	0.001	0.001	0
gene:EFFGRG00000014251	gene:EFFGRG00000014251	-	2:5775127-5775199	5dpi	7dpi	NOTEST	0	0	0	0	1	1	no	0.001	0.001	0
gene:EFFGRG00000014251	gene:EFFGRG00000014251	-	2:5775127-5775199	3dpi	invitro	NOTEST	0	0	0	0	1	1	no	0.001	0.001	0
gene:EFFGRG00000014251	gene:EFFGRG00000014251	-	2:5775127-5775199	5dpi	invitro	NOTEST	0	0	0	0	1	1	no	0.001	0.001	0
gene:EFFGRG00000014251	gene:EFFGRG00000014251	-	2:5775127-5775199	7dpi	invitro	NOTEST	0	0	0	0	1	1	no	0.001	0.001	0
gene:EFFGRG00000014252	gene:EFFGRG00000014252	-	4:8693011-8696532	3dpi	5dpi	NOTEST	0	0	0	0	1	1	no	0.001	0.001	0
gene:EFFGRG00000014252	gene:EFFGRG00000014252	-	4:8693011-8696532	3dpi	7dpi	NOTEST	0	0	0	0	1	1	no	0.001	0.001	0
gene:EFFGRG00000014252	gene:EFFGRG00000014252	-	4:8693011-8696532	5dpi	7dpi	NOTEST	0	0	0	0	1	1	no	0.001	0.001	0
gene:EFFGRG00000014252	gene:EFFGRG00000014252	-	4:8693011-8696532	3dpi	invitro	NOTEST	0	0	0	0	1	1	no	0.001	0.001	0
gene:EFFGRG00000014252	gene:EFFGRG00000014252	-	4:8693011-8696532	5dpi	invitro	NOTEST	0	0	0	0	1	1	no	0.001	0.001	0
gene:EFFGRG00000014252	gene:EFFGRG00000014252	-	4:8693011-8696532	7dpi	invitro	NOTEST	0	0	0	0	1	1	no	0.001	0.001	0
gene:EFFGRG00000014253	gene:EFFGRG00000014253	-	2:8225718-8225838	3dpi	5dpi	NOTEST	0	0	0	0	1	1	no	0.001	0.001	0
gene:EFFGRG00000014253	gene:EFFGRG00000014253	-	2:8225718-8225838	3dpi	7dpi	NOTEST	0	0	0	0	1	1	no	0.001	0.001	0
gene:EFFGRG00000014253	gene:EFFGRG00000014253	-	2:8225718-8225838	5dpi	7dpi	NOTEST	0	0	0	0	1	1	no	0.001	0.001	0
gene:EFFGRG00000014253	gene:EFFGRG00000014253	-	2:8225718-8225838	3dpi	invitro	NOTEST	0	0	0	0	1	1	no	0.001	0.001	0
gene:EFFGRG00000014253	gene:EFFGRG00000014253	-	2:8225718-8225838	5dpi	invitro	NOTEST	0	0	0	0	1	1	no	0.001	0.001	0
gene:EFFGRG00000014253	gene:EFFGRG00000014253	-	2:8225718-8225838	7dpi	invitro	NOTEST	0	0	0	0	1	1	no	0.001	0.001	0
gene:EFFGRG00000014256	gene:EFFGRG00000014256	-	3:7441049-7441149	3dpi	5dpi	NOTEST	0	0	0	0	1	1	no	0.001	0.001	0
gene:EFFGRG00000014256	gene:EFFGRG00000014256	-	3:7441049-7441149	3dpi	7dpi	NOTEST	0	0	0	0	1	1	no	0.001	0.001	0
gene:EFFGRG00000014256	gene:EFFGRG00000014256	-	3:7441049-7441149	5dpi	7dpi	NOTEST	0	0	0	0	1	1	no	0.001	0.001	0
gene:EFFGRG00000014256	gene:EFFGRG00000014256	-	3:7441049-7441149	3dpi	invitro	NOTEST	0	0	0	0	1	1	no	0.001	0.001	0
gene:EFFGRG00000014256	gene:EFFGRG00000014256	-	3:7441049-7441149	5dpi	invitro	NOTEST	0	0	0	0	1	1	no	0.001	0.001	0
gene:EFFGRG00000014256	gene:EFFGRG00000014256	-	3:7441049-7441149	7dpi	invitro	NOTEST	0	0	0	0	1	1	no	0.001	0.001	0
gene:EFFGRG00000014257	gene:EFFGRG00000014257	-	4:2460501-2460602	3dpi	5dpi	NOTEST	0	0	0	0	1	1	no	0.001	0.001	0
gene:EFFGRG00000014257	gene:EFFGRG00000014257	-	4:2460501-2460602	3dpi	7dpi	NOTEST	0	0	0	0	1	1	no	0.001	0.001	0
gene:EFFGRG00000014257	gene:EFFGRG00000014257	-	4:2460501-2460602	5dpi	7dpi	NOTEST	0	0	0	0	1	1	no	0.001	0.001	0
gene:EFFGRG00000014257	gene:EFFGRG00000014257	-	4:2460501-2460602	3dpi	invitro	NOTEST	0	0	0	0	1	1	no	0.001	0.001	0
gene:EFFGRG00000014257	gene:EFFGRG00000014257	-	4:2460501-2460602	5dpi	invitro	NOTEST	0	0	0	0	1	1	no	0.001	0.001	0
gene:EFFGRG00000014257	gene:EFFGRG00000014257	-	4:2460501-2460602	7dpi	invitro	NOTEST	0	0	0	0	1	1	no	0.001	0.001	0
gene:EFFGRG00000014258	gene:EFFGRG00000014258	-	2:6915447-6915519	3dpi	5dpi	NOTEST	0	0	0	0	1	1	no	0.001	0.001	0
gene:EFFGRG00000014258	gene:EFFGRG00000014258	-	2:6915447-6915519	3dpi	7dpi	NOTEST	0	0	0	0	1	1	no	0.001	0.001	0
gene:EFFGRG00000014258	gene:EFFGRG00000014258	-	2:6915447-6915519	5dpi	7dpi	NOTEST	0	0	0	0	1	1	no	0.001	0.001	0
gene:EFFGRG00000014258	gene:EFFGRG00000014258	-	2:6915447-6915519	3dpi	invitro	NOTEST	0	0	0	0	1	1	no	0.001	0.001	0
gene:EFFGRG00000014258	gene:EFFGRG00000014258	-	2:6915447-6915519	5dpi	invitro	NOTEST	0	0	0	0	1	1	no	0.001	0.001	0
gene:EFFGRG00000014258	gene:EFFGRG00000014258	-	2:6915447-6915519	7dpi	invitro	NOTEST	0	0	0	0	1	1	no	0.001	0.001	0
gene:EFFGRG00000014259	gene:EFFGRG00000014259	-	3:862282-862382	3dpi	5dpi	NOTEST	0	0	0	0	1	1	no	0.001	0.001	0
gene:EFFGRG00000014259	gene:EFFGRG00000014259	-	3:862282-862382	3dpi	7dpi	NOTEST	0	0	0	0	1	1	no	0.001	0.001	0
gene:EFFGRG00000014259	gene:EFFGRG00000014259	-	3:862282-862382	5dpi	7dpi	NOTEST	0	0	0	0	1	1	no	0.001	0.001	0
gene:EFFGRG00000014259	gene:EFFGRG00000014259	-	3:862282-862382	3dpi	invitro	NOTEST	0	0	0	0	1	1	no	0.001	0.001	0
gene:EFFGRG00000014259	gene:EFFGRG00000014259	-	3:862282-862382	5dpi	invitro	NOTEST	0	0	0	0	1	1	no	0.001	0.001	0
gene:EFFGRG00000014259	gene:EFFGRG00000014259	-	3:862282-862382	7dpi	invitro	NOTEST	0	0	0	0	1	1	no	0.001	0.001	0
gene:EFFGRG00000014260	gene:EFFGRG00000014260	-	4:8379627-8381423	3dpi	5dpi	NOTEST	0	0	0	0	1	1	no	0.001	0.001	0
gene:EFFGRG00000014260	gene:EFFGRG00000014260	-	4:8379627-8381423	3dpi	7dpi	NOTEST	0	0	0	0	1	1	no	0.001	0.001	0
gene:EFFGRG00000014260	gene:EFFGRG00000014260	-	4:8379627-8381423	5dpi	7dpi	NOTEST	0	0	0	0	1	1	no	0.001	0.001	0
gene:EFFGRG00000014260	gene:EFFGRG00000014260	-	4:8379627-8381423	3dpi	invitro	NOTEST	0	0	0	0	1	1	no	0.001	0.001	0
gene:EFFGRG00000014260	gene:EFFGRG00000014260	-	4:8379627-8381423	5dpi	invitro	NOTEST	0	0	0	0	1	1	no	0.001	0.001	0
gene:EFFGRG00000014260	gene:EFFGRG00000014260	-	4:8379627-8381423	7dpi	invitro	NOTEST	0	0	0	0	1	1	no	0.001	0.001	0
gene:EFFGRG00000014262	gene:EFFGRG00000014262	-	4:8275429-8278950	3dpi	5dpi	NOTEST	0	0	0	0	1	1	no	0.001	0.001	0
gene:EFFGRG00000014262	gene:EFFGRG00000014262	-	4:8275429-8278950	3dpi	7dpi	NOTEST	0	0	0	0	1	1	no	0.001	0.001	0
gene:EFFGRG00000014262	gene:EFFGRG00000014262	-	4:8275429-8278950	5dpi	7dpi	NOTEST	0	0	0	0	1	1	no	0.001	0.001	0
gene:EFFGRG00000014262	gene:EFFGRG00000014262	-	4:8275429-8278950	3dpi	invitro	NOTEST	0	0	0	0	1	1	no	0.001	0.001	0
gene:EFFGRG00000014262	gene:EFFGRG00000014262	-	4:8275429-8278950	5dpi	invitro	NOTEST	0	0	0	0	1	1	no	0.001	0.001	0
gene:EFFGRG00000014262	gene:EFFGRG00000014262	-	4:8275429-8278950	7dpi	invitro	NOTEST	0	0	0	0	1	1	no	0.001	0.001	0
gene:EFFGRG00000014263	gene:EFFGRG00000014263	-	2:7632987-7633107	3dpi	5dpi	NOTEST	0	0	0	0	1	1	no	0.001	0.001	0
gene:EFFGRG00000014263	gene:EFFGRG00000014263	-	2:7632987-7633107	3dpi	7dpi	NOTEST	0	0	0	0	1	1	no	0.001	0.001	0
gene:EFFGRG00000014263	gene:EFFGRG00000014263	-	2:7632987-7633107	5dpi	7dpi	NOTEST	0	0	0	0	1	1	no	0.001	0.001	0
gene:EFFGRG00000014263	gene:EFFGRG00000014263	-	2:7632987-7633107	3dpi	invitro	NOTEST	0	0	0	0	1	1	no	0.001	0.001	0
gene:EFFGRG00000014263	gene:EFFGRG00000014263	-	2:7632987-7633107	5dpi	invitro	NOTEST	0	0	0	0	1	1	no	0.001	0.001	0
gene:EFFGRG00000014263	gene:EFFGRG00000014263	-	2:7632987-7633107	7dpi	invitro	NOTEST	0	0	0	0	1	1	no	0.001	0.001	0
gene:EFFGRG00000014265	gene:EFFGRG00000014265	-	4:8828141-8829937	3dpi	5dpi	NOTEST	0	0	0	0	1	1	no	0.001	0.001	0
gene:EFFGRG00000014265	gene:EFFGRG00000014265	-	4:8828141-8829937	3dpi	7dpi	NOTEST	0	0	0	0	1	1	no	0.001	0.001	0
gene:EFFGRG00000014265	gene:EFFGRG00000014265	-	4:8828141-8829937	5dpi	7dpi	NOTEST	0	0	0	0	1	1	no	0.001	0.001	0
gene:EFFGRG00000014265	gene:EFFGRG00000014265	-	4:8828141-8829937	3dpi	invitro	NOTEST	0	0	0	0	1	1	no	0.001	0.001	0
gene:EFFGRG00000014265	gene:EFFGRG00000014265	-	4:8828141-8829937	5dpi	invitro	NOTEST	0	0	0	0	1	1	no	0.001	0.001	0
gene:EFFGRG00000014265	gene:EFFGRG00000014265	-	4:8828141-8829937	7dpi	invitro	NOTEST	0	0	0	0	1	1	no	0.001	0.001	0
gene:EFFGRG00000014266	gene:EFFGRG00000014266	-	4:8890005-8891801	3dpi	5dpi	NOTEST	0	0	0	0	1	1	no	0.001	0.001	0
gene:EFFGRG00000014266	gene:EFFGRG00000014266	-	4:8890005-8891801	3dpi	7dpi	NOTEST	0	0	0	0	1	1	no	0.001	0.001	0
gene:EFFGRG00000014266	gene:EFFGRG00000014266	-	4:8890005-8891801	5dpi	7dpi	NOTEST	0	0	0	0	1	1	no	0.001	0.001	0
gene:EFFGRG00000014266	gene:EFFGRG00000014266	-	4:8890005-8891801	3dpi	invitro	NOTEST	0	0	0	0	1	1	no	0.001	0.001	0
gene:EFFGRG00000014266	gene:EFFGRG00000014266	-	4:8890005-8891801	5dpi	invitro	NOTEST	0	0	0	0	1	1	no	0.001	0.001	0
gene:EFFGRG00000014266	gene:EFFGRG00000014266	-	4:8890005-8891801	7dpi	invitro	NOTEST	0	0	0	0	1	1	no	0.001	0.001	0
gene:EFFGRG00000014269	gene:EFFGRG00000014269	-	4:8870870-8874391	3dpi	5dpi	NOTEST	0	0	0	0	1	1	no	0.001	0.001	0
gene:EFFGRG00000014269	gene:EFFGRG00000014269	-	4:8870870-8874391	3dpi	7dpi	NOTEST	0	0	0	0	1	1	no	0.001	0.001	0
gene:EFFGRG00000014269	gene:EFFGRG00000014269	-	4:8870870-8874391	5dpi	7dpi	NOTEST	0	0	0	0	1	1	no	0.001	0.001	0
gene:EFFGRG00000014269	gene:EFFGRG00000014269	-	4:8870870-8874391	3dpi	invitro	NOTEST	0	0	0	0	1	1	no	0.001	0.001	0
gene:EFFGRG00000014269	gene:EFFGRG00000014269	-	4:8870870-8874391	5dpi	invitro	NOTEST	0	0	0	0	1	1	no	0.001	0.001	0
gene:EFFGRG00000014269	gene:EFFGRG00000014269	-	4:8870870-8874391	7dpi	invitro	NOTEST	0	0	0	0	1	1	no	0.001	0.001	0
gene:EFFGRG00000014270	gene:EFFGRG00000014270	-	4:8816739-8820260	3dpi	5dpi	NOTEST	0	0	0	0	1	1	no	0.001	0.001	0
gene:EFFGRG00000014270	gene:EFFGRG00000014270	-	4:8816739-8820260	3dpi	7dpi	NOTEST	0	0	0	0	1	1	no	0.001	0.001	0
gene:EFFGRG00000014270	gene:EFFGRG00000014270	-	4:8816739-8820260	5dpi	7dpi	NOTEST	0	0	0	0	1	1	no	0.001	0.001	0
gene:EFFGRG00000014270	gene:EFFGRG00000014270	-	4:8816739-8820260	3dpi	invitro	NOTEST	0	0	0	0	1	1	no	0.001	0.001	0
gene:EFFGRG00000014270	gene:EFFGRG00000014270	-	4:8816739-8820260	5dpi	invitro	NOTEST	0	0	0	0	1	1	no	0.001	0.001	0
gene:EFFGRG00000014270	gene:EFFGRG00000014270	-	4:8816739-8820260	7dpi	invitro	NOTEST	0	0	0	0	1	1	no	0.001	0.001	0
gene:EFFGRG00000014271	gene:EFFGRG00000014271	-	2:1555774-1555862	3dpi	5dpi	OK	674.741	525.906	-0.359529	-0.30597	0.5593	0.69199	no	674.742	525.907	-0.359528
gene:EFFGRG00000014271	gene:EFFGRG00000014271	-	2:1555774-1555862	3dpi	7dpi	OK	674.741	333.886	-1.01498	-0.755971	0.1397	0.246149	no	674.742	333.887	-1.01498
gene:EFFGRG00000014271	gene:EFFGRG00000014271	-	2:1555774-1555862	3dpi	invitro	OK	674.741	173.413	-1.96012	-1.17941	0.04545	0.0988834	no	674.742	173.414	-1.96012
gene:EFFGRG00000014271	gene:EFFGRG00000014271	-	2:1555774-1555862	5dpi	7dpi	OK	525.906	333.886	-0.65545	-0.476012	0.37485	0.52152	no	525.907	333.887	-0.655448
gene:EFFGRG00000014271	gene:EFFGRG00000014271	-	2:1555774-1555862	5dpi	invitro	OK	525.906	173.413	-1.60059	-0.947198	0.09465	0.180391	no	525.907	173.414	-1.60059
gene:EFFGRG00000014271	gene:EFFGRG00000014271	-	2:1555774-1555862	7dpi	invitro	OK	333.886	173.413	-0.94514	-0.522076	0.3068	0.449758	no	333.887	173.414	-0.94514
gene:EFFGRG00000014272	gene:EFFGRG00000014272	-	2:6351024-6353341	3dpi	5dpi	NOTEST	0	0	0	0	1	1	no	0.001	0.001	0
gene:EFFGRG00000014272	gene:EFFGRG00000014272	-	2:6351024-6353341	3dpi	7dpi	NOTEST	0	0	0	0	1	1	no	0.001	0.001	0
gene:EFFGRG00000014272	gene:EFFGRG00000014272	-	2:6351024-6353341	5dpi	7dpi	NOTEST	0	0	0	0	1	1	no	0.001	0.001	0
gene:EFFGRG00000014272	gene:EFFGRG00000014272	-	2:6351024-6353341	3dpi	invitro	NOTEST	0	0	0	0	1	1	no	0.001	0.001	0
gene:EFFGRG00000014272	gene:EFFGRG00000014272	-	2:6351024-6353341	5dpi	invitro	NOTEST	0	0	0	0	1	1	no	0.001	0.001	0
gene:EFFGRG00000014272	gene:EFFGRG00000014272	-	2:6351024-6353341	7dpi	invitro	NOTEST	0	0	0	0	1	1	no	0.001	0.001	0
gene:EFFGRG00000014273	gene:EFFGRG00000014273	-	4:8198099-8201620	3dpi	5dpi	NOTEST	0	0	0	0	1	1	no	0.001	0.001	0
gene:EFFGRG00000014273	gene:EFFGRG00000014273	-	4:8198099-8201620	3dpi	7dpi	NOTEST	0	0	0	0	1	1	no	0.001	0.001	0
gene:EFFGRG00000014273	gene:EFFGRG00000014273	-	4:8198099-8201620	5dpi	7dpi	NOTEST	0	0	0	0	1	1	no	0.001	0.001	0
gene:EFFGRG00000014273	gene:EFFGRG00000014273	-	4:8198099-8201620	3dpi	invitro	NOTEST	0	0	0	0	1	1	no	0.001	0.001	0
gene:EFFGRG00000014273	gene:EFFGRG00000014273	-	4:8198099-8201620	5dpi	invitro	NOTEST	0	0	0	0	1	1	no	0.001	0.001	0
gene:EFFGRG00000014273	gene:EFFGRG00000014273	-	4:8198099-8201620	7dpi	invitro	NOTEST	0	0	0	0	1	1	no	0.001	0.001	0
gene:EFFGRG00000014274	gene:EFFGRG00000014274	-	4:8495622-8497418	3dpi	5dpi	NOTEST	0	0	0	0	1	1	no	0.001	0.001	0
gene:EFFGRG00000014274	gene:EFFGRG00000014274	-	4:8495622-8497418	3dpi	7dpi	NOTEST	0	0	0	0	1	1	no	0.001	0.001	0
gene:EFFGRG00000014274	gene:EFFGRG00000014274	-	4:8495622-8497418	5dpi	7dpi	NOTEST	0	0	0	0	1	1	no	0.001	0.001	0
gene:EFFGRG00000014274	gene:EFFGRG00000014274	-	4:8495622-8497418	3dpi	invitro	NOTEST	0	0	0	0	1	1	no	0.001	0.001	0
gene:EFFGRG00000014274	gene:EFFGRG00000014274	-	4:8495622-8497418	5dpi	invitro	NOTEST	0	0	0	0	1	1	no	0.001	0.001	0
gene:EFFGRG00000014274	gene:EFFGRG00000014274	-	4:8495622-8497418	7dpi	invitro	NOTEST	0	0	0	0	1	1	no	0.001	0.001	0
gene:EFFGRG00000014277	gene:EFFGRG00000014277	-	1:7088559-7088655	3dpi	5dpi	NOTEST	0	0	0	0	1	1	no	0.001	0.001	0
gene:EFFGRG00000014277	gene:EFFGRG00000014277	-	1:7088559-7088655	3dpi	7dpi	NOTEST	0	0	0	0	1	1	no	0.001	0.001	0
gene:EFFGRG00000014277	gene:EFFGRG00000014277	-	1:7088559-7088655	5dpi	7dpi	NOTEST	0	0	0	0	1	1	no	0.001	0.001	0
gene:EFFGRG00000014277	gene:EFFGRG00000014277	-	1:7088559-7088655	3dpi	invitro	NOTEST	0	0	0	0	1	1	no	0.001	0.001	0
gene:EFFGRG00000014277	gene:EFFGRG00000014277	-	1:7088559-7088655	5dpi	invitro	NOTEST	0	0	0	0	1	1	no	0.001	0.001	0
gene:EFFGRG00000014277	gene:EFFGRG00000014277	-	1:7088559-7088655	7dpi	invitro	NOTEST	0	0	0	0	1	1	no	0.001	0.001	0
gene:EFFGRG00000014278	gene:EFFGRG00000014278	-	1:8874862-8875441	3dpi	5dpi	NOTEST	0.0807354	0	#NAME?	0	1	1	no	0.0817354	0.001	-6.35289
gene:EFFGRG00000014278	gene:EFFGRG00000014278	-	1:8874862-8875441	3dpi	7dpi	NOTEST	0.0807354	0.34412	2.09164	0	1	1	no	0.0817354	0.34512	2.07807
gene:EFFGRG00000014278	gene:EFFGRG00000014278	-	1:8874862-8875441	5dpi	7dpi	NOTEST	0	0.34412	inf	0	1	1	no	0.001	0.34512	8.43095
gene:EFFGRG00000014278	gene:EFFGRG00000014278	-	1:8874862-8875441	3dpi	invitro	NOTEST	0.0807354	0.0184472	-2.1298	0	1	1	no	0.0817354	0.0194472	-2.0714
gene:EFFGRG00000014278	gene:EFFGRG00000014278	-	1:8874862-8875441	5dpi	invitro	NOTEST	0	0.0184472	inf	0	1	1	no	0.001	0.0194472	4.28149
gene:EFFGRG00000014278	gene:EFFGRG00000014278	-	1:8874862-8875441	7dpi	invitro	NOTEST	0.34412	0.0184472	-4.22144	0	1	1	no	0.34512	0.0194472	-4.14946
gene:EFFGRG00000014279	gene:EFFGRG00000014279	-	3:5606414-5606534	3dpi	5dpi	NOTEST	0	0	0	0	1	1	no	0.001	0.001	0
gene:EFFGRG00000014279	gene:EFFGRG00000014279	-	3:5606414-5606534	3dpi	7dpi	NOTEST	0	0	0	0	1	1	no	0.001	0.001	0
gene:EFFGRG00000014279	gene:EFFGRG00000014279	-	3:5606414-5606534	5dpi	7dpi	NOTEST	0	0	0	0	1	1	no	0.001	0.001	0
gene:EFFGRG00000014279	gene:EFFGRG00000014279	-	3:5606414-5606534	3dpi	invitro	NOTEST	0	0	0	0	1	1	no	0.001	0.001	0
gene:EFFGRG00000014279	gene:EFFGRG00000014279	-	3:5606414-5606534	5dpi	invitro	NOTEST	0	0	0	0	1	1	no	0.001	0.001	0
gene:EFFGRG00000014279	gene:EFFGRG00000014279	-	3:5606414-5606534	7dpi	invitro	NOTEST	0	0	0	0	1	1	no	0.001	0.001	0
gene:EFFGRG00000014280	gene:EFFGRG00000014280	-	1:5421799-5421871	3dpi	5dpi	NOTEST	0	0	0	0	1	1	no	0.001	0.001	0
gene:EFFGRG00000014280	gene:EFFGRG00000014280	-	1:5421799-5421871	3dpi	7dpi	NOTEST	0	0	0	0	1	1	no	0.001	0.001	0
gene:EFFGRG00000014280	gene:EFFGRG00000014280	-	1:5421799-5421871	5dpi	7dpi	NOTEST	0	0	0	0	1	1	no	0.001	0.001	0
gene:EFFGRG00000014280	gene:EFFGRG00000014280	-	1:5421799-5421871	3dpi	invitro	NOTEST	0	0	0	0	1	1	no	0.001	0.001	0
gene:EFFGRG00000014280	gene:EFFGRG00000014280	-	1:5421799-5421871	5dpi	invitro	NOTEST	0	0	0	0	1	1	no	0.001	0.001	0
gene:EFFGRG00000014280	gene:EFFGRG00000014280	-	1:5421799-5421871	7dpi	invitro	NOTEST	0	0	0	0	1	1	no	0.001	0.001	0
gene:EFFGRG00000014282	gene:EFFGRG00000014282	-	1:4307638-4307758	3dpi	5dpi	NOTEST	0	0	0	0	1	1	no	0.001	0.001	0
gene:EFFGRG00000014282	gene:EFFGRG00000014282	-	1:4307638-4307758	3dpi	7dpi	NOTEST	0	0	0	0	1	1	no	0.001	0.001	0
gene:EFFGRG00000014282	gene:EFFGRG00000014282	-	1:4307638-4307758	5dpi	7dpi	NOTEST	0	0	0	0	1	1	no	0.001	0.001	0
gene:EFFGRG00000014282	gene:EFFGRG00000014282	-	1:4307638-4307758	3dpi	invitro	NOTEST	0	0	0	0	1	1	no	0.001	0.001	0
gene:EFFGRG00000014282	gene:EFFGRG00000014282	-	1:4307638-4307758	5dpi	invitro	NOTEST	0	0	0	0	1	1	no	0.001	0.001	0
gene:EFFGRG00000014282	gene:EFFGRG00000014282	-	1:4307638-4307758	7dpi	invitro	NOTEST	0	0	0	0	1	1	no	0.001	0.001	0
gene:EFFGRG00000014283	gene:EFFGRG00000014283	-	4:9288452-9291973	3dpi	5dpi	NOTEST	0	0	0	0	1	1	no	0.001	0.001	0
gene:EFFGRG00000014283	gene:EFFGRG00000014283	-	4:9288452-9291973	3dpi	7dpi	NOTEST	0	0	0	0	1	1	no	0.001	0.001	0
gene:EFFGRG00000014283	gene:EFFGRG00000014283	-	4:9288452-9291973	5dpi	7dpi	NOTEST	0	0	0	0	1	1	no	0.001	0.001	0
gene:EFFGRG00000014283	gene:EFFGRG00000014283	-	4:9288452-9291973	3dpi	invitro	NOTEST	0	0	0	0	1	1	no	0.001	0.001	0
gene:EFFGRG00000014283	gene:EFFGRG00000014283	-	4:9288452-9291973	5dpi	invitro	NOTEST	0	0	0	0	1	1	no	0.001	0.001	0
gene:EFFGRG00000014283	gene:EFFGRG00000014283	-	4:9288452-9291973	7dpi	invitro	NOTEST	0	0	0	0	1	1	no	0.001	0.001	0
gene:EFFGRG00000014284	gene:EFFGRG00000014284	-	Mt:17767-17840	3dpi	5dpi	NOTEST	0	0	0	0	1	1	no	0.001	0.001	0
gene:EFFGRG00000014284	gene:EFFGRG00000014284	-	Mt:17767-17840	3dpi	7dpi	NOTEST	0	0	0	0	1	1	no	0.001	0.001	0
gene:EFFGRG00000014284	gene:EFFGRG00000014284	-	Mt:17767-17840	5dpi	7dpi	NOTEST	0	0	0	0	1	1	no	0.001	0.001	0
gene:EFFGRG00000014284	gene:EFFGRG00000014284	-	Mt:17767-17840	3dpi	invitro	NOTEST	0	0	0	0	1	1	no	0.001	0.001	0
gene:EFFGRG00000014284	gene:EFFGRG00000014284	-	Mt:17767-17840	5dpi	invitro	NOTEST	0	0	0	0	1	1	no	0.001	0.001	0
gene:EFFGRG00000014284	gene:EFFGRG00000014284	-	Mt:17767-17840	7dpi	invitro	NOTEST	0	0	0	0	1	1	no	0.001	0.001	0
gene:EFFGRG00000014285	gene:EFFGRG00000014285	-	4:8143968-8147489	3dpi	5dpi	NOTEST	0	0	0	0	1	1	no	0.001	0.001	0
gene:EFFGRG00000014285	gene:EFFGRG00000014285	-	4:8143968-8147489	3dpi	7dpi	NOTEST	0	0	0	0	1	1	no	0.001	0.001	0
gene:EFFGRG00000014285	gene:EFFGRG00000014285	-	4:8143968-8147489	5dpi	7dpi	NOTEST	0	0	0	0	1	1	no	0.001	0.001	0
gene:EFFGRG00000014285	gene:EFFGRG00000014285	-	4:8143968-8147489	3dpi	invitro	NOTEST	0	0	0	0	1	1	no	0.001	0.001	0
gene:EFFGRG00000014285	gene:EFFGRG00000014285	-	4:8143968-8147489	5dpi	invitro	NOTEST	0	0	0	0	1	1	no	0.001	0.001	0
gene:EFFGRG00000014285	gene:EFFGRG00000014285	-	4:8143968-8147489	7dpi	invitro	NOTEST	0	0	0	0	1	1	no	0.001	0.001	0
gene:EFFGRG00000014286	gene:EFFGRG00000014286	-	2:2918820-2918893	3dpi	5dpi	NOTEST	0	0	0	0	1	1	no	0.001	0.001	0
gene:EFFGRG00000014286	gene:EFFGRG00000014286	-	2:2918820-2918893	3dpi	7dpi	NOTEST	0	0	0	0	1	1	no	0.001	0.001	0
gene:EFFGRG00000014286	gene:EFFGRG00000014286	-	2:2918820-2918893	5dpi	7dpi	NOTEST	0	0	0	0	1	1	no	0.001	0.001	0
gene:EFFGRG00000014286	gene:EFFGRG00000014286	-	2:2918820-2918893	3dpi	invitro	NOTEST	0	0	0	0	1	1	no	0.001	0.001	0
gene:EFFGRG00000014286	gene:EFFGRG00000014286	-	2:2918820-2918893	5dpi	invitro	NOTEST	0	0	0	0	1	1	no	0.001	0.001	0
gene:EFFGRG00000014286	gene:EFFGRG00000014286	-	2:2918820-2918893	7dpi	invitro	NOTEST	0	0	0	0	1	1	no	0.001	0.001	0
gene:EFFGRG00000014287	gene:EFFGRG00000014287	-	4:8186302-8188098	3dpi	5dpi	NOTEST	0	0	0	0	1	1	no	0.001	0.001	0
gene:EFFGRG00000014287	gene:EFFGRG00000014287	-	4:8186302-8188098	3dpi	7dpi	NOTEST	0	0	0	0	1	1	no	0.001	0.001	0
gene:EFFGRG00000014287	gene:EFFGRG00000014287	-	4:8186302-8188098	5dpi	7dpi	NOTEST	0	0	0	0	1	1	no	0.001	0.001	0
gene:EFFGRG00000014287	gene:EFFGRG00000014287	-	4:8186302-8188098	3dpi	invitro	NOTEST	0	0	0	0	1	1	no	0.001	0.001	0
gene:EFFGRG00000014287	gene:EFFGRG00000014287	-	4:8186302-8188098	5dpi	invitro	NOTEST	0	0	0	0	1	1	no	0.001	0.001	0
gene:EFFGRG00000014287	gene:EFFGRG00000014287	-	4:8186302-8188098	7dpi	invitro	NOTEST	0	0	0	0	1	1	no	0.001	0.001	0
gene:EFFGRG00000014288	gene:EFFGRG00000014288	-	2:8128032-8128152	3dpi	5dpi	NOTEST	0	0	0	0	1	1	no	0.001	0.001	0
gene:EFFGRG00000014288	gene:EFFGRG00000014288	-	2:8128032-8128152	3dpi	7dpi	NOTEST	0	0.0382739	inf	0	1	1	no	0.001	0.0392739	5.2955
gene:EFFGRG00000014288	gene:EFFGRG00000014288	-	2:8128032-8128152	5dpi	7dpi	NOTEST	0	0.0382739	inf	0	1	1	no	0.001	0.0392739	5.2955
gene:EFFGRG00000014288	gene:EFFGRG00000014288	-	2:8128032-8128152	3dpi	invitro	NOTEST	0	0.0015729	inf	0	1	1	no	0.001	0.0025729	1.3634
gene:EFFGRG00000014288	gene:EFFGRG00000014288	-	2:8128032-8128152	5dpi	invitro	NOTEST	0	0.0015729	inf	0	1	1	no	0.001	0.0025729	1.3634
gene:EFFGRG00000014288	gene:EFFGRG00000014288	-	2:8128032-8128152	7dpi	invitro	NOTEST	0.0382739	0.0015729	-4.60486	0	1	1	no	0.0392739	0.0025729	-3.9321
gene:EFFGRG00000014289	gene:EFFGRG00000014289	-	3:7281850-7281922	3dpi	5dpi	NOTEST	0	0	0	0	1	1	no	0.001	0.001	0
gene:EFFGRG00000014289	gene:EFFGRG00000014289	-	3:7281850-7281922	3dpi	7dpi	NOTEST	0	0	0	0	1	1	no	0.001	0.001	0
gene:EFFGRG00000014289	gene:EFFGRG00000014289	-	3:7281850-7281922	5dpi	7dpi	NOTEST	0	0	0	0	1	1	no	0.001	0.001	0
gene:EFFGRG00000014289	gene:EFFGRG00000014289	-	3:7281850-7281922	3dpi	invitro	NOTEST	0	0	0	0	1	1	no	0.001	0.001	0
gene:EFFGRG00000014289	gene:EFFGRG00000014289	-	3:7281850-7281922	5dpi	invitro	NOTEST	0	0	0	0	1	1	no	0.001	0.001	0
gene:EFFGRG00000014289	gene:EFFGRG00000014289	-	3:7281850-7281922	7dpi	invitro	NOTEST	0	0	0	0	1	1	no	0.001	0.001	0
gene:EFFGRG00000014290	gene:EFFGRG00000014290	-	1:8182593-8183481	3dpi	5dpi	OK	191.156	36.6007	-2.38481	-0.531726	0.41925	0.566067	no	191.157	36.6017	-2.38478
gene:EFFGRG00000014290	gene:EFFGRG00000014290	-	1:8182593-8183481	3dpi	7dpi	OK	191.156	98.2439	-0.960312	-0.267965	0.66965	0.780261	no	191.157	98.2449	-0.960304
gene:EFFGRG00000014290	gene:EFFGRG00000014290	-	1:8182593-8183481	3dpi	invitro	OK	191.156	29.5479	-2.69362	-0.0650962	0.31655	0.460741	no	191.157	29.5489	-2.69358
gene:EFFGRG00000014290	gene:EFFGRG00000014290	-	1:8182593-8183481	5dpi	7dpi	OK	36.6007	98.2439	1.4245	0.400191	0.60965	0.733169	no	36.6017	98.2449	1.42447
gene:EFFGRG00000014290	gene:EFFGRG00000014290	-	1:8182593-8183481	5dpi	invitro	OK	36.6007	29.5479	-0.308814	-0.00746342	0.7976	0.87317	no	36.6017	29.5489	-0.308806
gene:EFFGRG00000014290	gene:EFFGRG00000014290	-	1:8182593-8183481	7dpi	invitro	OK	98.2439	29.5479	-1.73331	-0.0419799	0.5567	0.690001	no	98.2449	29.5489	-1.73328
gene:EFFGRG00000014291	gene:EFFGRG00000014291	-	4:8572952-8574748	3dpi	5dpi	NOTEST	0	0	0	0	1	1	no	0.001	0.001	0
gene:EFFGRG00000014291	gene:EFFGRG00000014291	-	4:8572952-8574748	3dpi	7dpi	NOTEST	0	0	0	0	1	1	no	0.001	0.001	0
gene:EFFGRG00000014291	gene:EFFGRG00000014291	-	4:8572952-8574748	5dpi	7dpi	NOTEST	0	0	0	0	1	1	no	0.001	0.001	0
gene:EFFGRG00000014291	gene:EFFGRG00000014291	-	4:8572952-8574748	3dpi	invitro	NOTEST	0	0	0	0	1	1	no	0.001	0.001	0
gene:EFFGRG00000014291	gene:EFFGRG00000014291	-	4:8572952-8574748	5dpi	invitro	NOTEST	0	0	0	0	1	1	no	0.001	0.001	0
gene:EFFGRG00000014291	gene:EFFGRG00000014291	-	4:8572952-8574748	7dpi	invitro	NOTEST	0	0	0	0	1	1	no	0.001	0.001	0
gene:EFFGRG00000014292	gene:EFFGRG00000014292	-	4:8538351-8541872	3dpi	5dpi	NOTEST	0	0	0	0	1	1	no	0.001	0.001	0
gene:EFFGRG00000014292	gene:EFFGRG00000014292	-	4:8538351-8541872	3dpi	7dpi	NOTEST	0	0	0	0	1	1	no	0.001	0.001	0
gene:EFFGRG00000014292	gene:EFFGRG00000014292	-	4:8538351-8541872	5dpi	7dpi	NOTEST	0	0	0	0	1	1	no	0.001	0.001	0
gene:EFFGRG00000014292	gene:EFFGRG00000014292	-	4:8538351-8541872	3dpi	invitro	NOTEST	0	0	0	0	1	1	no	0.001	0.001	0
gene:EFFGRG00000014292	gene:EFFGRG00000014292	-	4:8538351-8541872	5dpi	invitro	NOTEST	0	0	0	0	1	1	no	0.001	0.001	0
gene:EFFGRG00000014292	gene:EFFGRG00000014292	-	4:8538351-8541872	7dpi	invitro	NOTEST	0	0	0	0	1	1	no	0.001	0.001	0
gene:EFFGRG00000014293	gene:EFFGRG00000014293	-	2:6793523-6793617	3dpi	5dpi	NOTEST	0	0	0	0	1	1	no	0.001	0.001	0
gene:EFFGRG00000014293	gene:EFFGRG00000014293	-	2:6793523-6793617	3dpi	7dpi	NOTEST	0	0	0	0	1	1	no	0.001	0.001	0
gene:EFFGRG00000014293	gene:EFFGRG00000014293	-	2:6793523-6793617	5dpi	7dpi	NOTEST	0	0	0	0	1	1	no	0.001	0.001	0
gene:EFFGRG00000014293	gene:EFFGRG00000014293	-	2:6793523-6793617	3dpi	invitro	NOTEST	0	0	0	0	1	1	no	0.001	0.001	0
gene:EFFGRG00000014293	gene:EFFGRG00000014293	-	2:6793523-6793617	5dpi	invitro	NOTEST	0	0	0	0	1	1	no	0.001	0.001	0
gene:EFFGRG00000014293	gene:EFFGRG00000014293	-	2:6793523-6793617	7dpi	invitro	NOTEST	0	0	0	0	1	1	no	0.001	0.001	0
gene:EFFGRG00000014294	gene:EFFGRG00000014294	-	4:8321827-8325348	3dpi	5dpi	NOTEST	0	0	0	0	1	1	no	0.001	0.001	0
gene:EFFGRG00000014294	gene:EFFGRG00000014294	-	4:8321827-8325348	3dpi	7dpi	NOTEST	0	0	0	0	1	1	no	0.001	0.001	0
gene:EFFGRG00000014294	gene:EFFGRG00000014294	-	4:8321827-8325348	5dpi	7dpi	NOTEST	0	0	0	0	1	1	no	0.001	0.001	0
gene:EFFGRG00000014294	gene:EFFGRG00000014294	-	4:8321827-8325348	3dpi	invitro	NOTEST	0	0	0	0	1	1	no	0.001	0.001	0
gene:EFFGRG00000014294	gene:EFFGRG00000014294	-	4:8321827-8325348	5dpi	invitro	NOTEST	0	0	0	0	1	1	no	0.001	0.001	0
gene:EFFGRG00000014294	gene:EFFGRG00000014294	-	4:8321827-8325348	7dpi	invitro	NOTEST	0	0	0	0	1	1	no	0.001	0.001	0
gene:EFFGRG00000014296	gene:EFFGRG00000014296	-	1:5382955-5383027	3dpi	5dpi	NOTEST	0	0	0	0	1	1	no	0.001	0.001	0
gene:EFFGRG00000014296	gene:EFFGRG00000014296	-	1:5382955-5383027	3dpi	7dpi	NOTEST	0	0	0	0	1	1	no	0.001	0.001	0
gene:EFFGRG00000014296	gene:EFFGRG00000014296	-	1:5382955-5383027	5dpi	7dpi	NOTEST	0	0	0	0	1	1	no	0.001	0.001	0
gene:EFFGRG00000014296	gene:EFFGRG00000014296	-	1:5382955-5383027	3dpi	invitro	NOTEST	0	0	0	0	1	1	no	0.001	0.001	0
gene:EFFGRG00000014296	gene:EFFGRG00000014296	-	1:5382955-5383027	5dpi	invitro	NOTEST	0	0	0	0	1	1	no	0.001	0.001	0
gene:EFFGRG00000014296	gene:EFFGRG00000014296	-	1:5382955-5383027	7dpi	invitro	NOTEST	0	0	0	0	1	1	no	0.001	0.001	0
gene:EFFGRG00000014299	gene:EFFGRG00000014299	-	4:8874539-8876335	3dpi	5dpi	NOTEST	0	0	0	0	1	1	no	0.001	0.001	0
gene:EFFGRG00000014299	gene:EFFGRG00000014299	-	4:8874539-8876335	3dpi	7dpi	NOTEST	0	0	0	0	1	1	no	0.001	0.001	0
gene:EFFGRG00000014299	gene:EFFGRG00000014299	-	4:8874539-8876335	5dpi	7dpi	NOTEST	0	0	0	0	1	1	no	0.001	0.001	0
gene:EFFGRG00000014299	gene:EFFGRG00000014299	-	4:8874539-8876335	3dpi	invitro	NOTEST	0	0	0	0	1	1	no	0.001	0.001	0
gene:EFFGRG00000014299	gene:EFFGRG00000014299	-	4:8874539-8876335	5dpi	invitro	NOTEST	0	0	0	0	1	1	no	0.001	0.001	0
gene:EFFGRG00000014299	gene:EFFGRG00000014299	-	4:8874539-8876335	7dpi	invitro	NOTEST	0	0	0	0	1	1	no	0.001	0.001	0
gene:EFFGRG00000014302	gene:EFFGRG00000014302	-	4:9245723-9247519	3dpi	5dpi	NOTEST	0	0	0	0	1	1	no	0.001	0.001	0
gene:EFFGRG00000014302	gene:EFFGRG00000014302	-	4:9245723-9247519	3dpi	7dpi	NOTEST	0	0	0	0	1	1	no	0.001	0.001	0
gene:EFFGRG00000014302	gene:EFFGRG00000014302	-	4:9245723-9247519	5dpi	7dpi	NOTEST	0	0	0	0	1	1	no	0.001	0.001	0
gene:EFFGRG00000014302	gene:EFFGRG00000014302	-	4:9245723-9247519	3dpi	invitro	NOTEST	0	0	0	0	1	1	no	0.001	0.001	0
gene:EFFGRG00000014302	gene:EFFGRG00000014302	-	4:9245723-9247519	5dpi	invitro	NOTEST	0	0	0	0	1	1	no	0.001	0.001	0
gene:EFFGRG00000014302	gene:EFFGRG00000014302	-	4:9245723-9247519	7dpi	invitro	NOTEST	0	0	0	0	1	1	no	0.001	0.001	0
gene:EFFGRG00000014303	gene:EFFGRG00000014303	-	2:7978286-7978406	3dpi	5dpi	NOTEST	0	0	0	0	1	1	no	0.001	0.001	0
gene:EFFGRG00000014303	gene:EFFGRG00000014303	-	2:7978286-7978406	3dpi	7dpi	NOTEST	0	0	0	0	1	1	no	0.001	0.001	0
gene:EFFGRG00000014303	gene:EFFGRG00000014303	-	2:7978286-7978406	5dpi	7dpi	NOTEST	0	0	0	0	1	1	no	0.001	0.001	0
gene:EFFGRG00000014303	gene:EFFGRG00000014303	-	2:7978286-7978406	3dpi	invitro	NOTEST	0	0	0	0	1	1	no	0.001	0.001	0
gene:EFFGRG00000014303	gene:EFFGRG00000014303	-	2:7978286-7978406	5dpi	invitro	NOTEST	0	0	0	0	1	1	no	0.001	0.001	0
gene:EFFGRG00000014303	gene:EFFGRG00000014303	-	2:7978286-7978406	7dpi	invitro	NOTEST	0	0	0	0	1	1	no	0.001	0.001	0
gene:EFFGRG00000014304	gene:EFFGRG00000014304	-	4:8136235-8139756	3dpi	5dpi	NOTEST	0	0	0	0	1	1	no	0.001	0.001	0
gene:EFFGRG00000014304	gene:EFFGRG00000014304	-	4:8136235-8139756	3dpi	7dpi	NOTEST	0	0	0	0	1	1	no	0.001	0.001	0
gene:EFFGRG00000014304	gene:EFFGRG00000014304	-	4:8136235-8139756	5dpi	7dpi	NOTEST	0	0	0	0	1	1	no	0.001	0.001	0
gene:EFFGRG00000014304	gene:EFFGRG00000014304	-	4:8136235-8139756	3dpi	invitro	NOTEST	0	0	0	0	1	1	no	0.001	0.001	0
gene:EFFGRG00000014304	gene:EFFGRG00000014304	-	4:8136235-8139756	5dpi	invitro	NOTEST	0	0	0	0	1	1	no	0.001	0.001	0
gene:EFFGRG00000014304	gene:EFFGRG00000014304	-	4:8136235-8139756	7dpi	invitro	NOTEST	0	0	0	0	1	1	no	0.001	0.001	0
gene:EFFGRG00000014305	gene:EFFGRG00000014305	-	4:9234321-9237842	3dpi	5dpi	NOTEST	0	0	0	0	1	1	no	0.001	0.001	0
gene:EFFGRG00000014305	gene:EFFGRG00000014305	-	4:9234321-9237842	3dpi	7dpi	NOTEST	0	0	0	0	1	1	no	0.001	0.001	0
gene:EFFGRG00000014305	gene:EFFGRG00000014305	-	4:9234321-9237842	5dpi	7dpi	NOTEST	0	0	0	0	1	1	no	0.001	0.001	0
gene:EFFGRG00000014305	gene:EFFGRG00000014305	-	4:9234321-9237842	3dpi	invitro	NOTEST	0	0	0	0	1	1	no	0.001	0.001	0
gene:EFFGRG00000014305	gene:EFFGRG00000014305	-	4:9234321-9237842	5dpi	invitro	NOTEST	0	0	0	0	1	1	no	0.001	0.001	0
gene:EFFGRG00000014305	gene:EFFGRG00000014305	-	4:9234321-9237842	7dpi	invitro	NOTEST	0	0	0	0	1	1	no	0.001	0.001	0
gene:EFFGRG00000014306	gene:EFFGRG00000014306	-	2:6605434-6605516	3dpi	5dpi	NOTEST	26.5964	0	#NAME?	0	1	1	no	26.5974	0.001	-14.699
gene:EFFGRG00000014306	gene:EFFGRG00000014306	-	2:6605434-6605516	3dpi	7dpi	NOTEST	26.5964	0	#NAME?	0	1	1	no	26.5974	0.001	-14.699
gene:EFFGRG00000014306	gene:EFFGRG00000014306	-	2:6605434-6605516	5dpi	7dpi	NOTEST	0	0	0	0	1	1	no	0.001	0.001	0
gene:EFFGRG00000014306	gene:EFFGRG00000014306	-	2:6605434-6605516	3dpi	invitro	NOTEST	26.5964	3.50488	-2.9238	0	1	1	no	26.5974	3.50588	-2.92344
gene:EFFGRG00000014306	gene:EFFGRG00000014306	-	2:6605434-6605516	5dpi	invitro	NOTEST	0	3.50488	inf	0	1	1	no	0.001	3.50588	11.7756
gene:EFFGRG00000014306	gene:EFFGRG00000014306	-	2:6605434-6605516	7dpi	invitro	NOTEST	0	3.50488	inf	0	1	1	no	0.001	3.50588	11.7756
gene:EFFGRG00000014311	gene:EFFGRG00000014311	-	4:8979132-8982653	3dpi	5dpi	NOTEST	0	0	0	0	1	1	no	0.001	0.001	0
gene:EFFGRG00000014311	gene:EFFGRG00000014311	-	4:8979132-8982653	3dpi	7dpi	NOTEST	0	0	0	0	1	1	no	0.001	0.001	0
gene:EFFGRG00000014311	gene:EFFGRG00000014311	-	4:8979132-8982653	5dpi	7dpi	NOTEST	0	0	0	0	1	1	no	0.001	0.001	0
gene:EFFGRG00000014311	gene:EFFGRG00000014311	-	4:8979132-8982653	3dpi	invitro	NOTEST	0	0	0	0	1	1	no	0.001	0.001	0
gene:EFFGRG00000014311	gene:EFFGRG00000014311	-	4:8979132-8982653	5dpi	invitro	NOTEST	0	0	0	0	1	1	no	0.001	0.001	0
gene:EFFGRG00000014311	gene:EFFGRG00000014311	-	4:8979132-8982653	7dpi	invitro	NOTEST	0	0	0	0	1	1	no	0.001	0.001	0
gene:EFFGRG00000014312	gene:EFFGRG00000014312	-	4:9319384-9322905	3dpi	5dpi	NOTEST	0	0	0	0	1	1	no	0.001	0.001	0
gene:EFFGRG00000014312	gene:EFFGRG00000014312	-	4:9319384-9322905	3dpi	7dpi	NOTEST	0	0	0	0	1	1	no	0.001	0.001	0
gene:EFFGRG00000014312	gene:EFFGRG00000014312	-	4:9319384-9322905	5dpi	7dpi	NOTEST	0	0	0	0	1	1	no	0.001	0.001	0
gene:EFFGRG00000014312	gene:EFFGRG00000014312	-	4:9319384-9322905	3dpi	invitro	NOTEST	0	0	0	0	1	1	no	0.001	0.001	0
gene:EFFGRG00000014312	gene:EFFGRG00000014312	-	4:9319384-9322905	5dpi	invitro	NOTEST	0	0	0	0	1	1	no	0.001	0.001	0
gene:EFFGRG00000014312	gene:EFFGRG00000014312	-	4:9319384-9322905	7dpi	invitro	NOTEST	0	0	0	0	1	1	no	0.001	0.001	0
gene:EFFGRG00000014313	gene:EFFGRG00000014313	-	4:8685278-8688799	3dpi	5dpi	NOTEST	0	0	0	0	1	1	no	0.001	0.001	0
gene:EFFGRG00000014313	gene:EFFGRG00000014313	-	4:8685278-8688799	3dpi	7dpi	NOTEST	0	0	0	0	1	1	no	0.001	0.001	0
gene:EFFGRG00000014313	gene:EFFGRG00000014313	-	4:8685278-8688799	5dpi	7dpi	NOTEST	0	0	0	0	1	1	no	0.001	0.001	0
gene:EFFGRG00000014313	gene:EFFGRG00000014313	-	4:8685278-8688799	3dpi	invitro	NOTEST	0	0	0	0	1	1	no	0.001	0.001	0
gene:EFFGRG00000014313	gene:EFFGRG00000014313	-	4:8685278-8688799	5dpi	invitro	NOTEST	0	0	0	0	1	1	no	0.001	0.001	0
gene:EFFGRG00000014313	gene:EFFGRG00000014313	-	4:8685278-8688799	7dpi	invitro	NOTEST	0	0	0	0	1	1	no	0.001	0.001	0
gene:EFFGRG00000014314	gene:EFFGRG00000014314	-	4:3498090-3499463	3dpi	invitro	OK	71.9557	27.4312	-1.39129	-0.101257	0.5728	0.702726	no	71.9567	27.4322	-1.39126
gene:EFFGRG00000014314	gene:EFFGRG00000014314	-	4:3498090-3499463	3dpi	5dpi	OK	71.9557	77.4532	0.106217	0.0724724	0.91935	0.952629	no	71.9567	77.4542	0.106214
gene:EFFGRG00000014314	gene:EFFGRG00000014314	-	4:3498090-3499463	3dpi	7dpi	OK	71.9557	91.4759	0.346283	0.196888	0.8688	0.920372	no	71.9567	91.4769	0.346278
gene:EFFGRG00000014314	gene:EFFGRG00000014314	-	4:3498090-3499463	5dpi	7dpi	OK	77.4532	91.4759	0.240066	0.135675	0.89155	0.934965	no	77.4542	91.4769	0.240064
gene:EFFGRG00000014314	gene:EFFGRG00000014314	-	4:3498090-3499463	5dpi	invitro	OK	77.4532	27.4312	-1.49751	-0.108977	0.597	0.722888	no	77.4542	27.4322	-1.49747
gene:EFFGRG00000014314	gene:EFFGRG00000014314	-	4:3498090-3499463	7dpi	invitro	OK	91.4759	27.4312	-1.73757	-0.126131	0.4964	0.637706	no	91.4769	27.4322	-1.73754
gene:EFFGRG00000014315	gene:EFFGRG00000014315	-	4:9222524-9224320	3dpi	5dpi	NOTEST	0	0	0	0	1	1	no	0.001	0.001	0
gene:EFFGRG00000014315	gene:EFFGRG00000014315	-	4:9222524-9224320	3dpi	7dpi	NOTEST	0	0	0	0	1	1	no	0.001	0.001	0
gene:EFFGRG00000014315	gene:EFFGRG00000014315	-	4:9222524-9224320	5dpi	7dpi	NOTEST	0	0	0	0	1	1	no	0.001	0.001	0
gene:EFFGRG00000014315	gene:EFFGRG00000014315	-	4:9222524-9224320	3dpi	invitro	NOTEST	0	0	0	0	1	1	no	0.001	0.001	0
gene:EFFGRG00000014315	gene:EFFGRG00000014315	-	4:9222524-9224320	5dpi	invitro	NOTEST	0	0	0	0	1	1	no	0.001	0.001	0
gene:EFFGRG00000014315	gene:EFFGRG00000014315	-	4:9222524-9224320	7dpi	invitro	NOTEST	0	0	0	0	1	1	no	0.001	0.001	0
gene:EFFGRG00000014316	gene:EFFGRG00000014316	-	4:8016176-8017972	3dpi	5dpi	NOTEST	0	0	0	0	1	1	no	0.001	0.001	0
gene:EFFGRG00000014316	gene:EFFGRG00000014316	-	4:8016176-8017972	3dpi	7dpi	NOTEST	0	0	0	0	1	1	no	0.001	0.001	0
gene:EFFGRG00000014316	gene:EFFGRG00000014316	-	4:8016176-8017972	5dpi	7dpi	NOTEST	0	0	0	0	1	1	no	0.001	0.001	0
gene:EFFGRG00000014316	gene:EFFGRG00000014316	-	4:8016176-8017972	3dpi	invitro	NOTEST	0	0	0	0	1	1	no	0.001	0.001	0
gene:EFFGRG00000014316	gene:EFFGRG00000014316	-	4:8016176-8017972	5dpi	invitro	NOTEST	0	0	0	0	1	1	no	0.001	0.001	0
gene:EFFGRG00000014316	gene:EFFGRG00000014316	-	4:8016176-8017972	7dpi	invitro	NOTEST	0	0	0	0	1	1	no	0.001	0.001	0
gene:EFFGRG00000014317	gene:EFFGRG00000014317	-	4:3374544-3374664	3dpi	5dpi	NOTEST	0	0	0	0	1	1	no	0.001	0.001	0
gene:EFFGRG00000014317	gene:EFFGRG00000014317	-	4:3374544-3374664	3dpi	7dpi	NOTEST	0	0	0	0	1	1	no	0.001	0.001	0
gene:EFFGRG00000014317	gene:EFFGRG00000014317	-	4:3374544-3374664	5dpi	7dpi	NOTEST	0	0	0	0	1	1	no	0.001	0.001	0
gene:EFFGRG00000014317	gene:EFFGRG00000014317	-	4:3374544-3374664	3dpi	invitro	NOTEST	0	0	0	0	1	1	no	0.001	0.001	0
gene:EFFGRG00000014317	gene:EFFGRG00000014317	-	4:3374544-3374664	5dpi	invitro	NOTEST	0	0	0	0	1	1	no	0.001	0.001	0
gene:EFFGRG00000014317	gene:EFFGRG00000014317	-	4:3374544-3374664	7dpi	invitro	NOTEST	0	0	0	0	1	1	no	0.001	0.001	0
gene:EFFGRG00000014318	gene:EFFGRG00000014318	-	4:8959602-8961398	3dpi	5dpi	NOTEST	0	0	0	0	1	1	no	0.001	0.001	0
gene:EFFGRG00000014318	gene:EFFGRG00000014318	-	4:8959602-8961398	3dpi	7dpi	NOTEST	0	0	0	0	1	1	no	0.001	0.001	0
gene:EFFGRG00000014318	gene:EFFGRG00000014318	-	4:8959602-8961398	5dpi	7dpi	NOTEST	0	0	0	0	1	1	no	0.001	0.001	0
gene:EFFGRG00000014318	gene:EFFGRG00000014318	-	4:8959602-8961398	3dpi	invitro	NOTEST	0	0	0	0	1	1	no	0.001	0.001	0
gene:EFFGRG00000014318	gene:EFFGRG00000014318	-	4:8959602-8961398	5dpi	invitro	NOTEST	0	0	0	0	1	1	no	0.001	0.001	0
gene:EFFGRG00000014318	gene:EFFGRG00000014318	-	4:8959602-8961398	7dpi	invitro	NOTEST	0	0	0	0	1	1	no	0.001	0.001	0
gene:EFFGRG00000014320	gene:EFFGRG00000014320	-	4:4769126-4769227	3dpi	5dpi	NOTEST	0	0	0	0	1	1	no	0.001	0.001	0
gene:EFFGRG00000014320	gene:EFFGRG00000014320	-	4:4769126-4769227	3dpi	7dpi	NOTEST	0	0	0	0	1	1	no	0.001	0.001	0
gene:EFFGRG00000014320	gene:EFFGRG00000014320	-	4:4769126-4769227	5dpi	7dpi	NOTEST	0	0	0	0	1	1	no	0.001	0.001	0
gene:EFFGRG00000014320	gene:EFFGRG00000014320	-	4:4769126-4769227	3dpi	invitro	NOTEST	0	0	0	0	1	1	no	0.001	0.001	0
gene:EFFGRG00000014320	gene:EFFGRG00000014320	-	4:4769126-4769227	5dpi	invitro	NOTEST	0	0	0	0	1	1	no	0.001	0.001	0
gene:EFFGRG00000014320	gene:EFFGRG00000014320	-	4:4769126-4769227	7dpi	invitro	NOTEST	0	0	0	0	1	1	no	0.001	0.001	0
gene:EFFGRG00000014321	gene:EFFGRG00000014321	-	4:8271365-8273161	3dpi	5dpi	NOTEST	0	0	0	0	1	1	no	0.001	0.001	0
gene:EFFGRG00000014321	gene:EFFGRG00000014321	-	4:8271365-8273161	3dpi	7dpi	NOTEST	0	0	0	0	1	1	no	0.001	0.001	0
gene:EFFGRG00000014321	gene:EFFGRG00000014321	-	4:8271365-8273161	5dpi	7dpi	NOTEST	0	0	0	0	1	1	no	0.001	0.001	0
gene:EFFGRG00000014321	gene:EFFGRG00000014321	-	4:8271365-8273161	3dpi	invitro	NOTEST	0	0	0	0	1	1	no	0.001	0.001	0
gene:EFFGRG00000014321	gene:EFFGRG00000014321	-	4:8271365-8273161	5dpi	invitro	NOTEST	0	0	0	0	1	1	no	0.001	0.001	0
gene:EFFGRG00000014321	gene:EFFGRG00000014321	-	4:8271365-8273161	7dpi	invitro	NOTEST	0	0	0	0	1	1	no	0.001	0.001	0
gene:EFFGRG00000014322	gene:EFFGRG00000014322	-	4:8967335-8969131	3dpi	5dpi	NOTEST	0	0	0	0	1	1	no	0.001	0.001	0
gene:EFFGRG00000014322	gene:EFFGRG00000014322	-	4:8967335-8969131	3dpi	7dpi	NOTEST	0	0	0	0	1	1	no	0.001	0.001	0
gene:EFFGRG00000014322	gene:EFFGRG00000014322	-	4:8967335-8969131	5dpi	7dpi	NOTEST	0	0	0	0	1	1	no	0.001	0.001	0
gene:EFFGRG00000014322	gene:EFFGRG00000014322	-	4:8967335-8969131	3dpi	invitro	NOTEST	0	0	0	0	1	1	no	0.001	0.001	0
gene:EFFGRG00000014322	gene:EFFGRG00000014322	-	4:8967335-8969131	5dpi	invitro	NOTEST	0	0	0	0	1	1	no	0.001	0.001	0
gene:EFFGRG00000014322	gene:EFFGRG00000014322	-	4:8967335-8969131	7dpi	invitro	NOTEST	0	0	0	0	1	1	no	0.001	0.001	0
gene:EFFGRG00000014323	gene:EFFGRG00000014323	-	4:8329560-8333081	3dpi	5dpi	NOTEST	0	0	0	0	1	1	no	0.001	0.001	0
gene:EFFGRG00000014323	gene:EFFGRG00000014323	-	4:8329560-8333081	3dpi	7dpi	NOTEST	0	0	0	0	1	1	no	0.001	0.001	0
gene:EFFGRG00000014323	gene:EFFGRG00000014323	-	4:8329560-8333081	5dpi	7dpi	NOTEST	0	0	0	0	1	1	no	0.001	0.001	0
gene:EFFGRG00000014323	gene:EFFGRG00000014323	-	4:8329560-8333081	3dpi	invitro	NOTEST	0	0	0	0	1	1	no	0.001	0.001	0
gene:EFFGRG00000014323	gene:EFFGRG00000014323	-	4:8329560-8333081	5dpi	invitro	NOTEST	0	0	0	0	1	1	no	0.001	0.001	0
gene:EFFGRG00000014323	gene:EFFGRG00000014323	-	4:8329560-8333081	7dpi	invitro	NOTEST	0	0	0	0	1	1	no	0.001	0.001	0
gene:EFFGRG00000014324	gene:EFFGRG00000014324	-	4:8998267-9000063	3dpi	5dpi	NOTEST	0	0	0	0	1	1	no	0.001	0.001	0
gene:EFFGRG00000014324	gene:EFFGRG00000014324	-	4:8998267-9000063	3dpi	7dpi	NOTEST	0	0	0	0	1	1	no	0.001	0.001	0
gene:EFFGRG00000014324	gene:EFFGRG00000014324	-	4:8998267-9000063	5dpi	7dpi	NOTEST	0	0	0	0	1	1	no	0.001	0.001	0
gene:EFFGRG00000014324	gene:EFFGRG00000014324	-	4:8998267-9000063	3dpi	invitro	NOTEST	0	0	0	0	1	1	no	0.001	0.001	0
gene:EFFGRG00000014324	gene:EFFGRG00000014324	-	4:8998267-9000063	5dpi	invitro	NOTEST	0	0	0	0	1	1	no	0.001	0.001	0
gene:EFFGRG00000014324	gene:EFFGRG00000014324	-	4:8998267-9000063	7dpi	invitro	NOTEST	0	0	0	0	1	1	no	0.001	0.001	0
gene:EFFGRG00000014325	gene:EFFGRG00000014325	-	4:9114262-9116058	3dpi	5dpi	NOTEST	0	0	0	0	1	1	no	0.001	0.001	0
gene:EFFGRG00000014325	gene:EFFGRG00000014325	-	4:9114262-9116058	3dpi	7dpi	NOTEST	0	0	0	0	1	1	no	0.001	0.001	0
gene:EFFGRG00000014325	gene:EFFGRG00000014325	-	4:9114262-9116058	5dpi	7dpi	NOTEST	0	0	0	0	1	1	no	0.001	0.001	0
gene:EFFGRG00000014325	gene:EFFGRG00000014325	-	4:9114262-9116058	3dpi	invitro	NOTEST	0	0	0	0	1	1	no	0.001	0.001	0
gene:EFFGRG00000014325	gene:EFFGRG00000014325	-	4:9114262-9116058	5dpi	invitro	NOTEST	0	0	0	0	1	1	no	0.001	0.001	0
gene:EFFGRG00000014325	gene:EFFGRG00000014325	-	4:9114262-9116058	7dpi	invitro	NOTEST	0	0	0	0	1	1	no	0.001	0.001	0
gene:EFFGRG00000014326	gene:EFFGRG00000014326	-	4:9315320-9317116	3dpi	5dpi	NOTEST	0	0	0	0	1	1	no	0.001	0.001	0
gene:EFFGRG00000014326	gene:EFFGRG00000014326	-	4:9315320-9317116	3dpi	7dpi	NOTEST	0	0	0	0	1	1	no	0.001	0.001	0
gene:EFFGRG00000014326	gene:EFFGRG00000014326	-	4:9315320-9317116	5dpi	7dpi	NOTEST	0	0	0	0	1	1	no	0.001	0.001	0
gene:EFFGRG00000014326	gene:EFFGRG00000014326	-	4:9315320-9317116	3dpi	invitro	NOTEST	0	0	0	0	1	1	no	0.001	0.001	0
gene:EFFGRG00000014326	gene:EFFGRG00000014326	-	4:9315320-9317116	5dpi	invitro	NOTEST	0	0	0	0	1	1	no	0.001	0.001	0
gene:EFFGRG00000014326	gene:EFFGRG00000014326	-	4:9315320-9317116	7dpi	invitro	NOTEST	0	0	0	0	1	1	no	0.001	0.001	0
gene:EFFGRG00000014327	gene:EFFGRG00000014327	-	1:4271986-4272069	3dpi	5dpi	NOTEST	0	0	0	0	1	1	no	0.001	0.001	0
gene:EFFGRG00000014327	gene:EFFGRG00000014327	-	1:4271986-4272069	3dpi	7dpi	NOTEST	0	0	0	0	1	1	no	0.001	0.001	0
gene:EFFGRG00000014327	gene:EFFGRG00000014327	-	1:4271986-4272069	5dpi	7dpi	NOTEST	0	0	0	0	1	1	no	0.001	0.001	0
gene:EFFGRG00000014327	gene:EFFGRG00000014327	-	1:4271986-4272069	3dpi	invitro	NOTEST	0	0	0	0	1	1	no	0.001	0.001	0
gene:EFFGRG00000014327	gene:EFFGRG00000014327	-	1:4271986-4272069	5dpi	invitro	NOTEST	0	0	0	0	1	1	no	0.001	0.001	0
gene:EFFGRG00000014327	gene:EFFGRG00000014327	-	1:4271986-4272069	7dpi	invitro	NOTEST	0	0	0	0	1	1	no	0.001	0.001	0
gene:EFFGRG00000014328	gene:EFFGRG00000014328	-	4:8240433-8242229	3dpi	5dpi	NOTEST	0	0	0	0	1	1	no	0.001	0.001	0
gene:EFFGRG00000014328	gene:EFFGRG00000014328	-	4:8240433-8242229	3dpi	7dpi	NOTEST	0	0	0	0	1	1	no	0.001	0.001	0
gene:EFFGRG00000014328	gene:EFFGRG00000014328	-	4:8240433-8242229	5dpi	7dpi	NOTEST	0	0	0	0	1	1	no	0.001	0.001	0
gene:EFFGRG00000014328	gene:EFFGRG00000014328	-	4:8240433-8242229	3dpi	invitro	NOTEST	0	0	0	0	1	1	no	0.001	0.001	0
gene:EFFGRG00000014328	gene:EFFGRG00000014328	-	4:8240433-8242229	5dpi	invitro	NOTEST	0	0	0	0	1	1	no	0.001	0.001	0
gene:EFFGRG00000014328	gene:EFFGRG00000014328	-	4:8240433-8242229	7dpi	invitro	NOTEST	0	0	0	0	1	1	no	0.001	0.001	0
gene:EFFGRG00000014329	gene:EFFGRG00000014329	-	4:8592482-8596003	3dpi	5dpi	NOTEST	0	0	0	0	1	1	no	0.001	0.001	0
gene:EFFGRG00000014329	gene:EFFGRG00000014329	-	4:8592482-8596003	3dpi	7dpi	NOTEST	0	0	0	0	1	1	no	0.001	0.001	0
gene:EFFGRG00000014329	gene:EFFGRG00000014329	-	4:8592482-8596003	5dpi	7dpi	NOTEST	0	0	0	0	1	1	no	0.001	0.001	0
gene:EFFGRG00000014329	gene:EFFGRG00000014329	-	4:8592482-8596003	3dpi	invitro	NOTEST	0	0	0	0	1	1	no	0.001	0.001	0
gene:EFFGRG00000014329	gene:EFFGRG00000014329	-	4:8592482-8596003	5dpi	invitro	NOTEST	0	0	0	0	1	1	no	0.001	0.001	0
gene:EFFGRG00000014329	gene:EFFGRG00000014329	-	4:8592482-8596003	7dpi	invitro	NOTEST	0	0	0	0	1	1	no	0.001	0.001	0
gene:EFFGRG00000014331	gene:EFFGRG00000014331	-	1:5076015-5076087	3dpi	5dpi	NOTEST	0	0	0	0	1	1	no	0.001	0.001	0
gene:EFFGRG00000014331	gene:EFFGRG00000014331	-	1:5076015-5076087	3dpi	7dpi	NOTEST	0	0	0	0	1	1	no	0.001	0.001	0
gene:EFFGRG00000014331	gene:EFFGRG00000014331	-	1:5076015-5076087	5dpi	7dpi	NOTEST	0	0	0	0	1	1	no	0.001	0.001	0
gene:EFFGRG00000014331	gene:EFFGRG00000014331	-	1:5076015-5076087	3dpi	invitro	NOTEST	0	0	0	0	1	1	no	0.001	0.001	0
gene:EFFGRG00000014331	gene:EFFGRG00000014331	-	1:5076015-5076087	5dpi	invitro	NOTEST	0	0	0	0	1	1	no	0.001	0.001	0
gene:EFFGRG00000014331	gene:EFFGRG00000014331	-	1:5076015-5076087	7dpi	invitro	NOTEST	0	0	0	0	1	1	no	0.001	0.001	0
gene:EFFGRG00000014333	gene:EFFGRG00000014333	-	1:898247-898342	3dpi	5dpi	NOTEST	0	0	0	0	1	1	no	0.001	0.001	0
gene:EFFGRG00000014333	gene:EFFGRG00000014333	-	1:898247-898342	3dpi	7dpi	NOTEST	0	0	0	0	1	1	no	0.001	0.001	0
gene:EFFGRG00000014333	gene:EFFGRG00000014333	-	1:898247-898342	5dpi	7dpi	NOTEST	0	0	0	0	1	1	no	0.001	0.001	0
gene:EFFGRG00000014333	gene:EFFGRG00000014333	-	1:898247-898342	3dpi	invitro	NOTEST	0	0	0	0	1	1	no	0.001	0.001	0
gene:EFFGRG00000014333	gene:EFFGRG00000014333	-	1:898247-898342	5dpi	invitro	NOTEST	0	0	0	0	1	1	no	0.001	0.001	0
gene:EFFGRG00000014333	gene:EFFGRG00000014333	-	1:898247-898342	7dpi	invitro	NOTEST	0	0	0	0	1	1	no	0.001	0.001	0
gene:EFFGRG00000014334	gene:EFFGRG00000014334	-	4:8298628-8302149	3dpi	5dpi	NOTEST	0	0	0	0	1	1	no	0.001	0.001	0
gene:EFFGRG00000014334	gene:EFFGRG00000014334	-	4:8298628-8302149	3dpi	7dpi	NOTEST	0	0	0	0	1	1	no	0.001	0.001	0
gene:EFFGRG00000014334	gene:EFFGRG00000014334	-	4:8298628-8302149	5dpi	7dpi	NOTEST	0	0	0	0	1	1	no	0.001	0.001	0
gene:EFFGRG00000014334	gene:EFFGRG00000014334	-	4:8298628-8302149	3dpi	invitro	NOTEST	0	0	0	0	1	1	no	0.001	0.001	0
gene:EFFGRG00000014334	gene:EFFGRG00000014334	-	4:8298628-8302149	5dpi	invitro	NOTEST	0	0	0	0	1	1	no	0.001	0.001	0
gene:EFFGRG00000014334	gene:EFFGRG00000014334	-	4:8298628-8302149	7dpi	invitro	NOTEST	0	0	0	0	1	1	no	0.001	0.001	0
gene:EFFGRG00000014335	gene:EFFGRG00000014335	-	4:8975068-8976864	3dpi	5dpi	NOTEST	0	0	0	0	1	1	no	0.001	0.001	0
gene:EFFGRG00000014335	gene:EFFGRG00000014335	-	4:8975068-8976864	3dpi	7dpi	NOTEST	0	0	0	0	1	1	no	0.001	0.001	0
gene:EFFGRG00000014335	gene:EFFGRG00000014335	-	4:8975068-8976864	5dpi	7dpi	NOTEST	0	0	0	0	1	1	no	0.001	0.001	0
gene:EFFGRG00000014335	gene:EFFGRG00000014335	-	4:8975068-8976864	3dpi	invitro	NOTEST	0	0	0	0	1	1	no	0.001	0.001	0
gene:EFFGRG00000014335	gene:EFFGRG00000014335	-	4:8975068-8976864	5dpi	invitro	NOTEST	0	0	0	0	1	1	no	0.001	0.001	0
gene:EFFGRG00000014335	gene:EFFGRG00000014335	-	4:8975068-8976864	7dpi	invitro	NOTEST	0	0	0	0	1	1	no	0.001	0.001	0
gene:EFFGRG00000014336	gene:EFFGRG00000014336	-	4:5491910-5492054	5dpi	7dpi	OK	65.3252	163.372	1.32245	1.03292	0.0766	0.151948	no	65.3262	163.373	1.32244
gene:EFFGRG00000014336	gene:EFFGRG00000014336	-	4:5491910-5492054	3dpi	5dpi	OK	8.10035	65.3252	3.01158	2.76093	0.1995	0.325013	no	8.10135	65.3262	3.01143
gene:EFFGRG00000014336	gene:EFFGRG00000014336	-	4:5491910-5492054	3dpi	7dpi	OK	8.10035	163.372	4.33404	5.78759	0.2097	0.337491	no	8.10135	163.373	4.33386
gene:EFFGRG00000014336	gene:EFFGRG00000014336	-	4:5491910-5492054	5dpi	invitro	OK	65.3252	47.1546	-0.470242	-0.29455	0.5867	0.71397	no	65.3262	47.1556	-0.470233
gene:EFFGRG00000014336	gene:EFFGRG00000014336	-	4:5491910-5492054	7dpi	invitro	OK	163.372	47.1546	-1.7927	-1.29387	0.0218	0.0535668	no	163.373	47.1556	-1.79267
gene:EFFGRG00000014336	gene:EFFGRG00000014336	-	4:5491910-5492054	3dpi	invitro	OK	8.10035	47.1546	2.54134	2.09583	0.2148	0.343647	no	8.10135	47.1556	2.54119
gene:EFFGRG00000014337	gene:EFFGRG00000014337	-	4:9083330-9085126	3dpi	5dpi	NOTEST	0	0	0	0	1	1	no	0.001	0.001	0
gene:EFFGRG00000014337	gene:EFFGRG00000014337	-	4:9083330-9085126	3dpi	7dpi	NOTEST	0	0	0	0	1	1	no	0.001	0.001	0
gene:EFFGRG00000014337	gene:EFFGRG00000014337	-	4:9083330-9085126	5dpi	7dpi	NOTEST	0	0	0	0	1	1	no	0.001	0.001	0
gene:EFFGRG00000014337	gene:EFFGRG00000014337	-	4:9083330-9085126	3dpi	invitro	NOTEST	0	0	0	0	1	1	no	0.001	0.001	0
gene:EFFGRG00000014337	gene:EFFGRG00000014337	-	4:9083330-9085126	5dpi	invitro	NOTEST	0	0	0	0	1	1	no	0.001	0.001	0
gene:EFFGRG00000014337	gene:EFFGRG00000014337	-	4:9083330-9085126	7dpi	invitro	NOTEST	0	0	0	0	1	1	no	0.001	0.001	0
gene:EFFGRG00000014338	gene:EFFGRG00000014338	-	4:9311651-9315172	3dpi	5dpi	NOTEST	0	0	0	0	1	1	no	0.001	0.001	0
gene:EFFGRG00000014338	gene:EFFGRG00000014338	-	4:9311651-9315172	3dpi	7dpi	NOTEST	0	0	0	0	1	1	no	0.001	0.001	0
gene:EFFGRG00000014338	gene:EFFGRG00000014338	-	4:9311651-9315172	5dpi	7dpi	NOTEST	0	0	0	0	1	1	no	0.001	0.001	0
gene:EFFGRG00000014338	gene:EFFGRG00000014338	-	4:9311651-9315172	3dpi	invitro	NOTEST	0	0	0	0	1	1	no	0.001	0.001	0
gene:EFFGRG00000014338	gene:EFFGRG00000014338	-	4:9311651-9315172	5dpi	invitro	NOTEST	0	0	0	0	1	1	no	0.001	0.001	0
gene:EFFGRG00000014338	gene:EFFGRG00000014338	-	4:9311651-9315172	7dpi	invitro	NOTEST	0	0	0	0	1	1	no	0.001	0.001	0
gene:EFFGRG00000014339	gene:EFFGRG00000014339	-	2:4747761-4747881	3dpi	5dpi	NOTEST	0	0	0	0	1	1	no	0.001	0.001	0
gene:EFFGRG00000014339	gene:EFFGRG00000014339	-	2:4747761-4747881	3dpi	7dpi	NOTEST	0	0	0	0	1	1	no	0.001	0.001	0
gene:EFFGRG00000014339	gene:EFFGRG00000014339	-	2:4747761-4747881	5dpi	7dpi	NOTEST	0	0	0	0	1	1	no	0.001	0.001	0
gene:EFFGRG00000014339	gene:EFFGRG00000014339	-	2:4747761-4747881	3dpi	invitro	NOTEST	0	0	0	0	1	1	no	0.001	0.001	0
gene:EFFGRG00000014339	gene:EFFGRG00000014339	-	2:4747761-4747881	5dpi	invitro	NOTEST	0	0	0	0	1	1	no	0.001	0.001	0
gene:EFFGRG00000014339	gene:EFFGRG00000014339	-	2:4747761-4747881	7dpi	invitro	NOTEST	0	0	0	0	1	1	no	0.001	0.001	0
gene:EFFGRG00000014340	gene:EFFGRG00000014340	-	4:4676655-4676727	3dpi	5dpi	NOTEST	0	0	0	0	1	1	no	0.001	0.001	0
gene:EFFGRG00000014340	gene:EFFGRG00000014340	-	4:4676655-4676727	3dpi	7dpi	NOTEST	0	0	0	0	1	1	no	0.001	0.001	0
gene:EFFGRG00000014340	gene:EFFGRG00000014340	-	4:4676655-4676727	5dpi	7dpi	NOTEST	0	0	0	0	1	1	no	0.001	0.001	0
gene:EFFGRG00000014340	gene:EFFGRG00000014340	-	4:4676655-4676727	3dpi	invitro	NOTEST	0	0	0	0	1	1	no	0.001	0.001	0
gene:EFFGRG00000014340	gene:EFFGRG00000014340	-	4:4676655-4676727	5dpi	invitro	NOTEST	0	0	0	0	1	1	no	0.001	0.001	0
gene:EFFGRG00000014340	gene:EFFGRG00000014340	-	4:4676655-4676727	7dpi	invitro	NOTEST	0	0	0	0	1	1	no	0.001	0.001	0
gene:EFFGRG00000014341	gene:EFFGRG00000014341	-	4:8955933-8959454	3dpi	5dpi	NOTEST	0	0	0	0	1	1	no	0.001	0.001	0
gene:EFFGRG00000014341	gene:EFFGRG00000014341	-	4:8955933-8959454	3dpi	7dpi	NOTEST	0	0	0	0	1	1	no	0.001	0.001	0
gene:EFFGRG00000014341	gene:EFFGRG00000014341	-	4:8955933-8959454	5dpi	7dpi	NOTEST	0	0	0	0	1	1	no	0.001	0.001	0
gene:EFFGRG00000014341	gene:EFFGRG00000014341	-	4:8955933-8959454	3dpi	invitro	NOTEST	0	0	0	0	1	1	no	0.001	0.001	0
gene:EFFGRG00000014341	gene:EFFGRG00000014341	-	4:8955933-8959454	5dpi	invitro	NOTEST	0	0	0	0	1	1	no	0.001	0.001	0
gene:EFFGRG00000014341	gene:EFFGRG00000014341	-	4:8955933-8959454	7dpi	invitro	NOTEST	0	0	0	0	1	1	no	0.001	0.001	0
gene:EFFGRG00000014342	gene:EFFGRG00000014342	-	4:8778074-8781595	3dpi	5dpi	NOTEST	0	0	0	0	1	1	no	0.001	0.001	0
gene:EFFGRG00000014342	gene:EFFGRG00000014342	-	4:8778074-8781595	3dpi	7dpi	NOTEST	0	0	0	0	1	1	no	0.001	0.001	0
gene:EFFGRG00000014342	gene:EFFGRG00000014342	-	4:8778074-8781595	5dpi	7dpi	NOTEST	0	0	0	0	1	1	no	0.001	0.001	0
gene:EFFGRG00000014342	gene:EFFGRG00000014342	-	4:8778074-8781595	3dpi	invitro	NOTEST	0	0	0	0	1	1	no	0.001	0.001	0
gene:EFFGRG00000014342	gene:EFFGRG00000014342	-	4:8778074-8781595	5dpi	invitro	NOTEST	0	0	0	0	1	1	no	0.001	0.001	0
gene:EFFGRG00000014342	gene:EFFGRG00000014342	-	4:8778074-8781595	7dpi	invitro	NOTEST	0	0	0	0	1	1	no	0.001	0.001	0
gene:EFFGRG00000014345	gene:EFFGRG00000014345	-	4:9052398-9054194	3dpi	5dpi	NOTEST	0	0	0	0	1	1	no	0.001	0.001	0
gene:EFFGRG00000014345	gene:EFFGRG00000014345	-	4:9052398-9054194	3dpi	7dpi	NOTEST	0	0	0	0	1	1	no	0.001	0.001	0
gene:EFFGRG00000014345	gene:EFFGRG00000014345	-	4:9052398-9054194	5dpi	7dpi	NOTEST	0	0	0	0	1	1	no	0.001	0.001	0
gene:EFFGRG00000014345	gene:EFFGRG00000014345	-	4:9052398-9054194	3dpi	invitro	NOTEST	0	0	0	0	1	1	no	0.001	0.001	0
gene:EFFGRG00000014345	gene:EFFGRG00000014345	-	4:9052398-9054194	5dpi	invitro	NOTEST	0	0	0	0	1	1	no	0.001	0.001	0
gene:EFFGRG00000014345	gene:EFFGRG00000014345	-	4:9052398-9054194	7dpi	invitro	NOTEST	0	0	0	0	1	1	no	0.001	0.001	0
gene:EFFGRG00000014346	gene:EFFGRG00000014346	-	4:8078040-8079836	3dpi	5dpi	NOTEST	0	0	0	0	1	1	no	0.001	0.001	0
gene:EFFGRG00000014346	gene:EFFGRG00000014346	-	4:8078040-8079836	3dpi	7dpi	NOTEST	0	0	0	0	1	1	no	0.001	0.001	0
gene:EFFGRG00000014346	gene:EFFGRG00000014346	-	4:8078040-8079836	5dpi	7dpi	NOTEST	0	0	0	0	1	1	no	0.001	0.001	0
gene:EFFGRG00000014346	gene:EFFGRG00000014346	-	4:8078040-8079836	3dpi	invitro	NOTEST	0	0	0	0	1	1	no	0.001	0.001	0
gene:EFFGRG00000014346	gene:EFFGRG00000014346	-	4:8078040-8079836	5dpi	invitro	NOTEST	0	0	0	0	1	1	no	0.001	0.001	0
gene:EFFGRG00000014346	gene:EFFGRG00000014346	-	4:8078040-8079836	7dpi	invitro	NOTEST	0	0	0	0	1	1	no	0.001	0.001	0
gene:EFFGRG00000014347	gene:EFFGRG00000014347	-	2:6047116-6047236	3dpi	5dpi	NOTEST	0	0	0	0	1	1	no	0.001	0.001	0
gene:EFFGRG00000014347	gene:EFFGRG00000014347	-	2:6047116-6047236	3dpi	7dpi	NOTEST	0	0	0	0	1	1	no	0.001	0.001	0
gene:EFFGRG00000014347	gene:EFFGRG00000014347	-	2:6047116-6047236	5dpi	7dpi	NOTEST	0	0	0	0	1	1	no	0.001	0.001	0
gene:EFFGRG00000014347	gene:EFFGRG00000014347	-	2:6047116-6047236	3dpi	invitro	NOTEST	0	0	0	0	1	1	no	0.001	0.001	0
gene:EFFGRG00000014347	gene:EFFGRG00000014347	-	2:6047116-6047236	5dpi	invitro	NOTEST	0	0	0	0	1	1	no	0.001	0.001	0
gene:EFFGRG00000014347	gene:EFFGRG00000014347	-	2:6047116-6047236	7dpi	invitro	NOTEST	0	0	0	0	1	1	no	0.001	0.001	0
gene:EFFGRG00000014349	gene:EFFGRG00000014349	-	4:8414623-8418144	3dpi	5dpi	NOTEST	0	0	0	0	1	1	no	0.001	0.001	0
gene:EFFGRG00000014349	gene:EFFGRG00000014349	-	4:8414623-8418144	3dpi	7dpi	NOTEST	0	0	0	0	1	1	no	0.001	0.001	0
gene:EFFGRG00000014349	gene:EFFGRG00000014349	-	4:8414623-8418144	5dpi	7dpi	NOTEST	0	0	0	0	1	1	no	0.001	0.001	0
gene:EFFGRG00000014349	gene:EFFGRG00000014349	-	4:8414623-8418144	3dpi	invitro	NOTEST	0	0	0	0	1	1	no	0.001	0.001	0
gene:EFFGRG00000014349	gene:EFFGRG00000014349	-	4:8414623-8418144	5dpi	invitro	NOTEST	0	0	0	0	1	1	no	0.001	0.001	0
gene:EFFGRG00000014349	gene:EFFGRG00000014349	-	4:8414623-8418144	7dpi	invitro	NOTEST	0	0	0	0	1	1	no	0.001	0.001	0
gene:EFFGRG00000014352	gene:EFFGRG00000014352	-	4:8886336-8889857	3dpi	5dpi	NOTEST	0	0	0	0	1	1	no	0.001	0.001	0
gene:EFFGRG00000014352	gene:EFFGRG00000014352	-	4:8886336-8889857	3dpi	7dpi	NOTEST	0	0	0	0	1	1	no	0.001	0.001	0
gene:EFFGRG00000014352	gene:EFFGRG00000014352	-	4:8886336-8889857	5dpi	7dpi	NOTEST	0	0	0	0	1	1	no	0.001	0.001	0
gene:EFFGRG00000014352	gene:EFFGRG00000014352	-	4:8886336-8889857	3dpi	invitro	NOTEST	0	0	0	0	1	1	no	0.001	0.001	0
gene:EFFGRG00000014352	gene:EFFGRG00000014352	-	4:8886336-8889857	5dpi	invitro	NOTEST	0	0	0	0	1	1	no	0.001	0.001	0
gene:EFFGRG00000014352	gene:EFFGRG00000014352	-	4:8886336-8889857	7dpi	invitro	NOTEST	0	0	0	0	1	1	no	0.001	0.001	0
gene:EFFGRG00000014353	gene:EFFGRG00000014353	-	4:8217234-8219030	3dpi	5dpi	NOTEST	0	0	0	0	1	1	no	0.001	0.001	0
gene:EFFGRG00000014353	gene:EFFGRG00000014353	-	4:8217234-8219030	3dpi	7dpi	NOTEST	0	0	0	0	1	1	no	0.001	0.001	0
gene:EFFGRG00000014353	gene:EFFGRG00000014353	-	4:8217234-8219030	5dpi	7dpi	NOTEST	0	0	0	0	1	1	no	0.001	0.001	0
gene:EFFGRG00000014353	gene:EFFGRG00000014353	-	4:8217234-8219030	3dpi	invitro	NOTEST	0	0	0	0	1	1	no	0.001	0.001	0
gene:EFFGRG00000014353	gene:EFFGRG00000014353	-	4:8217234-8219030	5dpi	invitro	NOTEST	0	0	0	0	1	1	no	0.001	0.001	0
gene:EFFGRG00000014353	gene:EFFGRG00000014353	-	4:8217234-8219030	7dpi	invitro	NOTEST	0	0	0	0	1	1	no	0.001	0.001	0
gene:EFFGRG00000014355	gene:EFFGRG00000014355	-	4:9036932-9038728	3dpi	5dpi	NOTEST	0	0	0	0	1	1	no	0.001	0.001	0
gene:EFFGRG00000014355	gene:EFFGRG00000014355	-	4:9036932-9038728	3dpi	7dpi	NOTEST	0	0	0	0	1	1	no	0.001	0.001	0
gene:EFFGRG00000014355	gene:EFFGRG00000014355	-	4:9036932-9038728	5dpi	7dpi	NOTEST	0	0	0	0	1	1	no	0.001	0.001	0
gene:EFFGRG00000014355	gene:EFFGRG00000014355	-	4:9036932-9038728	3dpi	invitro	NOTEST	0	0	0	0	1	1	no	0.001	0.001	0
gene:EFFGRG00000014355	gene:EFFGRG00000014355	-	4:9036932-9038728	5dpi	invitro	NOTEST	0	0	0	0	1	1	no	0.001	0.001	0
gene:EFFGRG00000014355	gene:EFFGRG00000014355	-	4:9036932-9038728	7dpi	invitro	NOTEST	0	0	0	0	1	1	no	0.001	0.001	0
gene:EFFGRG00000014356	gene:EFFGRG00000014356	-	4:8627083-8628879	3dpi	5dpi	NOTEST	0	0	0	0	1	1	no	0.001	0.001	0
gene:EFFGRG00000014356	gene:EFFGRG00000014356	-	4:8627083-8628879	3dpi	7dpi	NOTEST	0	0	0	0	1	1	no	0.001	0.001	0
gene:EFFGRG00000014356	gene:EFFGRG00000014356	-	4:8627083-8628879	5dpi	7dpi	NOTEST	0	0	0	0	1	1	no	0.001	0.001	0
gene:EFFGRG00000014356	gene:EFFGRG00000014356	-	4:8627083-8628879	3dpi	invitro	NOTEST	0	0	0	0	1	1	no	0.001	0.001	0
gene:EFFGRG00000014356	gene:EFFGRG00000014356	-	4:8627083-8628879	5dpi	invitro	NOTEST	0	0	0	0	1	1	no	0.001	0.001	0
gene:EFFGRG00000014356	gene:EFFGRG00000014356	-	4:8627083-8628879	7dpi	invitro	NOTEST	0	0	0	0	1	1	no	0.001	0.001	0
gene:EFFGRG00000014357	gene:EFFGRG00000014357	-	4:9296185-9299706	3dpi	5dpi	NOTEST	0	0	0	0	1	1	no	0.001	0.001	0
gene:EFFGRG00000014357	gene:EFFGRG00000014357	-	4:9296185-9299706	3dpi	7dpi	NOTEST	0	0	0	0	1	1	no	0.001	0.001	0
gene:EFFGRG00000014357	gene:EFFGRG00000014357	-	4:9296185-9299706	5dpi	7dpi	NOTEST	0	0	0	0	1	1	no	0.001	0.001	0
gene:EFFGRG00000014357	gene:EFFGRG00000014357	-	4:9296185-9299706	3dpi	invitro	NOTEST	0	0	0	0	1	1	no	0.001	0.001	0
gene:EFFGRG00000014357	gene:EFFGRG00000014357	-	4:9296185-9299706	5dpi	invitro	NOTEST	0	0	0	0	1	1	no	0.001	0.001	0
gene:EFFGRG00000014357	gene:EFFGRG00000014357	-	4:9296185-9299706	7dpi	invitro	NOTEST	0	0	0	0	1	1	no	0.001	0.001	0
gene:EFFGRG00000014358	gene:EFFGRG00000014358	-	4:8654346-8657867	3dpi	5dpi	NOTEST	0	0	0	0	1	1	no	0.001	0.001	0
gene:EFFGRG00000014358	gene:EFFGRG00000014358	-	4:8654346-8657867	3dpi	7dpi	NOTEST	0	0	0	0	1	1	no	0.001	0.001	0
gene:EFFGRG00000014358	gene:EFFGRG00000014358	-	4:8654346-8657867	5dpi	7dpi	NOTEST	0	0	0	0	1	1	no	0.001	0.001	0
gene:EFFGRG00000014358	gene:EFFGRG00000014358	-	4:8654346-8657867	3dpi	invitro	NOTEST	0	0	0	0	1	1	no	0.001	0.001	0
gene:EFFGRG00000014358	gene:EFFGRG00000014358	-	4:8654346-8657867	5dpi	invitro	NOTEST	0	0	0	0	1	1	no	0.001	0.001	0
gene:EFFGRG00000014358	gene:EFFGRG00000014358	-	4:8654346-8657867	7dpi	invitro	NOTEST	0	0	0	0	1	1	no	0.001	0.001	0
gene:EFFGRG00000014359	gene:EFFGRG00000014359	-	2:5050998-5051118	3dpi	5dpi	NOTEST	0	0	0	0	1	1	no	0.001	0.001	0
[truncated: 91,979 more rows]
