# Supplementary material for: Extracellular Vesicles from Fusarium graminearum Contain Protein Effectors Expressed during Infection of Corn
Source: J Fungi (Basel). 2021 Nov 17;7(11):977. doi: 10.3390/jof7110977 (PMC8625442; doi:10.3390/jof7110977)
Supplement: Supplementary file 1 [file jof-07-00977-s001.zip › 5.table_S5_FKPM_per_replicate.xlsx]

## Sheet: genes
tracking_id	3dpi_1	3dpi_0	3dpi_2	3dpi_3	5dpi_2	5dpi_0	5dpi_3	5dpi_1	7dpi_1	7dpi_0	7dpi_3	7dpi_2	invitro_0	invitro_2	invitro_1	invitro_3
noname	44.6188	164.82	0.979596	68.1128	29.6928	40.3721	128.853	99.6952	82.2724	53.0339	49.0142	171.996	67.8884	54.5932	94.4923	28.3137
gene:FGRRES_ncRNA014120	0	0	0	0	0	0	0	0	0	0	0	0	0	0	0	0
gene:FGRRES_ncRNA014119	107.504	0	0	0	0	0	0	0	0	0	0	138.131	10.0561	8.00053	0	0
gene:FGRRES_ncRNA014117	0	0	0	0	0	0	0	0	0	0	0	0	0	0	0	0
gene:FGRRES_ncRNA014116	0.0035702	0.00365039	241.385	0.0131286	0.000443834	57.7878	0.00363632	0.00266805	0.00285825	0.00198933	0.00158724	0.00720207	11.6255	14.201	5.41187	28.1506
gene:FGRRES_ncRNA014115	0	0	0	0	0	0	0	0	0	0	0	0	0	0	0	0
gene:FGRRES_ncRNA014113	0	0	0	0	0	0	0	0	0	0	0	0	0	0	0	0
gene:FGRRES_ncRNA014112	8.79258	5.96551	0	0	0	4.82885	0.668886	0	0	3.04825	0	1.06845	0.0606219	1.33263	0.0529121	0.132519
gene:FGRRES_ncRNA014110	1.07707e-173	0	8.48632e-219	1.68232e-275	2.40858e-193	2.10335e-43	2.35158e-54	7.76792e-101	0	8.24131e-178	6.28101e-132	1.39509e-208	8.43459e-217	4.74572e-223	0	2.28829e-151
gene:FGRRES_ncRNA014109	0	0	0	0	0	69.3674	121.525	0	0	0	123.272	0	23.6192	37.5824	18.126	29.8804
gene:FGRRES_ncRNA014107	0	0	0	0	0	0	0	0	0	0	0	0	0	0	0	0
gene:FGRRES_ncRNA014104	0	0	0	0	0	0	0	0	0	0	0	0	0	0	0	0
gene:FGRRES_ncRNA014103	0	0	0	0	0	0	0	0	0	0	0	0	0	0	0	0
gene:FGRRES_ncRNA014101	0	0	0	0	0	0	0	0	0	0	0	0	0	0	0	0
gene:FGRRES_ncRNA014100	0	0	0	0	0	0	0	0	0	0	0	0	0	0	0	0
gene:FGRRES_ncRNA014097	0	0	0	0	0	0	0	0	0	0	0	0	0	0	0	0
gene:FGRRES_ncRNA014096	0	0	0	0	0	0	0	0	0	0	0	0	0	0	0	0
gene:FGRRES_ncRNA014095	0	0	0	0	0	0	0	0	0	0	0	0	0	0	0	0
gene:FGRRES_ncRNA014093	0	0	0	0	0	0	0	0	0	0	0	0	0	0	0	0
gene:FGRRES_ncRNA014092	0	0	0	0	0	0	0	0	0	0	0	0	0	0	0	0
gene:FGRRES_ncRNA014090	0	159.003	0	80.3227	0	162.605	398.814	58.7747	174.613	301.881	231.17	912.609	37.3415	38.2678	119.371	31.5193
gene:FGRRES_ncRNA014088	0	0	0	0	0	0	0	0	0	0	0	0	0	0	0	0
gene:FGRRES_ncRNA014087	0	0	0	0	0	0	0	0	0	0	0	0	0	0	0	0
gene:FGRRES_ncRNA014085	0	0	0	0	0	0	0	0	0	0	0	0	0	0	0	0
gene:FGRRES_ncRNA014083	0	0	0	0	0	0	0	0	0	0	0	0	0	0	0	0
gene:FGRRES_ncRNA014081	0	0	0	0	0	0	0	0	0	0	0	0	0	0	0	0
gene:FGRRES_ncRNA014078	0	0	0	0	0	82.4717	0	0	0	67.9626	0	0	0	22.341	0	0
gene:FGRRES_ncRNA014077	0	0	0	0	0	0	0	0	0	0	0	0	0	0	0	0
gene:FGRRES_ncRNA014074	0	0	0	0	0	0	0	0	0	0	0	0	0	0	0	0
gene:FGRRES_ncRNA014072	0	0	0	0	0	0	0	0	0	0	0	0	0	0	0	0
gene:FGRRES_ncRNA014070	0	0	0	0	0	0	0	0	0	0	0	0	7.38213	11.7463	14.1631	7.0043
gene:FGRRES_ncRNA014068	0	0	0	0	0	0	0	0	0	0	0	0	0	0	0	0
gene:FGRRES_ncRNA014065	0	0	0	0	0	0	0	0	0	0	0	0	0	0	0	0
gene:FGRRES_ncRNA014063	0	0	0	0	0	0	0	0	0	0	0	0	6.67602	10.6228	10.2467	0
gene:FGRRES_ncRNA014061	0	0	0	0	0	0	0	0	0	0	0	0	0	0	0	0
gene:FGRRES_ncRNA014059	0	0	0	0	0	0	0	0	0	0	0	0	0	0	0	0
gene:FGRRES_ncRNA014058	0	0	0	0	0	0	65.4833	0	0	61.6051	0	58.2734	0	0	0	0
gene:FGRRES_ncRNA014056	0	0	0	0	0	0	0	0	0	0	0	0	0	0	0	0
gene:FGRRES_ncRNA014054	0	0	0	0	0	0	0	0	0	0	0	0	0	0	0	0
gene:FGRRES_ncRNA014053	0	0	0	0	0	0	0	0	0	0	0	0	0	0	0	0
gene:FGRRES_ncRNA014052	0	0	0	0	0	0	0	0	0	0	0	0	0	0	0	0
gene:FGRRES_ncRNA014051	0	0	0	0	0	0	0	0	0	0	0	0	0	0	0	0
gene:FGRRES_ncRNA014050	0	0	0	0	0	0	0	0	0	0	0	0	0	0	0	0
gene:FGRRES_ncRNA014048	0	0	0	0	0	0	0	0	0	0	0	0	0	0	0	0
gene:FGRRES_ncRNA014046	0	0	0	0	0	0	0	0	0	0	0	0	0	0	0	0
gene:FGRRES_ncRNA014045	0	0	0	0	0	0	0	0	0	0	0	0	0	0	0	0
gene:FGRRES_ncRNA014043	0	0	0	0	0	0	0	0	0	0	0	0	0	0	0	0
gene:FGRRES_ncRNA014042	0.183771	0.0629443	0	0	0	0.103168	7.9715	0	0	3.04825	0	10.4651	1.6187	1.33948	4.02814	1.99197
gene:FGRRES_ncRNA014041	0	0	0	0	0	0	0	0	0	0	0	0	0	0	0	0
gene:FGRRES_ncRNA014039	0	0	0	0	0	0	0	0	0	0	70.335	0	0	0	3.44746	0
gene:FGRRES_ncRNA014038	0	0	0	0	0	0	103.048	0	0	48.4724	104.529	0	200.281	467.401	748.008	386.394
gene:FGRRES_ncRNA014037	0	0	0	0	0	0	0	0	0	0	0	0	0	0	0	0
gene:FGRRES_ncRNA014032	0	0	0	0	0	0	0	0	0	0	0	0	0	0	0	0
gene:FGRRES_ncRNA014031	0	0	0	0	0	0	0	0	0	0	0	0	0	0	0	0
gene:FGRRES_ncRNA014029	0	0	0	0	0	0	0	0	0	0	0	0	0	0	0	0
gene:FGRRES_ncRNA014028	165.121	160.655	128.985	306.047	183.521	215.468	313.258	124.578	345.57	258.052	176.743	393.037	34.8501	33.9738	37.0256	24.7391
gene:FGRRES_ncRNA014027	0	0	0	0	0	0	0	0	0	0	0	0	0	0	0	0
gene:FGRRES_ncRNA014025	0	0	0	0	0	0	0	0	0	0	0	0	0	0	0	0
gene:FGRRES_ncRNA014024	0	0	0	0	0	0	0	0	0	0	0	0	0	0	0	0
gene:FGRRES_ncRNA014021	0	0	0	0	0	0	0	0	0	0	0	0	0	0	0	0
gene:FGRRES_ncRNA014020	96.5958	64.8731	0	0	0	79.6112	139.471	0	0	0	0	124.115	0	0	6.93423	0
gene:FGRRES_ncRNA014018	0	0	0	0	0	0	0	0	0	0	0	0	0	0	0	0
gene:FGRRES_ncRNA014017	0	0	0	0	0	0	0	0	0	0	0	0	0	0	0	0
gene:FGRRES_ncRNA014015	0	0	0	0	0	0	0	0	0	29.9437	0	0	0	3.28109	0	0
gene:FGRRES_ncRNA014013	0	0	0	0	0	0	0	0	0	0	0	0	0	0	0	0
gene:FGRRES_ncRNA014010	0	0	0	0	0	0	0	0	0	0	0	0	0	0	0	0
gene:FGRRES_ncRNA014007	0	0	0	0	0	0	0	0	0	0	0	0	0	0	0	0
gene:FGRRES_ncRNA014006	0	0	0	0	0	0	0	0	0	0	0	0	0	0	0	0
gene:FGRRES_ncRNA014005	0	0	0	0	0	0	0	0	0	0	0	0	0	0	0	0
gene:FGRRES_ncRNA014004	0	0	0	0	0	0	0	0	0	0	0.00129812	0	0	0	1.3378e-05	0
gene:FGRRES_ncRNA014003	0	0	0	0	0	0	0	0	0	0	0	0	0	0	0	0
gene:FGRRES_ncRNA014001	0	0	233.226	0	0	0	0	0	0	0	0	0	15.7461	6.26373	6.04198	0
gene:FGRRES_ncRNA014000	0	0	0	0	0	0	0	0	0	0	0	0	0	0	0	0
gene:FGRRES_ncRNA013997	0	0	0	0	0	0	0	0	0	0	0	0	0	0	0	0
gene:FGRRES_ncRNA013996	0	0	0	0	0	0	0	0	0	0	0	0	12.1125	0	9.29543	0
gene:FGRRES_ncRNA013995	0	0	0	0	0	0	0	0	0	0	0	0	0	0	0	0
gene:FGRRES_ncRNA013994	0	0	0	0	0	0	0	0	0	0	0	0	0	0	0	0
gene:FGRRES_ncRNA013992	0	0	0	568.661	0	345.867	0	0	0	0	204.366	0	26.1198	62.4362	90.3547	62.0415
gene:FGRRES_ncRNA013991	23.5033	0	0	28.3278	0	42.5999	0.00077179	14.9943	10.7784	23.8332	26.8181	0.00156848	2.02997e-05	0	7.13057e-06	0.684167
gene:FGRRES_ncRNA013990	0	0	0	0	0	0	0	0	0	0	0	0	0	0	0	0
gene:FGRRES_ncRNA013989	0	0	0	0	0	0	0	0	0	0	151.88	0	9.7002	0	0	0
gene:FGRRES_ncRNA013988	0	0	0	0	0	0	0	0	0	0	0	0	0	0	0	0
gene:FGRRES_ncRNA013987	0	0	0	0	0	0	0	0	0	0	0	0	8.14478	0	0	0
gene:FGRRES_ncRNA013985	0	0	0	0	0	0	0	0	0	0	0	0	0	0	0	0
gene:FGRRES_ncRNA013984	0	0	0	0	0	0	0	0	0	0	0	0	0	0	0	0
gene:FGRRES_ncRNA013981	0	0	0	0	0	0	0	0	0	0	0	0	0	0	0	0
gene:FGRRES_ncRNA013979	0	0	0	0	0	0	0	0	0	0	0	0	0	0	0	0
gene:FGRRES_ncRNA013978	0	0	0	82.5553	0	0	111.056	0	0	0	0	0	5.66024	17.5407	44.8988	1.95698
gene:FGRRES_ncRNA013977	0	0	0	0	0	0	0	0	0	0	0	0	0	0	0	0
gene:FGRRES_ncRNA013976	0	0	0	0	0	0	0	0	0	0	0	0	0	0	0	0
gene:FGRRES_ncRNA013975	0	0	0	0	0	0	0	0	66.8484	0	0	29.1151	2.11961	16.8634	29.2796	14.0779
gene:FGRRES_ncRNA013973	0	0	0	0	0	0	0	0	0	0	0	0	0	0	0	0
gene:FGRRES_ncRNA013971	0	0	0	0	0	0	0	0	0	0	0	0	0	0	0	0
gene:FGRRES_ncRNA013968	124.648	0	0	0	0	0	179.98	0	0	0	0	160.14	9.02128e-05	0.000139951	0.00098076	31.7365
gene:FGRRES_ncRNA013965	656.914	220.59	455.079	0	437.697	406.056	711.369	244.621	0	334.62	481.064	633.046	506.952	256.662	282.944	408.126
gene:FGRRES_ncRNA013964	0	0	0	0	0	0	0	0	0	0	0	0	0	0	0	0
gene:FGRRES_ncRNA013963	0	0	0	0	0	0	0	0	0	0	0	0	0	0	0	0
gene:FGRRES_ncRNA013961	0	0	0	0	0	0	0	0	0	0	0	0	4.11469e-06	5.33499	0.941992	3.5072
gene:FGRRES_ncRNA013960	0	0	0	0	0	0	0	0	0	0	0	0	0	0	0	0
gene:FGRRES_ncRNA013959	0	68.3692	0	0	406.977	125.852	0	151.635	0	103.711	149.1	130.803	33.3293	37.8807	43.8476	45.1764
gene:FGRRES_ncRNA013958	0	0	0	0	0	0	0	0	0	0	0	0	0	0	0	0
gene:FGRRES_ncRNA013956	6.0644e-07	0	0	0.00582205	0	0	7.45087e-07	0	0	0	0.00381146	5.57814e-07	27.0651	65.7042	91.2497	25.1248
gene:FGRRES_ncRNA013955	0	0	0	0	0	0	0	0	0	0	0	0	0	0	0	0
gene:FGRRES_ncRNA013954	2.66228	1.18499	0	4.27532	0	33.2448	0	0	0	0	2.58424	0	0.249034	0.00089483	0.000617544	50.2955
gene:FGRRES_ncRNA013952	8.99734	6.04255	49.8634	18.315	0	14.8307	0	13.4017	13.2716	12.2215	0	0	90.8955	44.1928	59.4213	42.3231
gene:FGRRES_ncRNA013948	0	0	0	0	0	0	0	0	0	0	0	0	0	0	0	0
gene:FGRRES_ncRNA013947	0	0	0	0	0	0	0	0	0	0	0	0	0	0	0	0
gene:FGRRES_ncRNA013946	0	0	0	0	0	0.076082	0.0099085	0.0112224	0	0	0	0	0	0	0	0
gene:FGRRES_ncRNA013945	0	0	0	0	0	0	0	0	0	0	0	0	0	0	0	0
gene:FGRRES_ncRNA013942	0	0	0	0	0	0	0	0	0	0	0	0	0	0	0	0
gene:FGRRES_ncRNA013938	0	0	0	0	0	0	0	0	0	0	0	0	0	0	0	0
gene:FGRRES_ncRNA013937	0	0	0	0	0	0	0	0	0	0	0	0	0	0	0	0
gene:FGRRES_ncRNA013936	0	0	0	0	0	0	0	0	0	0	0	0	0	0	0	0
gene:FGRRES_ncRNA013935	0	0	0	0	0	0	0	0	0	0	66.2866	0	0	0	3.25004	0
gene:FGRRES_ncRNA013933	0	0	0	0	0	0	0	0	0	0	0	0	9.03571	0	0	0
gene:FGRRES_ncRNA013931	0	0	0	0	0	0	0	0	0	0	0	0	0	0	0	0
gene:FGRRES_ncRNA013930	0	0	0	0	0	0	0	0	0	0	0	0	0	0	0	0
gene:FGRRES_ncRNA013928	0	0	0	0	0	0	0	0	0	0	0	0	0	0	0	0
gene:FGRRES_ncRNA013927	147.436	247.543	0	0	0	60.7562	0	109.804	108.738	0	0	0	282.724	87.7784	216.969	215.911
gene:FGRRES_ncRNA013925	0	0	0	0	0	0	0	0	0	0	0	0	0	0	0	0
gene:FGRRES_ncRNA013924	342.213	0.00718201	473.984	348.192	1368.21	0.0160803	0.00442159	0	0	0	0	219.781	192.114	305.695	6.2927	364.57
gene:FGRRES_ncRNA013923	0	0	0	0	0	0	0	0	0	119.52	0	0	0	0	0	0
gene:FGRRES_ncRNA013921	0	0	0	0	0	0	0	0	0	0	0	0	0	0	0	0
gene:FGRRES_ncRNA013920	0	0	0	0	0	0	0	0	0	0	0	0	0	0	0	0
gene:FGRRES_ncRNA013919	0.00283103	3.91718e-05	0.00258291	0.000425639	0	0.00305251	0.00564741	104.079	0.487344	0.00040085	0	0.000180958	0.000108417	5.68196e-05	1.05386e-05	1.80491e-05
gene:FGRRES_ncRNA013918	0	0	0	0	1070.92	0	0	0	0	0	0	0	0	0	0	35.6632
gene:FGRRES_ncRNA013917	0	0	0	0	0	0	0	0	0	0	0	0	0	0	0	0
gene:FGRRES_ncRNA013916	0	0	0	0	0	0	0	0	0	0	0	0	0	0	0	0
gene:FGRRES_ncRNA013915	0	0	0	0	0	0	0	0	0	0	0	0	0	0	0	0
gene:FGRRES_ncRNA013914	0	0	0	0	0	0	0	0	0	0	0	0	0	0	0	0
gene:FGRRES_ncRNA013913	0	4.18892	8.64178	2.03146e-08	8.3117	2.29729	6.72001	6.96789	5.56016	16.9448	4.56761	12.0213	0.255753	25.8017	27.8883	31.1262
gene:FGRRES_ncRNA013912	0	0	0	0	0	0	0	0	0	0	0	0	0	0	0	0
gene:FGRRES_ncRNA013911	0	0	0	0	0	0	0	0	0	0	0	0	0	0	0	0
gene:FGRRES_ncRNA013910	0	0	0	0	0	0	0	0	0	0	0	0	0	0	0	0
gene:FGRRES_ncRNA013908	0	0	0	0	0	0	0	0	0	0	0	0	0	0	0	0
gene:FGRRES_ncRNA013907	0	0	0	0	0	0	0	0	0	0	0	0	63.6279	43.1267	48.8351	11.5534
gene:FGRRES_ncRNA013906	0	0	0	0	0	0	0	0	0	0	0	0	0	0	0	0
gene:FGRRES_ncRNA013905	0	0	0	0	0	0	0	0	0	0	0	0	0	0	0	0
gene:FGRRES_ncRNA013902	0	0	0	0	0	0	0	0	0	0	0	0	0	0	0	0
gene:FGRRES_ncRNA013901	0	0	0	0	0	0	0	0	0	0	0	0	0	0	0	0
gene:FGRRES_ncRNA013900	215.008	72.1991	0	218.836	0	88.6016	0	160.129	0	0	0	0	120.673	168.011	246.954	238.535
gene:FGRRES_ncRNA013898	0	0	0	0	0	0	0	0	0	0	0	0	0	0	0	0
gene:FGRRES_ncRNA013897	0	0	0	0	0	0	0	0	0	0	0	0	0	0	0	0
gene:FGRRES_ncRNA013893	0	0	0	0	0	0	0	0	0	0	0	0	0	0	0	0
gene:FGRRES_ncRNA013892	0	0	0	0	0	0	0	0	0	0	0	0	0	0	0	0
gene:FGRRES_ncRNA013891	0	0	0	0	0	0	0	0	0	0	0	0	0	0	0	0
gene:FGRRES_ncRNA013889	0	0	0	0	0	0	0	0	0	0	0	0	5.70256	27.2214	0	0
gene:FGRRES_ncRNA013888	0	0	0	0	0	0	0	0	0	0	0	0	0	0	0	0
gene:FGRRES_ncRNA013885	0	0	0	0	0	0	0	0	0	0	0	0	0	0	0	0
gene:FGRRES_ncRNA013884	0	0	0	0	0	0	0	0	0	0	0	0	0	0	0	0
gene:FGRRES_ncRNA013882	0	0	0	0	0	0	0	0	0	0	0	0	0	0	0	0
gene:FGRRES_ncRNA013880	0	0	0	0	0	0	0	0	0	0	0	0	0	0	0	0
gene:FGRRES_ncRNA013878	0	0	0	0	0	0	0	0	0	0	0	0	0	0	0	0
gene:FGRRES_ncRNA013876	0	0	0	0	0	0	0	0	0	0	0	0	0	0	0	0
gene:FGRRES_ncRNA013875	0	0	0	0	0	0	0	0	0	0	0	0	0	0	0	0
gene:FGRRES_ncRNA013874	0	0	0	0	0	0	0	0	0	0	0	0	0	0	0	0
gene:FGRRES_ncRNA013873	0	0	0	0	0	0	0	0	0	0	0	0	0	0	0	0
gene:FGRRES_ncRNA013870	0	0	0	0	0	0	0	0	0	0	0	0	0	0	0	0
gene:FGRRES_ncRNA013868	0	0	0	0	0	0	0	0	0	78.5604	0	0	0	0	0	0
gene:FGRRES_ncRNA013866	0	0	0	0	0	0	0	0	0	0	0	0	0	0	0	0
gene:FGRRES_ncRNA013865	0	0	0	0	0	0	0	0	0	0	0	0	0	0	11.3179	0
gene:FGRRES_ncRNA013859	0	0	0	0	0	0	0	0	0	0	0	0	0	0	0	0
gene:FGRRES_ncRNA013858	0	0	0	0	0	0	0	0	0	0	0	0	0	0	0	0
gene:FGRRES_ncRNA013857	0	0	0	0	0	0	0	0	0	0	0	0	0	0	0	0
gene:FGRRES_ncRNA013856	259.503	174.281	359.543	0	518.715	53.4686	0	96.6334	95.6955	220.31	0	0	133.509	173.812	190.944	138.191
gene:FGRRES_ncRNA013855	0	0	0	0	0	0	0	0	0	0	0	0	0	0	0	0
gene:FGRRES_ncRNA013854	0	0	0	0	0	0	0	0	0	0	0	0	0	0	0	0
gene:FGRRES_ncRNA013853	0	0	0	0	0	0	0	0	0	0	0	0	0	0	0	0
gene:FGRRES_ncRNA013852	0	0	0	0	0	0	0	0	0	0	0	0	0	0	0	0
gene:FGRRES_ncRNA013851	45.2263	0	0	0	120.535	37.2738	0	67.3646	66.7108	123.113	66.3055	174.66	0	0	3.24987	0
gene:FGRRES_ncRNA013850	0	0	0	0	0	0	0	0	0	0	0	0	0	0	0	0
gene:FGRRES_ncRNA013848	0	0	0	0	0	0	0	0	0	0	0	0	0	0	0	0
gene:FGRRES_ncRNA013847	0	3.17823	0	0	0	0	0	0	0	0	0	0	0	0	0	0.420016
gene:FGRRES_ncRNA013846	0	0	0	0	0	0	0	0	0	0	0	0	0	0	0	0
gene:FGRRES_ncRNA013845	0	0	0	0	0	0	0	0	0	0	0	0	0	0	0	0
gene:FGRRES_ncRNA013844	0	0	0	0	0	0	0	0	0	0	0	0	0	0	0	0
gene:FGRRES_ncRNA013843	0	0	0	0	0	0	0	0	0	0	0	0	13.6122	0	0	0
gene:FGRRES_ncRNA013842	0	0	0	0	0	0	0	0	0	0	0	0	0	0	0	0
gene:FGRRES_ncRNA013841	0	0	0	0	0	0	0	0	0	0	0	0	0	0	0	0
gene:FGRRES_ncRNA013840	54.001	36.2667	0	0	0	0	0	0	0	36.6761	0	0	5.05134	0	0	4.7928
gene:FGRRES_ncRNA013839	0	0	0	0	0	0	0	0	0	107.697	0	0	0	0	0	0
gene:FGRRES_ncRNA013838	0	0	0	0	0	0	0	0	0	0	0	0	0	0	0	0
gene:FGRRES_ncRNA013837	0	0	0	0	0	0	0	0	0	0	0	0	0	0	0	0
gene:FGRRES_ncRNA013835	0	0	0	0	0	0	0	0	0	0	0	0	0	0	0	0
gene:FGRRES_ncRNA013833	870.713	818.671	1930.2	1063.46	232.06	287.046	251.438	129.694	256.87	413.957	637.631	335.631	1620.81	1587.58	2306.44	1823.79
gene:FGRRES_ncRNA013829	0	0	0	0	0	0	0	0	0	0	0	0	0	0	0	0
gene:FGRRES_ncRNA013828	0	0	0	0	0	0	0	0	0	0	0	0	0	0	0	0
gene:FGRRES_ncRNA013827	0	0	0	0	0	0	0	0	0	0	0	0	0	0	0	0
gene:FGRRES_ncRNA013824	0	0	0	0	0	0	0	0	0	0	0	0	0	0	0	0
gene:FGRRES_ncRNA013822	0	0	0	0	0	0	0	0	0	0	0	0	0	0	0	0
gene:FGRRES_ncRNA013821	0	0	0	0	0	0	0	0	0	0	0	0	0	0	0	0
gene:FGRRES_ncRNA013819	0	0	0	0	0	0	0	0	0	0	0	0	0	0	0	0
gene:FGRRES_ncRNA013818	0	0	0	0	0	0	0	0	0	0	0	0	0	0	0	0
gene:FGRRES_ncRNA013814	0	0	0	0	0	0	0	0	0	0	0	0	12.1372	24.1405	13.9715	0
gene:FGRRES_ncRNA013813	0	0	0	0	0	0	0	0	0	0	0	0	0	0	0	0
gene:FGRRES_ncRNA013812	0	0	0	0	0	0	0	0	0	0	0	0	0	0	0	0
gene:FGRRES_ncRNA013811	0	0	0	0	0	0	0	0	0	0	0	0	0	0	0	0
gene:FGRRES_ncRNA013810	0	0	0	0	0	0	0	0	0	0	0	219.916	0	0	0	0
gene:FGRRES_ncRNA013809	0	0	0	0	0	0	0	0	0	0	0	0	0	0	0	0
gene:FGRRES_ncRNA013808	0	0	0	0	0	0	0	0	0	0	0	0	0	0	0	0
gene:FGRRES_ncRNA013806	0	0	0	0	0	0	0	0	0	0	0	0	0	0	0	0
gene:FGRRES_ncRNA013805	0	0	0	0	0	0	0	0	0	0	0	0	0	0	0	0
gene:FGRRES_ncRNA013804	0	0	0	0	0	60.7562	0	0	0	0	0	0	41.3742	21.9446	52.9193	65.4276
gene:FGRRES_ncRNA013803	0	0	0	0	0	0	0	0	0	0	0	0	0	0	0	0
gene:FGRRES_ncRNA013801	0	0	0	0	0	0	0	0	0	0	0	0	2.52487	1.33918	2.58353	0
gene:FGRRES_ncRNA013800	0	0	0	0	0	0	0	0	0	0	0	0	0	0	0	0
gene:FGRRES_ncRNA013799	0	0	0	0	0	0	0	0	0	0	0	0	0	0	0	0
gene:FGRRES_ncRNA013798	148.308	33.2008	0	201.264	131.755	0	0	147.271	72.9207	33.5756	144.809	63.5195	50.8674	22.0743	24.8416	48.2639
gene:FGRRES_ncRNA013797	1665.89	1932.47	2098.27	1453.32	1672.16	1997.05	1405.7	1772.4	1436.07	2130.61	1267.47	1695.7	449.275	476.585	408.461	516.529
gene:FGRRES_ncRNA013794	0	0	0	0	0	0	0	0	0	0	0	0	0	0	0	0
gene:FGRRES_ncRNA013792	1400.93	1545.69	0	814.782	1066.78	1484.49	866.891	1192.4	590.415	747.589	1025.91	0	1843.99	1578.77	1738.38	1198.97
gene:FGRRES_ncRNA013791	0	0	0	0	0	0	0	0	0	0	0	0	0	0	0	0
gene:FGRRES_ncRNA013787	0	0	0	0	0	0	0	0	0	0	0	0	0	0	0	0
gene:FGRRES_ncRNA013786	0	250.864	0	0	0	0	0	0	183.223	0	181.985	0	11.6229	0	8.91971	0
gene:FGRRES_ncRNA013783	0	0	0	0	0	0	0	0	0	0	0	0	0	0	0	0
gene:FGRRES_ncRNA013782	0	0	0	0	0	0	0	0	0	0	0	0	0	0	0	0
gene:FGRRES_ncRNA013780	0	125.25	0	0	0	0	134.663	138.88	0	190.024	0	0.000178781	8.16697e-10	2.0865e-10	6.83922e-12	24.8293
gene:FGRRES_ncRNA013779	0	0	0	0	0	0	0	0	0	0	0	0	0	0	0	0
gene:FGRRES_ncRNA013778	0	0	0	0	0	74.6533	0	0	0	0	0	0	4.23053	0	0	0
gene:FGRRES_ncRNA013777	0	0	0	308.258	0	0	0	0	0	0	0	0	0	0	10.8708	0
gene:FGRRES_ncRNA013776	0	0	0	0	0	0	0	0	0	0	0	0	0	0	0	0
gene:FGRRES_ncRNA013775	0	0	0	0	0	0	0	0	0	0	0	0	0	0	0	0
gene:FGRRES_ncRNA013774	0	0	0	0	0	74.2627	0	0	0	0	0	0	0	0	0	0
gene:FGRRES_ncRNA013773	93.2784	125.29	0	0	0	76.8772	0	0	0	126.705	136.617	239.705	69.8032	48.5929	120.53	41.3941
gene:FGRRES_ncRNA013772	0	0	0	0	0	0	0	0	0	0	0	0	0	0	0	0
gene:FGRRES_ncRNA013770	0	0	0	0	0	0	0	0	0	0	0	0	0	0	0	0
gene:FGRRES_ncRNA013769	0	0	0	0	0	0	0	0	0	0	0	0	0	0	0	0
gene:FGRRES_ncRNA013766	0	0	0	0	0	0	0	0	0	0	0	0	0	0	0	0
gene:FGRRES_ncRNA013764	0	0	0	0	0	0	0	0	0	0	0	0	0	0	0	0
gene:FGRRES_ncRNA013763	0	0	0	0	0	0	0	0	0	0	0	0	40.7239	6.47991	12.501	0
gene:FGRRES_ncRNA013762	0	0	0	0	0	0	0	0	0	0	0	0	0	0	0	0
gene:FGRRES_ncRNA013761	5.7474	9.64979	7.96305	35.0983	22.9767	33.1578	29.0445	29.9629	25.4332	46.8419	21.0443	33.2314	29.3003	32.9349	28.2619	31.1163
gene:FGRRES_ncRNA013760	0	0	0	0	0	0	0	0	0	0	0	0	0	0	0	0
gene:FGRRES_ncRNA013759	0	0	0	0	0	0	0	0	0	0	0	0	0	0	0	0
gene:FGRRES_ncRNA013758	18.8184	9.47874	13.0365	19.1534	0	19.3869	20.3784	14.0151	0	38.343	27.5618	12.0898	10.5618	10.5036	14.5222	11.2739
gene:FGRRES_ncRNA013757	274.886	539.633	351.559	516.515	450.841	557.667	427.427	220.471	374.282	588.808	526.48	380.366	516.242	719.149	663.331	649.34
gene:FGRRES_ncRNA013756	0	0	0	0	0	0	0	0	0	0	0	0	0	0	0	0
gene:FGRRES_ncRNA013754	0	105.885	0	0	0	0	227.642	0	0	0	0	0	103.236	105.6	79.2256	139.931
gene:FGRRES_ncRNA013752	0	1.31388	0	0	0	0	0	0	0	0	0	0	0	0	0	0
gene:FGRRES_ncRNA013751	0.0105704	0.00334018	0	0	0.000455211	0	0.000254352	4.10925e-05	0	0.000238264	0	0	6.56709e-08	4.41749e-07	5.85159e-07	3.02452e-07
gene:FGRRES_ncRNA013750	0	0	0	0	0	0	0	0	0	0	0	0	0	0	0	0
gene:FGRRES_ncRNA013749	0	0	0	0	0	0	0	0	0	0	0	0	0	0	0	0
gene:FGRRES_ncRNA013748	0	0	0	0	0	0	0	0	0	61.1979	0	0	0	6.70577	0	0
gene:FGRRES_ncRNA013747	0	0	0	0	0	0	0	0	0	0	0	0	0	0	0	0
gene:FGRRES_ncRNA013746	0	0	0	218.836	286.517	0	0	0	158.575	73.0141	0	0	0	0	7.7173	9.54141
gene:FGRRES_ncRNA013744	7.97609	0	0	0	14.1715	0.00667625	15.3541	0	0	1.80564	0	0	0	0	0	0
gene:FGRRES_ncRNA013740	0	0	0	0	0	0	0	0	0	0	0	0	69.4979	13.7638	0	15.3923
gene:FGRRES_ncRNA013739	0	0	0	0	0	0	0	0	0	0	0	0	0	0	0	0
gene:FGRRES_ncRNA013738	0	44.9652	0	0	0	0	0	0	0	0	0	0	0	4.98269	4.80629	0
gene:FGRRES_ncRNA013736	0	0	0	0	0	0	0	0	0	0	0	0	0	6.26373	6.04198	0
gene:FGRRES_ncRNA013735	0	148.526	0	150.061	0	60.7562	0	329.412	0	50.0675	0	0	62.0613	21.9446	42.3355	45.7994
gene:FGRRES_ncRNA013733	0	0	0	0	0	0	0	0	0	0	0	0	0	0	0	0
gene:FGRRES_ncRNA013732	0	0	0	0	0	0	0	0	0	0	0	0	0	0	0	0
gene:FGRRES_ncRNA013731	0	0	0	0	0	0	0	0	0	0	0	0	0	0	0	0
gene:FGRRES_ncRNA013730	0	0	0	0	0	0	0	0	0	0	0	0	0	0	0	0
gene:FGRRES_ncRNA013729	0	0	0	0	0	0	0	0	0	0	0	0	0	0	0	0
gene:FGRRES_ncRNA013728	0	0	0	0	0	0	0	0	0	0	0	0	0.185644	0.101438	0	1.23562
gene:FGRRES_ncRNA013727	0	0	0	0	0	0	0	0	0	0	0	0	0	0	0	0
gene:FGRRES_ncRNA013726	0	0	61.3489	0	0	0	0	0	0	0	0	0	0	4.94293	3.17863	0
gene:FGRRES_ncRNA013723	0	0	0	0	0	0	0	0	0	0	0	0	0	0	0	0
gene:FGRRES_ncRNA013722	0	0	0	0	0	0	0	0	0	0	0	0	11.6475	0	0	0
gene:FGRRES_ncRNA013721	0	0	0	0	0	0	0	0	0	0	0	0	0	2.43771	0	0
gene:FGRRES_ncRNA013719	0	0	0	0	0	0	0	0	0	0	0	0	0	0	0	0
gene:FGRRES_ncRNA013718	0	0	0	0	0	0	0	0	0	0	0	0	0	0	0	0
gene:FGRRES_ncRNA013717	0	0	0	0	0	0	0	0	0	0	0	0	0	0	0	0
gene:FGRRES_ncRNA013715	0	0	0	0	0	0	0	0	0	0	0	0	0	0	0	0
gene:FGRRES_ncRNA013714	0	0	0	0	0	0	0	0	0	0	0	0	0	0	0	0
gene:FGRRES_ncRNA013713	0	0	0	0	0	0	0	0	0	0	0	0	0	0	0	0
gene:FGRRES_ncRNA013712	0	0	0	0	0	0	0	0	0	0	0	0	0	0	0	0
gene:FGRRES_ncRNA013711	0	0	0	0	0	0	0	0	0	0	0	0	0	0	0	0
gene:FGRRES_ncRNA013710	0	0	0	0	0	0	0	0	0	0	0	0	0	0	0	0
gene:FGRRES_ncRNA013709	0	0	0	0	0	0	0	0	0	0	0	0	0	0	0	0
gene:FGRRES_ncRNA013708	0	0	0	0	0	0	0	0	0	0	0	0	0	0	0	0
gene:FGRRES_ncRNA013707	0	0	0	0	0	0	0	0	0	0	0	0	0	0	0	0
gene:FGRRES_ncRNA013706	0	0	0	0	0	0	0	0	0	0	0	0	0	0	0	0
gene:FGRRES_ncRNA013705	0	0	0	0	0	0	0	0	0	0	0	0	0	0	0	0
gene:FGRRES_ncRNA013704	0	0	0	0	0	0	0	0	0	0	0	0	0	0	0	0
gene:FGRRES_ncRNA013703	0	0	0	0	0	0	0	0	0	0	0	0	0	0	0	0
gene:FGRRES_ncRNA013702	0	0	0	0	0	0	0	0	0	0	0	0	0	0	0	0
gene:FGRRES_ncRNA013701	0	0	0	0	0	0	0	0	0	0	0	0	0	0	0	0
gene:FGRRES_ncRNA013700	0	0	0	0	0	0	0	0	0	0	0	0	0	0	0	0
gene:FGRRES_ncRNA013698	0	0	0	0	0	0	0	0	0	0	0	0	0	0	0	0
gene:FGRRES_ncRNA013697	0	0	0	0	0	0	0	0	0	0	0	0	0	0	0	0
gene:FGRRES_ncRNA013696	0	0	0	0	0	0	0	0	0	0	0	0	0	0	0	0
gene:FGRRES_ncRNA013695	0	0	0	0	0	0	0	0	0	0	0	0	0	0	0	0
gene:FGRRES_ncRNA013694	0	0	0	0	0	0	0	0	0	0	0	0	0	0	0	0
gene:FGRRES_ncRNA013693	0	0	0	0	0	0	0	0	0	0	0	0	0	0	0	0
gene:FGRRES_ncRNA013692	0	0	0	0	0	0	0	0	0	0	0	0	0	0	0	0
gene:FGRRES_ncRNA013691	0	0	0	0	0	0	0	0	0	0	0	0	0	0	0	0
gene:FGRRES_ncRNA013690	0	0	0	0	0	0	0	0	0	0	0	0	0	0	0	0
gene:FGRRES_ncRNA013689	0	0	0	0	0	0	0	0	0	0	0	0	0	0	0	0
gene:FGRRES_ncRNA013688	0	0	0	0	0	0	0	0	0	0	0	0	0	0	0	0
gene:FGRRES_ncRNA013687	0	0	0	0	0	0	0	0	0	0	0	0	0	0	0	0
gene:FGRRES_ncRNA013686	0	0	0	0	0	0	0	0	0	0	0	0	0	0	0	0
gene:FGRRES_ncRNA013685	331.387	0	0	1.2393	24.0818	0	0	2.80343	13.0039	0	0	1.7462	0.0787222	82.7456	0.0468066	111.098
gene:FGRRES_ncRNA013684	0	0	0	0	0	0	0	0	0	0	0	0	0	0	0	0
gene:FGRRES_ncRNA013683	0	0	0	0	0	0	0	0	0	0	0	0	0	0	0	0
gene:FGRRES_ncRNA013682	0	0	0	0	0	0	0	0	0	0	0	0	0	0	0	0
gene:FGRRES_ncRNA013681	0	0	0	0	0	0	0	0	0	0	0	0	0	0	0	0
gene:FGRRES_ncRNA013680	0	0	0	0	0	0	0	0	0	0	0	0	0	0	0	0
gene:FGRRES_ncRNA013679	0	0	0	0	0	0	0	0	0	0	0	0	0	0	0	0
gene:FGRRES_ncRNA013678	0	0	0	0	0	0	0	0	0	0	0	0	0	0	0	0
gene:FGRRES_ncRNA013677	0	0	0	0	0	0	0	0	0	0	0	0	0	0	0	0
gene:FGRRES_ncRNA013676	0	0	0	0	0	0	0	0	0	0	0	0	0	0	0	0
gene:FGRRES_ncRNA013675	0	0	0	0	0	0	0	0	0	0	0	0	0	0	0	0
gene:FGRRES_ncRNA013674	0	0	0	0	0	0	0	0	0	0	0	0	0	0	0	0
gene:FGRRES_ncRNA013673	0	0	0	0	0	0	0	0	0	0	0	0	0	0	0	0
gene:FGRRES_ncRNA013672	0	0	0	0	0	0	0	0	0	0	0	0	0	0	0	0
gene:FGRRES_ncRNA013671	0	0	0	0	0	0	0	0	0	0	0	0	0	0	0	0
gene:FGRRES_ncRNA013670	0	0	0	0	0	0	0	0	0	0	0	0	0	0	0	0
gene:FGRRES_ncRNA013668	0	0	0	0	0	0	0	0	0	0	0	0	0	0	0	0
gene:FGRRES_ncRNA013667	0	0	0	0	0	0	0	0	0	0	0	0	0	0	0	0
gene:FGRRES_ncRNA013666	0	0	0	0	0	0	0	0	0	0	0	0	0	0	0	0
gene:FGRRES_ncRNA013665	0	0	0	0	0	0	0	0	0	0	0	0	0	0	0	0
gene:FGRRES_ncRNA013664	0	0	0	0	0	0	0	0	0	0	0	0	0	0	0	0
gene:FGRRES_ncRNA013663	0	0	0	0	0	0	0	0	0	0	0	0	0	0	0	0
gene:FGRRES_ncRNA013662	0	0	0	0	0	0	0	0	0	0	0	0	0	0	0	0
gene:FGRRES_ncRNA013661	0	0	0	0	0	0	0	0	0	0	0	0	0	0	0	0
gene:FGRRES_ncRNA013660	0	0	0	0	0	0	0	0	0	0	0	0	0	0	0	0
gene:FGRRES_ncRNA013659	0	0	0	0	0	0	0	0	0	0	0	0	0	0	0	0
gene:FGRRES_ncRNA013658	0	0	0	0	0	0	0	0	0	0	0	0	0	0	0	0
gene:FGRRES_ncRNA013657	0	0	0	0	0	0	0	0	0	0	0	0	0	0	0	0
gene:FGRRES_ncRNA013656	0	0	0	0	0	0	0	0	0	0	0	0	0	0	0	0
gene:FGRRES_ncRNA013655	0	0	0	0	0	0	0	0	0	0	0	0	0	0	0	0
gene:FGRRES_ncRNA013654	0	0	0	0	0	0	0	0	0	0	0	0	0	0	0	0
gene:FGRRES_ncRNA013653	111.555	104.887	30.912	22.7082	0	64.3581	48.3209	99.6976	16.455	75.7653	81.6927	43.0007	45.9141	73.0576	79.2801	78.2174
gene:FGRRES_ncRNA013652	0	0	0	0	0	0	0	0	0	0	0	0	0	0	0	0
gene:FGRRES_ncRNA013651	0	0	0	0	0	0	0	0	0	0	0	0	0	0	0	0
gene:FGRRES_ncRNA013650	0	0	0	0	0	0	0	0	0	0	0	0	0	0	0	0
gene:FGRRES_ncRNA013649	0	0	0	0	0	0	0	0	0	0	0	0	0	0	0	0
gene:FGRRES_ncRNA013648	0	0	0	0	0	0	0	0	0	0	0	0	0	0	0	0
gene:FGRRES_ncRNA013647	0	0	0	0	0	0	0	0	0	0	0	0	0	0	0	0
gene:FGRRES_ncRNA013646	0	0	0	0	0	0	0	0	0	0	0	0	0	0	0	0
gene:FGRRES_ncRNA013645	0	0	0	0	0	0	0	0	0	0	0	0	0	0	0	0
gene:FGRRES_ncRNA013644	0	0	0	0	0	0	0	0	0	0	0	0	0	0	0	0
gene:FGRRES_ncRNA013643	0	0	0	0	0	0	0	0	0	0	0	0	0	0	0	0
gene:FGRRES_ncRNA013642	0	0	0	0	0	0	0	0.0281021	0	0.0322002	0	0.0361492	0	0.00107904	0.00240987	8.05042
gene:FGRRES_ncRNA013640	0	0	0	0	0	0	0	0	0	0	0	0	0	0	0	0
gene:FGRRES_ncRNA013639	0	0	0	0	0	0	0	0	0	0	0	0	0	0	0	0
gene:FGRRES_ncRNA013638	0	0	0	0	0	0	0	0	0	0	0	0	0	0	0	0
gene:FGRRES_ncRNA013637	0	0	0	0	0	0	0	0	0	0	0	0	0	0	0	0
gene:FGRRES_ncRNA013636	0	0	0	0	0	0	0	0	0	0	0	0	0	0	0	0
gene:FGRRES_ncRNA013635	0	0	0	0	0	0	0	0	0	0	0	0	0	0	0	0
gene:FGRRES_ncRNA013634	0	0	0	0	0	0	0	0	0	0	0	0	0	0	0	0
gene:FGRRES_ncRNA013633	0	0	0	0	0	0	0	0	0	0	0	0	0	0	0	0
gene:FGRRES_ncRNA013632	0	0	0	0	0	0	0	0	0	0	0	0	0	0	0	0
gene:FGRRES_ncRNA013631	0	0	0	0	0	0	0	0	0	0	0	0	0	0	0	0
gene:FGRRES_ncRNA013630	0	0	0	0	0	0	0	0	0	0	0	0	0	0	0	0
gene:FGRRES_ncRNA013629	0	0	0	0	0	0	0	0	0	0	0	0	0	0	0	0
gene:FGRRES_ncRNA013628	0	0	0	0	0	0	0	0	0	0	0	0	0	0	0	0
gene:FGRRES_ncRNA013627	0	0	0	0	0	0	0	0	0	0	0	0	0	0	0	0
gene:FGRRES_ncRNA013626	0	0	0	0	0	0	0	0	0	0	0	0	0	0	0	0
gene:FGRRES_ncRNA013625	0	0	0	0	0	0	0	0	0	0	0	0	0	0	0	0
gene:FGRRES_ncRNA013624	0	0	0	0	0	0	0	0	0	0	0	0	0	0	0	0
gene:FGRRES_ncRNA013623	0	0	0	0	0	0	0	0	0	0	0	0	0	0	0	0
gene:FGRRES_ncRNA013622	0	0	0	0	0	0	0	0	0	0	0	0	0	0	0	0
gene:FGRRES_ncRNA013621	0	0	0	0	0	0	0	0	0	0	0	0	0	0	0	0
gene:FGRRES_ncRNA013620	0	0	0	0	0	0	0	0	0	0	0	0	0	0	0	0
gene:FGRRES_ncRNA013619	0	0	0	0	0	0	0	0	0	0	0	0	0	0	0	0
gene:FGRRES_ncRNA013618	0	0	0	0	0	0	0	0	0	0	0	0	0	0	0	0
gene:FGRRES_ncRNA013617	0	0	0	0	0	0	0	0	0	0	0	0	0	0	0	0
gene:FGRRES_ncRNA013616	4.73237	0	0	0	0	0	0	0	0	0	0	0	0	0	0	0
gene:FGRRES_ncRNA013615	0	0	0	0	0	0	0	0	0	0	0	0	0	0	0	0
gene:FGRRES_ncRNA013614	0	0	0	0	0	0	0	0	0	0	0	0	0	0	0	0
gene:FGRRES_ncRNA013613	0	0	0	0	0	74.2627	0	0	132.912	0	0	0	25.286	67.0577	58.2153	55.9809
gene:FGRRES_ncRNA013612	0	0	0	0	0	0	0	0	0	0	0	0	0	0	0	0
gene:FGRRES_ncRNA013611	0	0	0	0	0	0	0	0	0	0	0	0	0	0	0	0
gene:FGRRES_ncRNA013610	0	0	0	0	0	0	0	0	0	0	0	0	0	0	0	0
gene:FGRRES_ncRNA013609	0	0	0	0	0	0	0	0	0	0	0	0	0	0	0	0
gene:FGRRES_ncRNA013608	0	0	0	0	0	0	0	0	0	0	0	0	0	0	0	0
gene:FGRRES_ncRNA013607	0	0	0	0	0	0	0	0	0	0	0	0	0	0	0	0
gene:FGRRES_ncRNA013606	0	0	0	0	0	0	0	0	0	0	0	0	0	0	0	0
gene:FGRRES_ncRNA013605	0	0	0	0	0	0	0	0	0	0	0	0	0	0	0	0
gene:FGRRES_ncRNA013604	0	0	0	0	0	0	0	0	0	0	0	0	0	0	0	0
gene:FGRRES_ncRNA013603	0	0	0	0	0	0	0	0	0	0	0	0	0	0	0	0
gene:FGRRES_ncRNA013602	0	0	0	0	0	0	0	0	0	0	0	0	0	0	0	0
gene:FGRRES_ncRNA013601	0	0	0	0	0	0	0	0	0	0	0	0	0	0	0	0
gene:FGRRES_ncRNA013600	0	0	0	0	0	0	0	0	0	0	0	0	0	0	0	0
gene:FGRRES_ncRNA013599	0	0	0	0	0	0	0	0	0	0	0	0	0	0	0	0
gene:FGRRES_ncRNA013598	0	0	0	0	0	0	0	0	0	0	0	0	0	0	0	0
gene:FGRRES_ncRNA013597	0	0	0	0	0	0	0	0	0	0	0	0	0	0	0	0
gene:FGRRES_ncRNA013596	0	0	0	0	0	0	0	0	0	0	0	0	0	0	0	0
gene:FGRRES_ncRNA013595	0	0	0	0	0	0	0	0	0	0	0	0	0	0	0	0
gene:FGRRES_ncRNA013594	0	0	0	0	0	0	0	0	0	0	0	0	0	0	0	0
gene:FGRRES_ncRNA013593	0	0	0	0	0	0	0	0	0	0	0	0	0	0	0	0
gene:FGRRES_ncRNA013592	0	0	0	0	0	0	0	0	0	0	0	0	0	0	0	0
gene:FGRRES_ncRNA013591	0	0	0	0	0	0	0	0	0	0	0	0	0	0	0	0
gene:FGRRES_ncRNA013590	0	0	0	0	0	0	0	0	0	0	0	0	0	0	0	0
gene:FGRRES_ncRNA013589	0	0	0	0	0	0	0	0	0	0	0	0	0	0	0	0
gene:FGRRES_ncRNA013588	0	0	0	0	0	0	0	0	0	0	0	0	0	0	0	0
gene:FGRRES_ncRNA013587	0	0	0	0	0	0	0	0	0	0	0	0	0	0	0	0
gene:FGRRES_ncRNA013586	0	0	0	0	0	0	0	0	0	0	0	0	0	0	0	0
gene:FGRRES_ncRNA013585	0.951183	1.26903	16.368	44.7807	45.2633	119.527	15.118	35.3067	63.5865	124.394	0.00525578	7.72822	17.1292	10.3278	9.58631	18.5088
gene:FGRRES_ncRNA013584	0	0	0	0	0	0	0	0	0	0	0	0	0	0	0	0
gene:FGRRES_ncRNA013583	0	0	0	0	0	0	0	0	0	0	0	0	0	0	0	0
gene:FGRRES_ncRNA013582	0	0	0	0	0	0	0	0	0	0	0	0	0	0	0	0
gene:FGRRES_ncRNA013581	0	0	0	0	0	0	0	0	0	0	0	0	0	0	0	0
gene:FGRRES_ncRNA013580	0	0	0	0	0	0	0	0	0	0	0	0	0	0	0	0
gene:FGRRES_ncRNA013579	0	0	0	0	0	0	0	0	0	0	0	0	0	0	0	0
gene:FGRRES_ncRNA013578	0	0	0	0	0	0	0	0	0	0	0	0	0	0	0	0
gene:FGRRES_ncRNA013577	0	0	0	0	0	0	0	0	0	0	0	0	0	0	0	0
gene:FGRRES_ncRNA013576	0	0	0	0	0	0	0	0	0	0	0	0	0	0	0	0
gene:FGRRES_ncRNA013575	0	0	0	0	0	0	0	0	0	0	0	0	0	0	0	0
gene:FGRRES_ncRNA013574	0	0	0	0	0	0	0	0	0	0	0	0	0	0	0	0
gene:FGRRES_ncRNA013573	0	0	0	0	0	0	0	0	0	0	0	0	0	0	0	0
gene:FGRRES_ncRNA013572	0	0	0	0	0	0	0	0	0	0	0	0	0	0	0	0
gene:FGRRES_ncRNA013571	0	0	0	0	0	0	0	0	0	0	0	0	0	0	0	0
gene:FGRRES_ncRNA013570	0	0	0	0	0	0	0	0	0	0	0	0	0	0	0	0
gene:FGRRES_ncRNA013569	0	0	0	0	0	0	0	0	0	0	0	0	0	0	0	0
gene:FGRRES_ncRNA013568	0	0	0	0	0	0	0	0	0	0	0	0	0	0	0	0
gene:FGRRES_ncRNA013567	0	0	0	0	0	0	0	0	0	0	0	0	0	0	0	0
gene:FGRRES_ncRNA013566	0	0	0	0	0	0	0	0	0	0	0	0	0	0	0	0
gene:FGRRES_ncRNA013565	0	0	0	0	0	0	0	0	0	0	0	0	0	0	0	0
gene:FGRRES_ncRNA013564	0	0	0	0	0	0	0	0	0	0	0	0	0	0	0	0
gene:FGRRES_ncRNA013563	0	0	0	0	0	0	0	0	0	0	0	0	0	0	0	0
gene:FGRRES_ncRNA013562	0	0	0	0	0	0	0	0	0	0	0	0	0	0	0	0
gene:FGRRES_ncRNA013561	0	0	0	0	0	0	0	0	0	0	0	0	0	0	0	0
gene:FGRRES_ncRNA013560	0	0	0	0	0	0	0	0	0	0	0	0	0	0	0	0
gene:FGRRES_ncRNA013559	0	0	0	0	0	0	0	0	0	0	0	0	0	0	0	0
gene:FGRRES_ncRNA013558	0	0	0	0	0	0	0	0	0	0	0	0	0	0	0	0
gene:FGRRES_ncRNA013557	0	0	0	0	0	0	0	0	0	0	0	0	0	0	0	0
gene:FGRRES_ncRNA013556	0	0	0	0	0	0	0	0	0	0	0	0	0	0	0	0
gene:FGRRES_ncRNA013555	0	0	0	0	0	0	0	0	0	0	0	0	0	0	0	0
gene:FGRRES_ncRNA013554	0	0	0	0	0	0	0	0	0	0	0	0	0	0	0	0
gene:FGRRES_ncRNA013553	0	0	0	0	0	0	0	0	0	0	0	0	0	0	0	0
gene:FGRRES_ncRNA013552	0	0	0	0	0	0	0	0	0	0	0	0	0	0	0	0
gene:FGRRES_ncRNA013551	0	0	0	0	0	0	0	0	0	0	0	0	0	0	0	0
gene:FGRRES_ncRNA013550	0	0	0	0	0	0	0	0	0	0	0	0	0	0	0	0
gene:FGRRES_ncRNA013549	0	0	0	0	0	0	0	0	0	0	0	0	0	0	0	0
gene:FGRRES_ncRNA013548	0	0	0	0	0	0	0	0	0	0	0	0	0	0	0	0
gene:FGRRES_ncRNA013547	0	0	0	0	0	0	0	0	0	0	0	0	0	0	0	0
gene:FGRRES_ncRNA013546	0	0	0	0	0	0	0	0	0	0	0	0	0	0	0	0
gene:FGRRES_ncRNA013545	0	0	0	0	0	0	0	0	0	0	0	0	0	0	0	0
gene:FGRRES_ncRNA013544	0	0	0	0	0	0	0	0	0	0	0	0	0	0	0	0
gene:FGRRES_ncRNA013543	0	0	0	0	0	0	0	0	0	0	0	0	0	0	0	0
gene:FGRRES_ncRNA013542	0	0	0	0	0	0	0	0	0	0	0	0	0	0	0	0
gene:FGRRES_ncRNA013541	0	0	0	0	0	0	0	0	0	0	0	0	0	0	0	0
gene:FGRRES_ncRNA013540	0	0	0	0	0	0	0	0	0	0	0	0	0	0	0	0
gene:FGRRES_ncRNA013539	110.341	83.3675	38.2195	84.2291	220.558	56.8374	139.403	61.633	81.3798	103.044	20.2009	70.888	70.9602	59.5346	74.259	53.8626
gene:FGRRES_ncRNA013538	0	0	0	0	0	0	0	0	0	0	0	0	0	0	0	0
gene:FGRRES_ncRNA013537	0	0	0	0	0	0	0	0	0	0	0	0	0	0	0	0
gene:FGRRES_ncRNA013536	0	0	0	0	0	0	0	0	0	0	0	0	0	0	0	0
gene:FGRRES_ncRNA013535	0	0	0	0	0	0	0	0	0	0	0	0	0	0	0	0
gene:FGRRES_ncRNA013534	0	0	0	0	0	0	0	0	0	0	0	0	0	0	0	0
gene:FGRRES_ncRNA013533	0	0	0	0	0	0	0	0	0	0	0	0	0	0	0	0
gene:FGRRES_ncRNA013532	0	0	0	0	0	0	0	0	0	0	0	0	0	0	0	0
gene:FGRRES_ncRNA013531	0	0	0	0	0	0	0	0	0	0	0	0	0	0	0	0
gene:FGRRES_ncRNA013530	0	0	0	0	0	0	0	0	0	0	0	0	0	0	0	0
gene:FGRRES_ncRNA013529	0	0	0	0	0	0	0	0	0	0	0	0	0	0	0	0
gene:FGRRES_ncRNA013528	0	0	0	0	0	0	0	0	0	0	0	0	0	0	0	0
gene:FGRRES_ncRNA013527	1.5795e-37	0	0	525.638	662.126	0	0	189.5	175.679	0	0	497.056	1.6477e-26	9.34949e-26	102.194	8.58896
gene:FGRRES_ncRNA013526	0	0	0	0	0	0	0	0	0	0	0	0	0	0	0	0
gene:FGRRES_ncRNA013525	0	0	0	0	0	0	0	0	0	0	0	0	0	0	0	0
gene:FGRRES_ncRNA013524	0	0	0	0	0	0	0	0	0	0	0	0	0	0	0	0
gene:FGRRES_ncRNA013523	0	0	0	0	0	0	0	0	0	0	0	0	0	0	0	0
gene:FGRRES_ncRNA013522	0	0	0	0	0	0	0	0	0	0	0	0	0	0	0	0
gene:FGRRES_ncRNA013521	0	0	0	0	0	0	0	0	0	0	0	0	0	0	0	0
gene:FGRRES_ncRNA013520	0	0	0	0	0	0	0	0	0	0	0	0	0	0	0	0
gene:FGRRES_ncRNA013519	0	0	0	0	0	0	0	0	0	0	0	0	0	0	0	0
gene:FGRRES_ncRNA013518	3.04507	0	0	0	0	0	4.78058	0	3.79998	0.000129088	0	0	1.65011	1.33782	2.74667	3.97036
gene:FGRRES_ncRNA013517	0	0	0	0	0	0	0	0	0	0	0	0	0	0	0	0
gene:FGRRES_ncRNA013516	0	0	0	0	0	0	0	0	0	0	0	0	0	0	0	0
gene:FGRRES_ncRNA013515	0	0	0	0	0	0	0	0	0	0	0	0	0	0	0	0
gene:FGRRES_ncRNA013514	0	0	0	0	0	0	0	0	0	0	0	0	0	0	0	0
gene:FGRRES_ncRNA013513	0	0	0	0	0	0	0	0	0	0	0	0	0	0	0	0
gene:FGRRES_ncRNA013512	0	0	0	0	0	0	0	0	0	0	0	0	0	0	0	0
gene:FGRRES_ncRNA013511	0	0	0	0	0	0	0	0	0	0	0	0	0	0	0	0
gene:FGRRES_ncRNA013510	0	0	0	0	0	0	0	0	0	0	0	0	0	0	0	0
gene:FGRRES_ncRNA013509	0	0	0	0	0	0	0	0	0	0	0	0	0	0	0	0
gene:FGRRES_ncRNA013508	0	0	0	0	0	0	0	0	0	0	0	0	0	0	0	0
gene:FGRRES_ncRNA013507	0	0	0	0	0	0	0	0	0	0	0	0	0	0	0	0
gene:FGRRES_ncRNA013506	0	0	0	0	0	0	0	0	0	0	0	0	0	0	0	0
gene:FGRRES_ncRNA013505	0	0	0	0	0	0	0	0	0	0	0	0	0	0	0	0
gene:FGRRES_ncRNA013504	0	0	0	0	0	0	0	0	0	0	0	0	0	0	0	0
gene:FGRRES_ncRNA013503	0	0	0	0	0	0	0	0	0	0	0	0	0	0	0	0
gene:FGRRES_ncRNA013502	0	0	0	0	0	0	0	0	0	0	0	0	0	0	0	0
gene:FGRRES_ncRNA013501	0	0	0	0	0	0	0	0	0	0	0	0	0	0	0	0
gene:FGRRES_ncRNA013500	0	0	0	0	0	0	0	0	0	0	0	0	0	0	0	0
gene:FGRRES_ncRNA013499	69.0226	0	286.893	70.2513	0	170.659	49.8295	102.81	50.9062	140.635	202.183	44.3432	138.814	133.554	123.872	147.025
gene:FGRRES_ncRNA013498	0	0	0	0	0	0	0	0	0	0	0	0	0	0	0	0
gene:FGRRES_ncRNA013497	0	0	0	0	0	0	0	0	0	0	0	0	0	0	0	0
gene:FGRRES_ncRNA013496	0	0	0	0	0	0	0	0	0	0	0	0	0	0	0	0
gene:FGRRES_ncRNA013495	0	0	0	0	0	0	0	0	0	0	0	0	0	0	0	0
gene:FGRRES_ncRNA013494	0	0	0	0	0	0	0	0	0	0	0	0	0	0	0	0
gene:FGRRES_ncRNA013493	0	0	0	0	0	0	109.974	0	0	0	0	0	0	0	0	0
gene:FGRRES_ncRNA013492	0	0	0	0	0	0	0	0	0	0	0	0	0	0	0	0
gene:FGRRES_ncRNA013491	0	0	0	0	0	0	0	0	0	0	0	0	0	0	0	0
gene:FGRRES_ncRNA013490	0	0	0	0	0	0	0	0	0	0	0	0	0	0	0	0
gene:FGRRES_ncRNA013489	0	0	0	0	0	0	0	0	0	0	0	0	0	0	0	0
gene:FGRRES_ncRNA013488	0	0	0	0	0	0	0	0	0	0	0	0	0	0	0	0
gene:FGRRES_ncRNA013487	0	0	0	0	0	0	0	0	0	0	0	0	0	0	0	0
gene:FGRRES_ncRNA013486	0	0	0	0	0	0	0	0	0	0	0	0	0	0	0	0
gene:FGRRES_ncRNA013485	0	0	0	0	0	0	0	0	0	0	0	0	0	0	0	0
gene:FGRRES_ncRNA013484	0	0	0	0	0	0	0	0	0	0	0	0	0	0	0	0
gene:FGRRES_ncRNA013483	0	0	0	0	0	0	0	0	0	0	0	0	0	0	0	0
gene:FGRRES_ncRNA013482	0	0	0	0	0	0	0	0	0	0	0	0	0	0	0	0
gene:FGRRES_ncRNA013481	0	0	0	0	0	0	0	0	0	0	0	0	0	0	0	0
gene:FGRRES_ncRNA013480	0	0	0	0	0	0	0	0	0	0	0	0	0	0	0	0
gene:FGRRES_ncRNA013479	0	0	0	0	0	0	0	0	0	0	0	0	0	0	0	0
gene:FGRRES_ncRNA013478	0	0	0	0	0	0	0	0	0	0	0	0	0	0	0	0
gene:FGRRES_ncRNA013477	0	0	0	0	0	0	0	0	0	0	0	0	0	0	0	0
gene:FGRRES_ncRNA013475	0	0	0	0	0	0	0	0	0	0	0	0	0	0	0	0
gene:FGRRES_ncRNA013474	0	0	0	0	0	0	0	0	0	0	0	0	0	0	0	0
gene:FGRRES_ncRNA013473	0	0	0	0	0	0	0	0	0	0	0	0	0	0	0	0
gene:FGRRES_ncRNA013472	0	0	0	0	0	0	0	0	0	0	0	0	0	0	0	0
gene:FGRRES_ncRNA013471	0	0	0	0	0	0	0	0	0	0	0	0	0	0	0	0
gene:FGRRES_ncRNA013470	0	0	0	0	0	0	0	0	0	0	0	0	0	0	0	0
gene:FGRRES_ncRNA013469	0	0	0	0	0	0	0	0	0	0	0	0	0	0	0	0
gene:FGRRES_ncRNA013468	0	0	0	0	0	0	0	0	0	0	0	0	0	0	0	0
gene:FGRRES_ncRNA013467	0	0	0	0	0	0	0	0	0	0	0	0	0	0	0	0
gene:FGRRES_ncRNA013466	0	0	0	0	0	0	0	0	0	0	0	0	0	0	0	0
gene:FGRRES_ncRNA013465	0	0	0	0	0	0	0	0	0	0	0	0	0	0	0	0
gene:FGRRES_ncRNA013464	0	0	0	0	0	0	0	0	0	0	0	0	0	0	0	0
gene:FGRRES_ncRNA013462	0	0	0	0	0	0	0	0	0	0	0	0	0	0	0	0
gene:FGRRES_ncRNA013461	0	0	0	0	0	0	0	0	0	0	0	0	0	0	0	0
gene:FGRRES_ncRNA013460	0	0	0	0	0	0	0	0	0	0	0	0	0	0	0	0
gene:FGRRES_ncRNA013459	0	0	0	0	0	0	0	0	0	0	0	0	0	0	0	0
gene:FGRRES_ncRNA013458	0	0	0	0	0	0	0	0	0	0	0	0	0	0	0	0
gene:FGRRES_ncRNA013457	0	0	0	0	0	0	0	0	0	0	0	0	0	0	0	0
gene:FGRRES_ncRNA013456	0	0	0	0	0	0	0	0	0	0	0	0	0	0	0	0
gene:FGRRES_ncRNA013455	0	0	0	0	0	0	0	0	0	0	0	0	0	0	0	0
gene:FGRRES_ncRNA013454	0	0	0	0	0	0	0	0	0	0	0	0	0	0	0	0
gene:FGRRES_ncRNA013453	0	0	0	0	0	0	0	0	0	0	0	0	0	0	0	0
gene:FGRRES_ncRNA013452	0	0	0	0	0	0	0	0	0	0	0	0	0	0	0	0
gene:FGRRES_ncRNA013451	0	0	0	0	0	0	0	0	0	0	0	0	0	0	0	0
gene:FGRRES_ncRNA013450	0	0	0	0	0	0	0	0	0	0	0	0	0	0	0	0
gene:FGRRES_ncRNA013449	0	0	0	0	0	0	0	0	0	0	0	0	0	0	0	0
gene:FGRRES_ncRNA013448	0	0	0	0	0	0	0	0	0	0	0	0	0	0	0	0
gene:FGRRES_ncRNA013447	0	0	0	0	0	0	0	0	0	0	0	0	0	0	0	0
gene:FGRRES_ncRNA013446	0	0	0	0	0	0	0	0	0	0	0	0	0	0	0	0
gene:FGRRES_ncRNA013445	0	0	0	0	0	0	0	0	0	0	0	0	0	0	0	0
gene:FGRRES_ncRNA013444	0	0	0	0	0	0	0	0	0	0	0	0	0	0	0	11.4926
gene:FGRRES_ncRNA013443	0	0	0	0	0	0	0	0	0	0	0	0	0	0	0	0
gene:FGRRES_ncRNA013442	0	0	0	0	0	0	0	0	0	0	0	0	0	0	0	0
gene:FGRRES_ncRNA013441	0	0	0	0	0	0	0	0	0	0	0	0	0	0	0	0
gene:FGRRES_ncRNA013440	0	0	0	0	0	0	0	0	0	0	0	0	0	0	0	0
gene:FGRRES_ncRNA013439	0	0	0	0	0	0	0	0	0	0	0	0	0	0	0	0
gene:FGRRES_ncRNA013438	0	0	0	0	0	0	0	0	0	0	0	0	0	0	0	0
gene:FGRRES_ncRNA013437	0	0	0	0	0	0	0	0	0	0	0	0	0	0	0	0
gene:FGRRES_ncRNA013436	0	0	0	0	0	0	0	0	0	0	0	0	0	0	0	0
gene:FGRRES_ncRNA013435	0	0	0	0	0	0	0	0	0	0	0	0	0	0	0	0
gene:FGRRES_ncRNA013434	0	0	0	0	0	0	0	0	0	0	0	0	0	0	0	0
gene:FGRRES_ncRNA013432	0	0	0	0	0	0	0	0	0	0	0	0	0	0	0	0
gene:FGRRES_ncRNA013431	0	0	0	0	0	0	0	0	0	0	0	0	0	0	0	0
gene:FGRRES_ncRNA013430	0	0	0	0	0	0	0	0	0	0	0	0	0	0	0	0
gene:FGRRES_ncRNA013429	0	0	0	0	0	0	0	0	0	0	0	0	0	0	0	0
gene:FGRRES_ncRNA013428	0	0	0	0	0	0	0	0	0	0	0	0	0	0	0	0
gene:FGRRES_ncRNA013427	0	0	0	0	0	0	0	0	0	0	0	0	0	0	0	0
gene:FGRRES_ncRNA013426	0	0	0	0	0	0	0	0	0	0	0	0	0	0	0	0
gene:FGRRES_ncRNA013425	0	0	0	0	0	0	0	0	0	0	0	0	0	0	0	0
gene:FGRRES_ncRNA013424	0	0	0	0	0	0	0	0	0	0	0	0	0	0	0	0
gene:FGRRES_ncRNA013423	0	0	0	0	0	0	0	0	0	0	0	0	0	0	0	0
gene:FGRRES_ncRNA013422	0	0	0	0	0	0	0	0	0	0	0	0	0	0	0	0
gene:FGRRES_ncRNA013421	0	0	0	0	0	0	0	0	0	0	0	0	0	0	0	0
gene:FGRRES_ncRNA013420	0	0	0	0	0	0	0	0	0	0	0	0	0	0	0	0
gene:FGRRES_ncRNA013419	0	0	0	0	0	0	0	0	0	0	0	0	0	0	0	0
gene:FGRRES_ncRNA013418	0	0	0	0	0	0	0	0	0	0	0	0	0	0	0	0
gene:FGRRES_ncRNA013417	0	0	0	0	0	0	0	0	0	0	0	0	0	0	0	0
gene:FGRRES_ncRNA013416	0	0	0	0	0	0	0	0	0	0	0	0	0	0	0	0
gene:FGRRES_ncRNA013415	0	0	0	0	0	0	0	0	0	0	0	0	0	0	0	0
gene:FGRRES_ncRNA013414	0	0	0	0	0	0	0	0	0	0	0	0	0	0	0	0
gene:FGRRES_ncRNA013413	0	0	0	0	0	0	0	0	0	0	0	0	0	0	0	0
gene:FGRRES_ncRNA013412	0	0	0	0	0	0	0	0	0	0	0	0	0	0	0	0
gene:FGRRES_ncRNA013411	0	0	0	0	0	0	0	0	0	0	0	0	0	0	0	0
gene:FGRRES_ncRNA013410	0	0	0	0	0	0	0	0	0	0	0	0	0	0	0	0
gene:FGRRES_ncRNA013409	0	0	0	0	0	0	0	0	0	0	0	0	0	0	0	0
gene:FGRRES_ncRNA013408	0	0	0	0	0	0	0	0	0	0	0	0	0	0	0	0
gene:FGRRES_ncRNA013407	0	0	0	0	0	0	0	0	0	0	0	0	0	0	0	0
gene:FGRRES_ncRNA013406	0	0	0	0	0	0	0	0	0	0	0	0	0	0	0	0
gene:FGRRES_ncRNA013405	0	0	0	0	0	0	0	0	0	0	0	0	0	0	0	0
gene:FGRRES_ncRNA013404	0	0	0	0	0	0	0	0	0	0	0	0	0	0	0	0
gene:FGRRES_ncRNA013403	0	0	0	0	0	0	0	0	0	0	0	0	0	0	0	0
gene:FGRRES_ncRNA013402	0	0	0	0	0	0	0	0	0	0	0	0	0	0	0	0
gene:FGRRES_ncRNA013401	0	0	0	0	0	0	0	0	0	0	0	0	0	0	0	0
gene:FGRRES_ncRNA013400	0	0	0	0	0	0	0	0	0	0	0	0	0	0	0	0
gene:FGRRES_ncRNA013399	0	0	0	0	0	0	0	0	0	0	0	0	0	0	0	0
gene:FGRRES_ncRNA013398	0	0	0	0	0	0	0	0	0	0	0	0	0	0	0	0
gene:FGRRES_ncRNA013396	0	0	0	0	0	0	0	0	0	0	0	0	0	0	0	0
gene:FGRRES_ncRNA013395	0	0	0	0	0	0	0	0	0	0	0	0	0	0	0	0
gene:FGRRES_ncRNA013394	0	0	0	0	0	0	0	0	0	0	0	0	0	0	0	0
gene:FGRRES_ncRNA013393	0	0	0	0	0	0	0	0	0	0	0	0	0	0	0	0
gene:FGRRES_ncRNA013392	0	0	0	0	0	0	0	0	0	0	0	0	0	0	0	0
gene:FGRRES_ncRNA013391	0	0	0	0	0	0	0	0	0	0	0	0	0	0	0	0
gene:FGRRES_ncRNA013389	0	0	0	0	0	0	0	0	0	0	0	0	0	0	0	0
gene:FGRRES_ncRNA013388	0	0	0	0	0	0	0	0	0	0	0	0	0	0	0	0
gene:FGRRES_ncRNA013387	0	0	0	0	0	0	0	0	0	0	0	0	0	0	0	0
gene:FGRRES_ncRNA013386	0	0	0	0	0	0	0	0	0	0	0	0	0	0	0	0
gene:FGRRES_ncRNA013385	0	0	0	0	0	0	0	0	0	0	0	0	0	0	0	0
gene:FGRRES_ncRNA013384	0	0	0	0	0	0	0	0	0	0	0	0	0	0	0	0
gene:FGRRES_ncRNA013383	0	0	0	0	0	0	0	0	0	0	0	0	0	0	0	0
gene:FGRRES_ncRNA013382	0	0	0	0	0	0	0	0	0	0	0	0	0	0	0	0
gene:FGRRES_ncRNA013380	0	0	0	0	0	0	0	0	0	0	0	0	0	0	0	0
gene:FGRRES_ncRNA013379	0	0	0	0	0	0	0	0	0	0	0	0	0	0	0	0
gene:FGRRES_ncRNA013378	0	0	0	0	0	0	0	0	0	0	0	0	0	0	0	0
gene:FGRRES_ncRNA013377	0	0	0	0	0	0	0	0	0	0	0	0	0	0	0	0
gene:FGRRES_ncRNA013376	0	0	0	0	0	0	0	0	0	0	0	0	0	0	0	0
gene:FGRRES_ncRNA013375	0	0	0	0	0	0	0	0	0	0	0	0	0	0	0	0
gene:FGRRES_ncRNA013374	0	0	0	0	0	0	0	0	0	0	0	0	0	0	0	0
gene:FGRRES_ncRNA013373	0	0	0	0	0	0	0	0	0	0	0	0	0	0	0	0
gene:FGRRES_ncRNA013372	0	0	0	0	0	0	0	0	0	0	0	0	0	0	0	0
gene:FGRRES_ncRNA013371	0	0	0	0	0	0	0	0	0	0	0	0	0	0	0	0
gene:FGRRES_ncRNA013370	0	0	0	0	0	0	0	0	0	0	0	0	0	0	0	0
gene:FGRRES_ncRNA013369	0	0	0	0	0	0	0	0	0	0	0	0	0	0	0	0
gene:FGRRES_ncRNA013368	0	0	0	0	0	0	0	0	0	0	0	0	0	0	0	0
gene:FGRRES_ncRNA013367	0	0	0	0	0	0	0	0	0	0	0	0	0	0	0	0
gene:FGRRES_ncRNA013366	0	0	0	0	0	0	0	0	0	0	0	0	0	0	0	0
gene:FGRRES_ncRNA013365	0	0	0	0	0	0	0	0	0	0	0	0	0	0	0	0
gene:FGRRES_ncRNA013364	0	0	0	0	0	0	0	0	0	0	0	0	0	0	0	0
gene:FGRRES_ncRNA013363	0	0	0	0	0	0	0	0	0	0	0	0	0	0	0	0
gene:FGRRES_ncRNA013362	0	0	0	0	0	0	0	0	0	0	0	0	0	0	0	0
gene:FGRRES_ncRNA013361	0	0	0	0	0	0	0	0	0	0	0	0	0	0	0	0
gene:FGRRES_ncRNA013360	0	0	0	0	0	0	0	0	0	0	0	0	0	0	0	0
gene:FGRRES_ncRNA013359	0	0	0	0	0	0	0	0	0	0	0	0	0	0	0	0
gene:FGRRES_ncRNA013357	0	0	0	0	0	0	0	0	0	0	0	0	0	0	0	0
gene:FGRRES_ncRNA013356	0	0	0	0	0	0	0	0	0	0	0	0	0	0	0	0
gene:FGRRES_ncRNA013355	0	0	0	0	0	0	0	0	0	0	0	0	0	0	0	0
gene:FGRRES_ncRNA013354	0	0	0	0	0	0	0	0	0	0	0	0	0	0	0	0
gene:FGRRES_ncRNA013353	0	0	0	0	0	0	0	0	0	0	0	0	0	0	0	0
gene:FGRRES_ncRNA013351	0	0	0	0	0	0	0	0	0	0	0	0	0	0	0	0
gene:FGRRES_ncRNA013350	0	0	0	0	0	0	0	0	0	0	0	0	0	0	0	0
gene:FGRRES_ncRNA013349	0	0	0	0	0	0	0	0	0	0	0	0	0	0	0	0
gene:FGRRES_ncRNA013348	0	0	0	0	0	0	0	0	0	0	0	0	0	0	0	0
gene:FGRRES_ncRNA013347	0	0	0	0	0	0	0	0	0	0	0	0	0	0	0	0
gene:FGRRES_ncRNA013346	0	0	0	0	0	0	0	0	0	0	0	0	0	0	0	0
gene:FGRRES_ncRNA013344	0	0	0	0	0	0	0	0	0	0	0	0	0	0	0	0
gene:FGRRES_ncRNA013343	0	0	0	0	0	0	0	0	0	0	0	0	0	0	0	0
gene:FGRRES_ncRNA013342	0	0	0	0	0	0	0	0	0	0	0	0	0	0	0	0
gene:FGRRES_ncRNA013341	0	0	0	0	0	0	0	0	0	0	0	0	0	0	0	0
gene:FGRRES_ncRNA013340	0	0	0	0	0	0	0	0	0	0	0	0	0	0	0	0
gene:FGRRES_ncRNA013339	0	0	0	0	0	0	0	0	0	0	0	0	0	0	0	0
gene:FGRRES_ncRNA013338	0	0	0	0	0	0	0	0	0	0	0	0	0	0	0	0
gene:FGRRES_ncRNA013337	0	0	0	0	0	0	0	0	0	0	0	0	0	0	0	0
gene:FGRRES_ncRNA013336	0	0	0	0	0	0	0	0	0	0	0	0	0	0	0	0
gene:FGRRES_ncRNA013335	0	0	0	0	0	0	0	0	0	0	0	0	0	0	0	0
gene:FGRRES_ncRNA013334	0	0	0	0	0	0	0	0	0	0	0	0	0	0	0	0
gene:FGRRES_ncRNA013333	0	0	0	0	0	0	0	0	0	0	0	0	0	0	0	0
gene:FGRRES_ncRNA013332	0	0	0	0	0	0	0	0	0	0	0	0	0	0	0	0
gene:FGRRES_ncRNA013331	0	0	0	0	0	0	0	0	0	0	0	0	0	0	0	0
gene:FGRRES_ncRNA013330	0	0	0	0	0	0	0	0	0	0	0	0	0	0	0	0
gene:FGRRES_ncRNA013329	0	0	0	0	0	0	0	0	0	0	0	0	0	0	0	0
gene:FGRRES_ncRNA013327	0	0	0	0	0	0	0	0	0	0	0	0	0	0	0	0
gene:FGRRES_ncRNA013326	0	0	0	0	0	0	0	0	0	0	0	0	0	0	0	0
gene:FGRRES_ncRNA013325	0	0	0	0	0	0	0	0	0	0	0	0	0	0	0	0
gene:FGRRES_ncRNA013324	0	0	0	0	0	0	0	0	0	0	0	0	0	0	0	0
gene:FGRRES_ncRNA013323	0	0	0	0	0	0	0	0	0	0	0	0	0	0	0	0
gene:FGRRES_ncRNA013322	0	0	0	0	0	0	0	0	0	0	0	0	0	0	0	0
gene:FGRRES_ncRNA013321	0	0	0	0	0	0	0	0	0	0	0	0	0	0	0	0
gene:FGRRES_ncRNA013320	0	0	0	0	0	0	0	0	0	0	0	0	0	0	0	0
gene:FGRRES_ncRNA013319	0	0	0	0	0	0	0	0	0	0	0	0	0	0	0	0
gene:FGRRES_ncRNA013318	0	0	0	0	0	0	0	0	0	0	0	0	0	0	0	0
gene:FGRRES_ncRNA013317	0	0	0	0	0	0	0	0	0	0	0	0	0	0	0	0
gene:FGRRES_ncRNA013316	0	0	0	0	0	0	0	0	0	0	0	0	0	0	0	0
gene:FGRRES_ncRNA013315	0	0	0	0	0	0	0	0	0	0	0	0	0	0	0	0
gene:FGRRES_ncRNA013314	0	0	0	0	0	0	0	0	0	0	0	0	0	0	0	0
gene:FGRRES_ncRNA013313	0	0	0	0	0	0	0	0	0	0	0	0	0	0	0	0
gene:FGRRES_ncRNA013312	0	0	0	0	0	0	0	0	0	0	0	0	0	0	0	0
gene:FGRRES_ncRNA013311	0	0	0	0	0	0	0	0	0	0	0	0	0	0	0	0
gene:FGRRES_ncRNA013310	0	0	0	0	0	0	0	0	0	0	0	0	0	0	0	0
gene:FGRRES_ncRNA013309	0	0	0	0	0	0	0	0	0	0	0	0	0	0	0	0
gene:FGRRES_ncRNA013308	0	0	0	0	0	0	0	0	0	0	0	0	0	0	0	0
gene:FGRRES_ncRNA013307	0	0	0	0	0	0	0	0	0	0	0	0	0	0	0	0
gene:FGRRES_ncRNA013306	0	0	0	0	0	0	0	0	0	0	0	0	0	0	0	0
gene:FGRRES_ncRNA013305	0	0	0	0	0	0	0	0	0	0	0	0	0	0	0	0
gene:FGRRES_ncRNA013304	0	0	0	0	0	0	0	0	0	0	0	0	0	0	0	0
gene:FGRRES_ncRNA013303	0	0	0	0	0	0	0	0	0	0	0	0	0	0	0	0
gene:FGRRES_ncRNA013302	0	0	0	0	0	0	0	0	0	0	0	0	0	0	0	0
gene:FGRRES_ncRNA013301	0	0	0	0	0	0	0	0	0	0	0	0	0	0	0	0
gene:FGRRES_ncRNA013300	0	0	0	0	0	0	0	0	0	0	0	0	0	0	0	0
gene:FGRRES_ncRNA013299	0	0	0	0	0	0	0	0	0	0	0	0	0	0	0	0
gene:FGRRES_ncRNA013298	0	0	0	0	0	0	0	0	0	0	0	0	0	0	0	0
gene:FGRRES_ncRNA013297	0	0	0	0	0	0	0	0	0	0	0	0	0	0	0	0
gene:FGRRES_ncRNA013296	0	0	0	0	0	0	0	0	0	0	0	0	0	0	0	0
gene:FGRRES_ncRNA013295	0	0	0	0	0	0	0	0	0	0	0	0	0	0	0	0
gene:FGRRES_ncRNA013294	0	0	0	0	0	0	0	0	0	0	0	0	0	0	0	0
gene:FGRRES_ncRNA013293	0	0	0	0	0	0	0	0	0	0	0	0	0	0	0	0
gene:FGRRES_ncRNA013292	0	0	0	0	0	0	0	0	0	0	0	0	0	0	0	0
gene:FGRRES_ncRNA013291	800.491	886.321	1019.16	660.601	1326.19	1016.36	812.182	1127.89	446.778	720	950.605	750.557	459.394	405.741	388.271	280.346
gene:FGRRES_ncRNA013290	0	0	0	0	0	0	0	0	0	0	0	0	0	0	0	0
gene:FGRRES_ncRNA013289	0	0	0	0	0	0	0	0	0	0	0	0	0	0	0	0
gene:FGRRES_ncRNA013288	0	0	0	0	0	0	0	0	0	0	0	0	0	0	0	0
gene:FGRRES_ncRNA013287	0	0	0	0	0	0	0	0	0	0	0	0	0	0	0	0
gene:FGRRES_ncRNA013286	0	0	0	0	0	0	0	0	0	0	0	0	0	0	0	0
gene:FGRRES_ncRNA013285	0	0	0	0	0	0	0	0	0	0	0	0	0	0	0	0
gene:FGRRES_ncRNA013284	0	0	0	0	0	0	0	0	0	0	0	0	0	0	0	0
gene:FGRRES_ncRNA013283	0	0	0	0	0	0	0	0	0	0	0	0	0	0	0	0
gene:FGRRES_ncRNA013282	0	0	0	0	0	0	0	0	0	0	0	0	0	0	0	0
gene:FGRRES_ncRNA013280	0	0	0	0	0	0	0	0	0	0	0	0	0	0	0	0
gene:FGRRES_ncRNA013279	0	0	0	0	0	0	0	0	0	0	0	0	0	0	0	0
gene:FGRRES_ncRNA013278	0	0	0	0	0	0	0	0	0	0	0	0	0	0	0	0
gene:FGRRES_ncRNA013277	0	0	0	0	0	0	0	0	0	0	0	0	0	0	0	0
gene:FGRRES_ncRNA013276	0	0	0	0	0	0	0	0	0	0	0	0	0	0	0	0
gene:FGRRES_ncRNA013275	0	0	0	0	0	0	0	0	0	0	0	0	0	0	0	0
gene:FGRRES_ncRNA013274	0	0	0	0	0	0	0	0	0	0	0	0	0	0	0	0
gene:FGRRES_ncRNA013273	0	0	0	0	0	0	0	0	0	0	0	0	0	0	0	0
gene:FGRRES_ncRNA013272	0	0	0	0	0	0	0	0	0	0	0	0	0	0	0	0
gene:FGRRES_ncRNA013271	0	0	0	0	0	0	0	0	0	0	0	0	0	0	0	0
gene:FGRRES_ncRNA013269	0	0	0	0	0	0	0	0	0	0	0	0	0	0	0	0
gene:FGRRES_ncRNA013268	0	0	0	0	0	0	0	0	0	0	0	0	0	0	0	0
gene:FGRRES_ncRNA013267	0	0	0	0	0	0	0	0	0	0	0	0	0	0	0	0
gene:FGRRES_ncRNA013266	0	0	0	0	0	0	0	0	0	0	0	0	0	0	0	0
gene:FGRRES_ncRNA013265	0	0	0	0	0	0	0	0	0	0	0	0	0	0	0	0
gene:FGRRES_ncRNA013264	0	0	0	0	0	0	0	0	0	0	0	0	0	0	0	0
gene:FGRRES_ncRNA013263	0	0	0	0	0	0	0	0	0	0	0	0	0	0	0	0
gene:FGRRES_ncRNA013262	0	0	0	0	0	0	0	0	0	0	0	0	0	0	0	0
gene:FGRRES_ncRNA013261	0	0	0	0	0	0	0	0	0	0	0	0	0	0	0	0
gene:FGRRES_ncRNA013260	0	0	0	0	0	0	0	0	0	0	0	0	0	0	0	0
gene:FGRRES_ncRNA013259	0	0	0	0	0	0	0	0	0	0	0	0	0	0	0	0
gene:FGRRES_ncRNA013258	0	0	0	0	0	0	0	0	0	0	0	0	0	0	0	0
gene:FGRRES_ncRNA013257	0	0	0	0	0	0	0	0	0	0	0	0	0	0	0	0
gene:FGRRES_ncRNA013255	0	0	0	0	0	0	0	0	0	0	0	0	0	0	0	0
gene:FGRRES_ncRNA013254	0	0	0	0	0	0	0	0	0	0	0	0	0	0	0	0
gene:FGRRES_ncRNA013253	0	0	0	0	0	0	0	0	0	0	0	0	0	0	0	0
gene:FGRRES_ncRNA013252	0	0	0	0	0	0	0	0	0	0	0	0	0	0	0	0
gene:FGRRES_ncRNA013251	0	0	0	0	0	0	0	0	0	0	0	0	0	0	0	0
gene:FGRRES_ncRNA013250	0	0	0	0	0	0	0	0	0	0	0	0	0	0	0	0
gene:FGRRES_ncRNA013249	0	0	0	0	0	0	0	0	0	0	0	0	0	0	0	0
gene:FGRRES_ncRNA013248	0	0	0	0	0	0	0	0	0	0	0	0	0	0	0	0
gene:FGRRES_ncRNA013247	0	0	0	0	0	0	0	0	0	0	0	0	0	0	0	0
gene:FGRRES_ncRNA013246	0	0	0	0	0	0	0	0	0	0	0	0	0	0	0	0
gene:FGRRES_ncRNA013245	0	0	0	0	0	0	0	0	0	0	0	0	0	0	0	0
gene:FGRRES_ncRNA013244	0	0	0	0	0	0	0	0	0	0	0	0	0	0	0	0
gene:FGRRES_ncRNA013243	0	0	0	0	0	0	0	0	0	0	0	0	0	0	0	0
gene:FGRRES_ncRNA013242	0	0	0	0	0	0	0	0	0	0	0	0	0	0	0	0
gene:FGRRES_ncRNA013241	0	0	0	0	0	0	0	0	0	0	0	0	0	0	0	0
gene:FGRRES_ncRNA013240	0	0	0	0	0	0	0	0	0	0	0	0	0	0	0	0
gene:FGRRES_ncRNA013239	0	0	0	0	0	0	0	0	0	0	0	0	0	0	0	0
gene:FGRRES_ncRNA013238	0	0	0	0	0	0	0	0	0	0	0	0	0	0	0	0
gene:FGRRES_ncRNA013237	0	0	0	0	0	0	0	0	0	0	0	0	0	0	0	0
gene:FGRRES_ncRNA013236	0	0	0	0	0	0	0	0	0	0	0	0	0	0	0	0
gene:FGRRES_ncRNA013235	0	0	0	0	0	0	0	0	0	0	0	0	0	0	0	0
gene:FGRRES_ncRNA013234	0	0	0	0	0	0	0	0	0	0	0	0	0	0	0	0
gene:FGRRES_ncRNA013233	0	0	0	0	0	0	0	0	0	0	0	0	0	0	0	0
gene:FGRRES_ncRNA013232	0	0	0	0	0	0	0	0	0	0	0	0	0	0	0	0
gene:FGRRES_ncRNA013231	0	0	0	0	0	0	0	0	0	0	0	0	0	0	0	0
gene:FGRRES_ncRNA013230	0	0	0	0	0	0	0	0	0	0	0	0	0	0	0	0
gene:FGRRES_ncRNA013229	0	0	0	0	0	0	0	0	0	0	0	0	0	0	0	0
gene:FGRRES_ncRNA013228	0	0	0	0	0	0	0	0	0	0	0	0	0	0	0	0
gene:FGRRES_ncRNA013227	0	0	0	0	0	0	0	0	0	0	0	0	0	0	0	0
gene:FGRRES_ncRNA013226	684.623	0	0	0	0	141.061	247.125	254.939	0	581.224	250.678	219.916	16.0102	12.7375	36.8598	0
gene:FGRRES_ncRNA013225	0	0	0	0	0	0	0	0	0	0	0	0	0	0	0	0
gene:FGRRES_ncRNA013224	0	0	0	0	0	0	0	0	0	0	0	0	0	0	0	0
gene:FGRRES_ncRNA013223	0	0	0	0	0	0	0	0	0	0	0	0	0	0	0	0
gene:FGRRES_ncRNA013222	0	0	0	0	0	0	0	0	0	0	0	0	0	0	0	0
gene:FGRRES_ncRNA013221	0	0	0	0	0	0	0	0	0	0	0	0	0	0	0	0
gene:FGRRES_ncRNA013220	0	0	0	0	0	0	0	0	0	0	0	0	0	0	0	0
gene:FGRRES_ncRNA013219	0	0	0	0	0	0	0	0	0	0	0	0	0	0	0	0
gene:FGRRES_ncRNA013218	0	0	0	0	0	0	0	0	0	0	0	0	0	0	0	0
gene:FGRRES_ncRNA013217	0	0	0	0	0	0	0	0	0	0	0	0	0	0	0	0
gene:FGRRES_ncRNA013216	0	0	0	0	0	0	0	0	0	0	0	0	0	0	0	0
gene:FGRRES_ncRNA013215	0	0	0	0	0	0	0	0	0	0	0	0	0	0	0	0
gene:FGRRES_ncRNA013214	0	0	0	0	0	0	0	0	0	0	0	0	0	0	0	0
gene:FGRRES_ncRNA013213	0	0	0	0	0	0	0	0	0	0	0	0	0	0	0	0
gene:FGRRES_ncRNA013212	0	0	0	0	0	0	0	0	0	0	0	0	0	0	0	0
gene:FGRRES_ncRNA013211	0	0	0	0	420.196	0	0	0	232.561	0	0	202.578	0	0	0	0
gene:FGRRES_ncRNA013210	0	0	0	0	0	0	0	0	0	0	0	0	0	0	0	0
gene:FGRRES_ncRNA013209	0	0	0	0	0	0	0	0	0	0	0	0	0	0	0	0
gene:FGRRES_ncRNA013208	0	0	0	0	0	0	0	0	0	0	0	0	0	0	0	0
gene:FGRRES_ncRNA013207	0	0	0	0	0	0	0	0	0	0	0	0	0	0	0	0
gene:FGRRES_ncRNA013206	0	0	0	0	0	0	0	0	0	0	0	0	0	0	0	0
gene:FGRRES_ncRNA013205	0	0	0	0	0	0	0	0	0	0	0	0	0	0	0	0
gene:FGRRES_ncRNA013204	0	0	0	0	0	0	0	0	0	0	0	0	0	0	0	0
gene:FGRRES_ncRNA013203	0	0	0	0	0	0	0	0	0	0	0	0	0	0	0	0
gene:FGRRES_ncRNA013201	0	0	0	0	0	0	0	0	0	0	0	0	0	0	0	0
gene:FGRRES_ncRNA013200	0	0	0	0	0	0	0	0	0	0	0	0	0	0	0	0
gene:FGRRES_ncRNA013199	0	0	0	0	0	0	0	0	0	0	0	0	0	0	0	0
gene:FGRRES_ncRNA013198	0	0	0	0	0	0	0	0	0	0	0	0	0	0	0	0
gene:FGRRES_ncRNA013197	0	0	0	0	0	0	0	0	0	0	0	0	0	0	0	0
gene:FGRRES_ncRNA013195	0	0	0	0	0	0	0	0	0	0	0	0	0	0	0	0
gene:FGRRES_ncRNA013194	0	0	0	0	0	0	0	0	0	0	0	0	0	0	0	0
gene:FGRRES_ncRNA013193	0	0	0	0	0	0	0	0	0	0	0	0	0	0	0	0
gene:FGRRES_ncRNA013192	0	0	0	0	0	0	0	0	0	0	0	0	0	0	0	0
gene:FGRRES_ncRNA013191	0	0	0	0	0	0	0	0	0	0	0	0	0	0	0	0
gene:FGRRES_ncRNA013190	0	0	0	0	0	0	0	0	0	0	0	0	0	0	0	0
gene:FGRRES_ncRNA013189	0	0	0	0	0	0	0	0	0	0	0	0	0	0	0	0
gene:FGRRES_ncRNA013188	0	0	0	0	0	0	0	0	0	0	0	0	0	0	0	0
gene:FGRRES_ncRNA013187	0	0	0	0	0	0	0	0	0	0	0	0	0	0	0	0
gene:FGRRES_ncRNA013186	0	0	0	0	0	0	0	0	0	0	0	0	0	0	0	0
gene:FGRRES_ncRNA013185	0	0	0	0	0	0	0	0	0	0	0	0	0	0	0	0
gene:FGRRES_ncRNA013184	0	0	0	0	0	0	0	0	0	0	0	0	0	0	0	0
gene:FGRRES_ncRNA013183	0	0	0	0	0	0	0	0	0	0	0	0	0	0	0	0
gene:FGRRES_ncRNA013182	0	0	0	0	0	0	0	0	0	0	0	0	0	0	0	0
gene:FGRRES_ncRNA013181	0	0	0	0	0	0	0	0	0	0	0	0	0	0	0	0
gene:FGRRES_ncRNA013180	0	0	0	0	0	0	0	0	0	0	0	0	0	0	0	0
gene:FGRRES_ncRNA013179	0	0	0	0	0	0	0	0	0	0	0	0	0	0	0	0
gene:FGRRES_ncRNA013178	0	0	0	0	0	0	0	0	0	0	0	0	0	0	0	0
gene:FGRRES_ncRNA013177	0	0	0	0	0	0	0	0	0	0	0	0	0	0	0	0
gene:FGRRES_ncRNA013176	0	0	0	0	0	0	0	0	0	0	0	0	0	0	0	0
gene:FGRRES_ncRNA013175	0	0	0	0	0	0	0	0	0	0	0	0	0	0	0	0
gene:FGRRES_ncRNA013173	0	0	0	0	0	0	0	0	0	0	0	0	0	0	0	0
gene:FGRRES_ncRNA013172	0	0	0	0	0	0	0	0	0	0	0	0	0	0	0	0
gene:FGRRES_ncRNA013171	0	0	0	0	0	0	0	0	0	0	0	0	0	0	0	0
gene:FGRRES_ncRNA013170	0	0	0	0	0	0	0	0	0	0	0	0	0	0	0	0
gene:FGRRES_ncRNA013169	0	0	0	0	0	0	0	0	0	0	0	0	0	0	0	0
gene:FGRRES_ncRNA013168	0	0	0	0	0	0	0	0	0	0	0	0	0	0	0	0
gene:FGRRES_ncRNA013167	0	0	0	0	0	0	0	0	0	0	0	0	0	0	0	0
gene:FGRRES_ncRNA013166	0	0	0	0	0	0	0	0	0	0	0	0	0	0	0	0
gene:FGRRES_ncRNA013165	0	0	0	0	0	0	0	0	0	0	0	0	0	0	0	0
gene:FGRRES_ncRNA013164	0	0	0	0	0	0	0	0	0	0	0	0	0	0	0	0
gene:FGRRES_ncRNA013162	0	0	0	0	0	0	0	0	0	0	0	0	0	0	0	0
gene:FGRRES_ncRNA013161	0	0	0	0	0	0	0	0	0	0	0	0	0	0	0	0
gene:FGRRES_ncRNA013160	0	0	0	0	0	0	0	0	0.0414995	0	0	0	0	0	0	0
gene:FGRRES_ncRNA013159	0	0	0	0	0	0	0	0	0	0	0	0	0	0	0	0
gene:FGRRES_ncRNA013158	0	0	0	0	0	0	0	0	0	0	0	0	0	0	0	0
gene:FGRRES_ncRNA013157	0	0	0	0	0	0	0	0	0	0	0	0	0	0	0	0
gene:FGRRES_ncRNA013155	0	0	0	0	0	0	0	0	0	0	0	0	0	0	0	0
gene:FGRRES_ncRNA013154	0	0	0	0	0	0	0	0	0	0	0	0	0	0	0	0
gene:FGRRES_ncRNA013153	0	0	0	0	0	0	0	0	0	0	0	0	0	0	0	0
gene:FGRRES_ncRNA013152	0	0	0	0	0	0	0	0	0	0	0	0	0	0	0	0
gene:FGRRES_ncRNA013151	0	0	0	0	0	0	0	0	0	0	0	0	0	0	0	0
gene:FGRRES_ncRNA013150	0	0	0	0	0	0	0	0	0	0	0	0	0	0	0	0
gene:FGRRES_ncRNA013149	0	0	0	0	0	0	0	0	0	0	0	0	0	0	0	0
gene:FGRRES_ncRNA013148	0	0	0	0	0	0	0	0	0	0	0	0	0	0	0	0
gene:FGRRES_ncRNA013146	0	0	0	0	0	0	0	0	0	0	0	0	0	0	0	0
gene:FGRRES_ncRNA013145	0	0	0	0	0	0	0	0	0	0	0	0	0	0	0	0
gene:FGRRES_ncRNA013144	0	0	0	0	0	0	0	0	0	0	0	0	0	0	0	0
gene:FGRRES_ncRNA013143	0	0	0	0	0	0	0	0	0	0	0	0	0	0	0	0
gene:FGRRES_ncRNA013142	0	0	0	0	0	0	0	0	0	0	0	0	0	0	0	0
gene:FGRRES_ncRNA013141	0	0	0	0	0	0	0	0	0	0	0	0	0	0	0	0
gene:FGRRES_ncRNA013140	0	0	0	0	0	0	0	0	0	0	0	0	0	0	0	0
gene:FGRRES_ncRNA013139	0	0	0	0	0	0	0	0	0	0	0	0	0	0	0	0
gene:FGRRES_ncRNA013138	0	0	0	0	0	0	0	0	0	0	0	0	0	0	0	0
gene:FGRRES_ncRNA013136	0	0	0	0	0	0	0	0	0	0	0	0	0	0	0	0
gene:FGRRES_ncRNA013135	0	0	0	0	0	0	0	0	0	0	0	0	0	0	0	0
gene:FGRRES_ncRNA013134	0	0	0	0	0	0	0	0	0	0	0	0	0	0	0	0
gene:FGRRES_ncRNA013133	0	0	0	0	0	0	0	0	0	0	0	0	0	0	0	0
gene:FGRRES_ncRNA013132	0	0	0	0	0	0	0	0	0	0	0	0	0	0	0	0
gene:FGRRES_ncRNA013131	0	0	0	0	0	0	0	0	0	0	0	0	0	0	0	0
gene:FGRRES_ncRNA013130	0	0	0	0	0	0	0	0	0	0	0	0	0	0	0	0
gene:FGRRES_ncRNA013129	0	0	0	0	0	0	0	0	0	0	0	0	0	0	0	0
gene:FGRRES_ncRNA013128	0	0	0	0	0	0	0	0	0	0	0	0	0	0	0	0
gene:FGRRES_ncRNA013127	0	0	0	0	0	0	0	0	0	0	0	0	0	0	0	0
gene:FGRRES_ncRNA013126	0	0	0	0	0	0	0	0	0	0	0	0	0	0	0	0
gene:FGRRES_ncRNA013125	0	0	0	0	0	0	0	0	0	0	0	0	0	0	0	0
gene:FGRRES_ncRNA013124	0	0	0	0	0	0	0	0	0	0	0	0	0	0	0	0
gene:FGRRES_ncRNA013123	0	0	0	0	0	0	0	0	0	0	0	0	0	0	0	0
gene:FGRRES_ncRNA013122	0	0	0	0	0	0	0	0	0	0	0	0	0	0	0	0
gene:FGRRES_ncRNA013121	0	0	0	0	0	0	0	0	0	0	0	0	0	0	0	0
gene:FGRRES_ncRNA013120	0	0	0	0	0	0	0	0	0	0	0	0	0	0	0	0
gene:FGRRES_ncRNA013119	0	0	0	0	0	0	0	0	0	0	0	0	0	0	0	0
gene:FGRRES_ncRNA013117	0	0	0	0	0	0	0	0	0	0	0	0	0	0	0	0
gene:FGRRES_ncRNA013116	0	0	0	0	0	0	0	0	0	0	0	0	0	0	0	0
gene:FGRRES_ncRNA013115	0	0	0	0	0	0	0	0	0	0	0	0	0	0	0	0
gene:FGRRES_ncRNA013114	0	0	0	0	0	0	0	0	0	0	0	0	0	0	0	0
gene:FGRRES_ncRNA013113	0	0	0	0	0	0	0	0	0	0	0	0	0	0	0	0
gene:FGRRES_ncRNA013112	0	0	0	0	0	0	0	0	0	0	0	0	0	0	0	0
gene:FGRRES_ncRNA013111	0	0	0	0	0	0	0	0	0	0	0	0	0	0	0	0
gene:FGRRES_ncRNA013110	0	0	0	0	0	0	0	0	0	0	0	0	0	0	0	0
gene:FGRRES_ncRNA013109	0	0	0	0	0	0	0	0	0	0	0	0	0	0	0	0
gene:FGRRES_ncRNA013108	0	0	0	0	0	0	0	0	0	0	0	0	0	0	0	0
gene:FGRRES_ncRNA013107	0	0	0	0	0	0	0	0	0	0	0	0	0	0	0	0
gene:FGRRES_ncRNA013106	0	0	0	0	0	0	0	0	0	0	0	0	0	0	0	0
gene:FGRRES_ncRNA013105	0	0	0	0	0	0	0	0	0	0	0	0	0	0	0	0
gene:FGRRES_ncRNA013104	0	0	0	0	0	0	0	0	0	0	0	0	0	0	0	0
gene:FGRRES_ncRNA013103	0	0	0	0	0	0	0	0	0	0	0	0	0	0	0	0
gene:FGRRES_ncRNA013102	0	0	0	0	0	0	0	0	0	0	0	0	0	0	0	0
gene:FGRRES_ncRNA013101	0	0	0	0	0	0	0	0	0	0	0	0	0	0	0	0
gene:FGRRES_ncRNA013100	0	0	0	0	0	0	0	0	0	0	0	0	0	0	0	0
gene:FGRRES_ncRNA013099	0	0	0	0	0	0	0	0	0	0	0	0	0	0	0	0
gene:FGRRES_ncRNA013098	0	0	0	0	0	0	0	0	0	0	0	0	0	0	0	0
gene:FGRRES_ncRNA013097	0	0	0	0	0	0	0	0	0	0	0	0	0	0	0	0
gene:FGRRES_ncRNA013096	0	0	0	0	0	0	0	0	0	0	0	0	0	0	0	0
gene:FGRRES_ncRNA013095	0	0	0	0	0	0	0	0	0	0	0	0	0	0	0	0
gene:FGRRES_ncRNA013094	0	0	0	0	0	0	0	0	0	0	0	0	0	0	0	0
gene:FGRRES_ncRNA013093	0	0	0	0	0	0	0	0	0	0	0	0	0	0	0	0
gene:FGRRES_ncRNA013092	0	0	0	0	0	0	0	0	0	0	0	0	0	0	0	0
gene:FGRRES_ncRNA013091	0	0	0	0	0	0	0	0	0	0	0	0	0	0	0	0
gene:FGRRES_ncRNA013090	0	0	0	0	0	0	0	0	0	0	0	0	0	0	0	0
gene:FGRRES_ncRNA013089	0	0	0	0	0	0	0	0	0	0	0	0	0	0	0	0
gene:FGRRES_ncRNA013088	0	0	0	0	0	0	0	0	0	0	0	0	0	0	0	0
gene:FGRRES_ncRNA013086	0	0	0	0	0	0	0	0	0	0	0	0	0	0	0	0
gene:FGRRES_ncRNA013085	0	0	0	0	0	0	0	0	0	0	0	0	0	0	0	0
gene:FGRRES_ncRNA013084	0	0	0	0	0	0	0	0	0	0	0	0	0	0	0	0
gene:FGRRES_ncRNA013083	0	0	0	0	0	0	0	0	0	0	0	0	0	0	0	0
gene:FGRRES_20412	0	0	0	0	0	0	0	0	0	0	0	0	6.62916	2.63705	2.54369	0
gene:FGRRES_20411	2574.7	3076.91	2543.81	2972.54	2827.87	2118.46	2576.97	1561.37	1917.81	1790.72	2104.35	1892.75	5821.52	4132.34	4237.08	4798.04
gene:FGRRES_20410	0	0	0	0	0	0	103.048	0	0	0	0	0	26.7041	0	0	12.6687
gene:FGRRES_20409	4.13385	5.55254	9.37222	6.11991	8.01266	4.33617	3.25566	4.47813	3.326	3.06285	3.85287	1.93147	7.73373	5.45369	6.87927	4.56951
gene:FGRRES_20408	5.7001	19.1407	31.59	11.6031	45.5751	28.187	16.4603	8.49037	0	19.3568	0	7.32398	11.1971	8.9083	8.18375	10.624
gene:FGRRES_20407	0.323179	0	0	0	0	0.266354	0	0	0	0	0	0	0.0604613	0.216461	0.231998	0.0573668
gene:FGRRES_20406	3.05432	8.20505	0	6.21738	0	0	0	0	0	0	0	0	0	0	0	0
gene:FGRRES_20405	11.9059	3.99797	16.4957	0	0	9.81249	0	17.734	0	0	17.4376	0	6.12534	6.20233	6.83744	4.75513
gene:FGRRES_20404	0	0	0	0	14.5584	0	0	0	0	3.70996	0	0	0	0	0	0
gene:FGRRES_20403	0	0	0	0	20.9628	0	0	0	0	0	0	0	0	0	0	0
gene:FGRRES_20402	9.15429	0	0	0	0	0	0	0	0	0	0	0	0	0.681269	1.3143	0.812478
gene:FGRRES_20401	5.23895	0	0	0	0	0	0	0	0	0	7.67305	0	0.980118	0	0	0
gene:FGRRES_20400	34.0844	23.9313	42.9309	28.3836	70.195	44.6907	73.8196	48.4615	29.7088	37.8806	29.4985	33.8413	210.718	170.528	192.962	172.294
gene:FGRRES_20399	0	0	0.93676	0.68815	0	0	0.976215	0.503541	0	1.148	0	0.434366	0.79056	0.427694	0.364017	0.390051
gene:FGRRES_20398	135.075	58.3169	53.4704	0	154.284	79.5174	41.7919	14.3711	14.2316	52.4225	14.1309	49.5874	89.3481	111.294	112.895	83.0625
gene:FGRRES_20397	10.7504	0	0	0	0	0	0	0	0	0	0	13.813	2.01121	0	0	0.954137
gene:FGRRES_20396	15.7309	5.28239	0	16.011	0	12.9649	11.3566	11.7157	23.204	0	11.5199	0	5.15023	11.7071	14.6804	11.1694
gene:FGRRES_20395	3.28243	1.10223	0	0	8.74822	2.70528	0	0	0	5.57336	0	2.10878	0.92113	1.34354	1.06035	0.873985
gene:FGRRES_20394	0	4.79679	0	0	19.0357	0	0	10.6387	0	4.85093	0	0	2.00433	1.59463	1.53817	2.53566
gene:FGRRES_20393	0	0	0	0	0	0	0	0	0	0	7.07464	6.20649	0.45184	0	0.346753	0
gene:FGRRES_20392	86.1535	38.5734	39.7887	58.4581	76.5378	59.1708	20.7323	42.7756	63.5407	19.5044	42.0606	55.3488	22.8336	41.6754	40.2	44.6043
gene:FGRRES_20391	0	0	0	0	0	0	0	0	0	0	0	0	0	0	0	0
gene:FGRRES_20390	0.267521	0.179665	0	1.08913	0.712988	0.440965	0	0	0	0	0.391816	0	3.05297	10.6514	3.74484	8.00157
gene:FGRRES_20389	27.2619	4.57723	18.8857	0	36.3288	5.6171	39.3624	30.4552	20.1064	18.5156	49.9103	61.2998	17.2133	17.2452	22.5058	21.1715
gene:FGRRES_20388	215.25	328.129	175.151	153.01	177.567	116.86	93.7306	106.873	113.395	141.551	117.597	118.531	26.2072	27.5884	30.0455	32.5986
gene:FGRRES_20387	0	0	0	0	0	0	0	0	0	0	0	0	0	0	0.893342	1.65675
gene:FGRRES_20386	9.64819	6.47966	0	0	0	7.95174	0	14.3711	14.2316	19.6584	14.1309	0	6.31754	5.02618	10.3891	4.28157
gene:FGRRES_20385	6.50928	8.74318	0	0	0	0	0	0	0	0	0	0	0	0.968851	0.467276	0
gene:FGRRES_20384	0	0	0	0	0	0	0	0	0	0	0	0	0.177758	0	0.136416	0
gene:FGRRES_20383	0	0	0	0	0	0	0	0	0	0	0	0	0	0	0.42734	0.528348
gene:FGRRES_20382	0.878576	1.18009	0	0	0	0.724095	0	1.30865	3.88785	1.19341	0	2.25774	0.328733	0.719227	0.693765	0.467862
gene:FGRRES_20381	0	0	0	0	0	0	0	0	0	0	0	0	0	0	0	0
gene:FGRRES_20380	0.923467	0.620194	0	0.939905	0	0.761092	0	1.37552	4.0865	0.940793	3.38131	1.77983	0.172765	0.206175	0.298314	0.409806
gene:FGRRES_20379	0	0	0	0	0	0	0	0	0	0	0	0	0	0	0	0
gene:FGRRES_20378	0	0	0	0	0	0	0	0	0	0	0	0	0.156603	0	0	0
gene:FGRRES_20377	2.26504	0.380297	4.70734	3.07382	6.03672	2.48904	0.545067	0.843453	0.835267	0.512786	1.65871	2.42527	0	0	0	0
gene:FGRRES_20376	156.756	187.666	169.972	152.61	254.301	235.918	354.261	203.035	301.596	314.765	319.426	210.171	183.609	326.138	250.988	248.614
gene:FGRRES_20375	0	0	0	0	0	0	0	0	0	0	0	0	0	0	0.276682	0
gene:FGRRES_20374	0	0	0	0	0	0	0	0	0	0	0	0	0.0812991	0.0646807	0.0623909	0
gene:FGRRES_20373	8.9487	12.7296	8.29307	17.2611	14.6232	3.69986	3.60099	14.8594	2.94303	5.08159	6.57496	3.84541	16.7356	18.2058	16.1713	18.5281
gene:FGRRES_20372	0	0	0	0	25.714	15.9035	13.9306	0	14.2316	19.6584	56.5236	0	7.22005	5.02618	9.00387	1.71263
gene:FGRRES_20371	125.024	106.865	62.9893	161.953	60.5834	243.55	278.98	440.167	536.486	578.951	316.284	773.999	47.8428	49.9051	44.0589	60.5254
gene:FGRRES_20370	0	0	0	0	0	0	0	0	16.7652	0	0	0	0	1.6917	1.63181	2.01751
gene:FGRRES_20369	1.03639	1.39207	2.87185	6.32904	0	0.854162	1.4964	0	1.52874	1.40778	4.55375	1.33165	3.00531	2.00535	2.52955	2.8515
gene:FGRRES_20368	42.3018	63.3752	63.1176	39.7429	121.414	96.5459	61.0778	53.3153	47.9981	44.2004	66.7217	75.258	35.9171	53.5181	43.915	44.7645
gene:FGRRES_20367	35.7178	47.9756	49.4871	48.4715	31.7313	39.25	34.381	53.2021	43.9048	109.164	78.4693	68.84	22.274	26.1384	29.0591	31.1726
gene:FGRRES_20366	0	0	0	0	0	0	0	0	0	0	0	0	0.226869	0	0	0
gene:FGRRES_20365	0	0	0	0	0	7.1656	12.5534	0	0	5.90497	0	11.1712	0	1.94111	0.624132	0
gene:FGRRES_20364	0	0	0	0	0	0	0	0	0	0	0	0	0.402307	0	0	0
gene:FGRRES_20363	9.28707	3.11857	12.8673	0	0	0	0	0	0	3.15377	13.602	0	1.30309	1.72788	0.666682	0.412132
gene:FGRRES_20362	40.7164	123.052	56.4127	103.603	108.516	125.839	132.275	121.295	120.118	152.094	59.6339	117.711	119.021	92.4193	82.571	78.5987
gene:FGRRES_20361	0	0	0	0	0	5.88654	0	0	0	0	0	0	0	0	1.02545	0
gene:FGRRES_20360	12.1811	20.08	21.4798	20.2875	8.854	23.7292	28.78	21.4428	16.3344	14.2899	19.4625	11.3828	34.2867	34.86	34.7388	43.2447
gene:FGRRES_20359	23.6222	20.0393	13.7805	12.654	3.31353	16.3946	17.9511	7.40748	22.0068	5.91079	14.5673	11.1822	17.5609	18.32	18.9209	24.1656
gene:FGRRES_20358	0	0	0	0	0	0	0	0	0	0	0	0	0	0	0	0
gene:FGRRES_20357	0	2.46715	0	0	0	0	0	0	0	0	0	0	0.114544	0.0911299	0.263711	0.108681
gene:FGRRES_20356	0	0	0	0	0	0	0	0	0	0	0	0	0	0	0	0
gene:FGRRES_20355	0	11.1022	22.9039	0	0	6.81222	0	0	0	5.61376	24.2118	0	5.41221	0.615129	1.78006	2.2008
gene:FGRRES_20354	0	0	0	0	0	0	0	0	0	0	0	12.413	0	0.35948	0	0.428714
gene:FGRRES_20353	0	0	0	0	0	0	0	0	0	0	0	0	0	0	0	0
gene:FGRRES_20352	0	11.6781	0	0	0	0	0	12.9503	0	0	0	0	0.813281	1.29408	3.74479	1.54331
gene:FGRRES_20351	0	1.76877	0	0	0	2.17061	0	0	7.76971	1.78874	0	0	2.21724	1.56801	1.13438	0.701252
gene:FGRRES_20350	0	0	0	0	0	0	0	0	0	0	0	0	0	0.196002	0.567188	0.233751
gene:FGRRES_20349	0	0	0	0	0	0	0	0	0	0	0	0	0	0	0.392128	0
gene:FGRRES_20348	0	0	0	0	0	0	0	0	0	0	0	0	5.53014	0	4.24396	10.4942
gene:FGRRES_20347	0	0	0	0	0	0	0	0	0	0	0	0	0	0	0	0.123538
gene:FGRRES_20346	4.83037	3.24405	40.155	0	12.8738	11.9431	20.9231	21.5847	42.7505	26.2453	0	24.8259	10.8442	5.39219	7.97533	5.57328
gene:FGRRES_20345	0	0	0	0	0	0	0	0	0	0	0	0	0	0	0	0
gene:FGRRES_20344	10.9249	22.0113	30.273	0	29.1167	31.5139	7.88702	16.2728	16.1149	18.5498	8.0004	21.0559	50.0747	79.6779	59.2113	62.0562
gene:FGRRES_20343	0	0	0	0	0	0	0	0	0	0	0	0	0	0	0	0
gene:FGRRES_20342	0	0	0	0	0	0	0	0	0	0	0	0	0.490059	0	0.376083	0.464977
gene:FGRRES_20341	2.13491	0	0	0	0	0	0	0	0	0	0	0	0	0.794405	0.153256	0.757924
gene:FGRRES_20340	0	0	0	0	0	0	0	0	0	0	0	0	3.04754	2.86543	2.33876	1.57721
gene:FGRRES_20339	42.1378	45.2791	50.8268	35.3194	51.5279	44.5344	39.3677	36.1821	52.6495	56.9012	42.1119	64.9708	33.0633	33.167	36.1921	29.2592
gene:FGRRES_20338	9.64819	19.439	0	39.2798	77.1421	0	13.9306	14.3711	28.4633	52.4225	14.1309	61.9842	10.8301	9.33433	9.69648	5.9942
gene:FGRRES_20337	0	2.4143	19.9229	0	0	0	5.1905	0	0	7.32465	0	0	2.35389	2.4078	3.35481	1.91436
gene:FGRRES_20336	0	0.235923	0	0	0.936245	0	0.507212	0	1.55452	0.477173	0	0	0.0328601	0.0261432	0	0.0311783
gene:FGRRES_20335	17.4198	26.5522	10.1747	18.0776	5.0068	24.0689	37.9742	30.7803	24.8135	13.745	21.3862	26.1129	46.5119	49.9875	47.942	62.9041
gene:FGRRES_20334	0	0	0	0	0	0	0	0	0	0	0	0	0	2.63705	2.54369	0
gene:FGRRES_20333	17.8691	15.0009	12.3788	18.1871	47.624	11.0453	6.4501	13.3081	19.7684	18.2043	13.0857	11.4799	233.174	285.913	308.501	220.447
gene:FGRRES_20332	0	0	0	0	0	0	0	0	5.12618	2.36029	0	0	1.30032	1.55178	1.99579	0.308441
gene:FGRRES_20331	0	4.37159	0	13.2503	0	5.36475	0	0	9.60156	0	0	0	20.0933	25.1901	14.4855	11.5545
gene:FGRRES_20330	29.3274	36.9302	40.6332	47.5726	45.1877	34.7454	43.6679	26.6197	31.7688	16.8062	29.5305	18.8412	50.1944	29.5328	39.2112	29.8522
gene:FGRRES_20329	7.02877	4.72047	9.73839	11.9232	9.36643	5.79289	8.45713	3.48982	3.45595	4.77376	10.2945	3.01039	7.7802	6.27703	4.96158	3.11915
gene:FGRRES_20328	0	0	0	0	0	0	0	0	0	0	0	0	0	0	0	0
gene:FGRRES_20327	5.61503	0.628503	0	1.27	0	59.9035	41.8878	3.71719	93.8683	28.39	42.49	26.4539	0	0.0696458	0.0223934	0
gene:FGRRES_20326	0	0	0	0	0	0	0	0	0	0	0	0	0	0	0	0.0396217
gene:FGRRES_20325	0	0	0	0	0	0	0	0	0	0	0	0	0.0455253	0.0905488	0.0524059	0.129586
gene:FGRRES_20324	0	0	0	0	0	0	0	0	0	0	0	0	2.78424	1.32907	0.42734	1.0567
gene:FGRRES_20323	0	3.07924	0	0	0	0	0	0.853673	0.845388	1.16775	0	0	19.2462	33.0554	33.1194	28.6889
gene:FGRRES_20322	0	7.76547	0	7.84573	10.2722	9.52967	0	0	0	0	0	0	15.1424	0.286836	0.553364	0
gene:FGRRES_20321	0	0	0	0	0	0	0	0	0	0	0	3.2906	0.479119	0	0.183844	0
gene:FGRRES_20320	667.909	689.38	993.614	580.848	787.412	274.715	191.415	173.019	197.413	210.092	210.81	160.606	1210.92	759.312	927.661	719.422
gene:FGRRES_20319	0	0	0	4.937	0	0	0	0	0	0	0	0	46.9618	50.8994	63.0259	29.0597
gene:FGRRES_20318	9.15429	49.1837	0	0	0	30.1787	0	40.9063	13.5031	31.0868	0	35.2867	15.4135	24.5257	23.6574	21.1244
gene:FGRRES_20317	0.577218	2.71359	1.59947	3.52496	0	1.9029	2.50026	0	2.55429	1.56813	0	0	2.21375	2.10489	1.36739	2.30536
gene:FGRRES_20316	0	0	0	0	0	0	0	0	0	0	0	0	0	0	0	0
gene:FGRRES_20315	27.8612	34.3042	0	9.45239	0	15.3082	33.5231	0	13.699	3.15377	34.005	0	1.30309	0.345575	0.333341	2.88492
gene:FGRRES_20314	163.955	182.655	459.665	302.335	406.122	104.922	153.177	48.8426	150.796	94.3233	127.128	101.614	52.8661	81.5356	57.0483	82.345
gene:FGRRES_20313	0	0	0	0	0	0	0	0	0	0	0	0	0	0	0	0
gene:FGRRES_20312	0	0	0	0	0	0	0	0	0	0	0	0	0	0	0	0
gene:FGRRES_20311	0	0	0	0	0	0	0	0	0	0	0	0	0	0	0	0
gene:FGRRES_20310	0	0	22.9039	0	0	0	0	0	0	0	0	0	0	0	0	0
gene:FGRRES_20309	0	0	0	0	0	0	0	0	0	0	0	0	0	0	0	0
gene:FGRRES_20308	0	0	0	0	0	0	0	0	0	0	0	0	1.34315	0	0	0
gene:FGRRES_20307	12.4308	5.56562	22.9639	16.8694	22.0868	17.0751	23.9311	18.5158	12.2241	28.1423	12.1376	21.2962	31.0078	28.37	33.3147	37.8793
gene:FGRRES_20306	0	0	0	0	0	0	0	0	0	0	0	0	0.314462	0	0.482651	0
gene:FGRRES_20305	4.26981	1.43379	0	4.34582	5.68988	7.03809	9.24751	0	0	2.89995	0	2.74311	32.3518	26.2154	27.5862	19.706
gene:FGRRES_20304	0	2.24569	1.5443	0	0	0	0	0	0	0.378507	0	1.43215	27.3688	40.6455	40.5668	42.3898
gene:FGRRES_20303	0	0	0	0	0	0	0	0	0	0	0	0	0	0	0	0
gene:FGRRES_20302	0	0	0	0	0	0	0	0	0	0	0	0	0.430558	0	0.16521	0.408521
gene:FGRRES_20301	155.802	67.0741	33.2099	121.981	127.766	82.3123	155.739	148.762	153.211	225.2	157.978	169.39	51.9431	21.7033	26.6705	19.1465
gene:FGRRES_20300	5.95296	0	0	0	0	0	0	0	0	0	0	0	0	0.443024	0.42734	1.58504
gene:FGRRES_20299	13.0186	13.1148	126.261	26.5006	52.045	10.7295	0	19.3913	0	8.84188	0	8.3637	6.69777	4.84425	4.20548	5.19952
gene:FGRRES_20298	230.223	342.664	396.564	430.645	281.917	471.793	628.884	491.211	715.898	371.888	510.34	223.857	90.7981	81.9624	97.821	83.3896
gene:FGRRES_20297	0	0	0	6.84315	0	2.77064	0	5.00735	0	0	0	0	1.57231	3.50256	1.93061	4.4755
gene:FGRRES_20296	0.156256	0.209881	0.432987	0	2.08225	0.257563	0.225612	0	0	0.424501	0.228856	0	0.146164	0.0930296	0.0785192	0.0693417
gene:FGRRES_20295	0	1.5863	0	0	6.2951	5.84003	10.2311	3.51821	3.48407	6.41681	3.45941	3.03489	9.0587	17.5781	9.32568	12.1589
gene:FGRRES_20294	33.8811	38.0448	36.5702	35.8196	29.0026	27.4149	29.7529	25.0608	28.6882	22.9588	33.9109	22.213	14.3665	21.3951	18.7373	21.8989
gene:FGRRES_20293	464.256	446.101	474.999	567.024	799.499	565.108	618.757	595.767	484.63	557.857	512.583	541.453	865.871	636.787	587.582	589.541
gene:FGRRES_20292	5.23895	3.51844	0	0	0	0	0	0	0	0	0	0	2.45029	1.16966	3.00867	3.25484
gene:FGRRES_20291	0	0	0	0	0	0	0	0	0	0	0	0	0	0	0	0
gene:FGRRES_20290	124.445	50.1459	103.452	126.66	99.5001	107.692	125.777	120.486	128.495	147.91	100.245	135.913	189.745	179.669	178.668	172.854
gene:FGRRES_20289	15.4507	19.0049	17.9167	15.2129	12.9802	9.55046	14.7916	9.88099	10.4044	8.44058	16.357	6.68938	143.679	137.907	136.31	141.557
gene:FGRRES_20287	0	0	0	0	0	0	0	0	0	0	0	0	0	0	0	0
gene:FGRRES_20286	0	0	0	0	0	0	0	0	0	0	0	0	0	0	0	0
gene:FGRRES_20285	13.0186	0	0	0	0	0	0	0	0	0	0	0	0.608888	0.484425	0	0.577724
gene:FGRRES_20284	0	0	0	0	0	0	0	0	0	0	0	0	0	0	0	0
gene:FGRRES_20283	78.3067	65.7378	101.713	59.7755	84.7846	112.941	95.3976	72.8993	104.678	76.4519	100.353	100.615	99.5732	99.4341	105.4	61.8986
gene:FGRRES_20282	0	2.88841	23.8353	8.75479	0	3.54462	0	6.40616	12.688	5.84204	6.29908	44.2087	5.22999	3.52078	3.39614	2.2903
gene:FGRRES_20281	18.4895	12.4174	0	0	0	0	53.3925	0	0	0	0	0	0	0	0	0
gene:FGRRES_20280	0	0	0	0	0	0	0	0	0	0	0	0	0	0	0	0
gene:FGRRES_20279	0	0	0	0	0	0	0	0	0	0	0	0	0	0	0	0
gene:FGRRES_20278	0	0	0	0	0	0	0	0	0	0	0	0	0.747382	0	0.28678	1.77282
gene:FGRRES_20277	0	0.399062	4.93962	1.20956	0	0	1.71589	0.885072	0	0.403567	0	1.52697	0.277913	0.176884	0.298588	0.263689
gene:FGRRES_20276	0	0	0	0	0	4.59857	8.05623	0	0	1.89478	0	0	0	0.207621	0.400541	1.48565
gene:FGRRES_20275	0	0	0	0	0	4.90625	0	17.734	8.78096	0	26.1564	0	8.90958	2.65814	5.12808	4.22679
gene:FGRRES_20274	0.00027132	6.08522	4.43013	0.000114371	0.62122	0.0144569	3.9249	4.00879	3.80101	0.819829	0.00349656	0	5.58218	4.31015	4.23033	4.64134
gene:FGRRES_20273	185.723	102.719	181.638	100.074	218.375	85.5377	126.192	162.728	153.091	181.788	136.007	133.354	180.371	138.217	121.952	120.719
gene:FGRRES_20272	0	0	0	0	0	0	0	0	0	0	0	0	5.13439	5.49601	4.65667	4.42873
gene:FGRRES_20271	0	10.9155	0	0	0	0	0	0	0	0	0	0	1.52034	8.46697	2.33349	8.65515
gene:FGRRES_20270	0	0	0	0	0	0	0	0	6.84948	0	0	0	0	0.345575	0	0.412132
gene:FGRRES_20269	0	2.78281	0	0	0	10.2451	0	0	0	0	0	0	0	0.308369	0.297452	1.10328
gene:FGRRES_20268	8.26556	0	0	0	0	0	0	0	0	0	0	0	0.773173	0	0	0
gene:FGRRES_20267	0	0	0	0	0	0	0	0	0	0	0	0	0	0	0	0
gene:FGRRES_20266	0.888238	0.596534	0	3.6162	2.3673	0.732058	1.28249	0	0	0.603268	3.90278	1.14129	0.249261	0.264413	0.637631	0.630676
gene:FGRRES_20265	49.1621	106.388	90.819	44.4775	43.6751	40.5179	47.3221	16.2728	16.1149	48.2295	48.0024	70.1864	63.8708	40.652	62.7405	33.937
gene:FGRRES_20264	23.6768	24.6832	25.0856	22.3657	13.8166	24.5515	25.025	23.1655	25.3375	27.6945	25.6114	22.2697	16.2416	14.9543	15.9524	14.9021
gene:FGRRES_20263	0	0	0	0	0	0	0	0	0	0	7.36488	0	0.470378	0.1621	0.421252	0
gene:FGRRES_20262	168.001	137.901	189.661	164.658	298.5	148.717	152.729	176.095	211.098	152.136	182.264	175.888	171.702	251.907	209.042	210.407
gene:FGRRES_20261	0	2.05126	8.46355	0	0	0	0	0	0	0	0	0	3.71418	2.04574	2.63109	2.71083
gene:FGRRES_20260	0	1.00283	0	0	0	4.55369	2.15599	2.22417	3.78219	0	0	0	5.11061	5.20147	6.2771	4.08055
gene:FGRRES_20259	0	0	0	0	0	0	0	0	0	0	0	0	1.40158	0	0.537804	0
gene:FGRRES_20258	0.00149237	1.54102	0.00393016	0.00288713	0.00378005	0.00144905	0.00204785	0.0021126	0	0.000963284	0.00207729	0	3.79198	1.7646	2.69046	2.85119
gene:FGRRES_20257	47.525	47.9666	29.6587	31.9276	29.7817	59.0303	60.5523	64.4723	38.5264	55.9146	46.634	53.5394	84.0626	90.1845	83.9909	107.494
gene:FGRRES_20256	53.4152	52.5657	31.4352	42.4717	38.135	58.8698	67.4938	67.1655	45.1553	52.7719	51.1811	52.5914	118.706	127.126	114.33	135.06
gene:FGRRES_20255	18.9308	21.5156	26.2286	28.1605	9.70262	29.404	18.9231	31.4512	18.258	19.2859	27.7263	24.3239	39.9113	34.4624	31.5175	31.9234
gene:FGRRES_20254	0	33.2008	0	0	0	0	0	0	0	0	0	0	138.729	110.372	92.269	114.078
gene:FGRRES_20253	0	0	0	0	0	0	0	0	0	0	0	0	0	0	0	0
gene:FGRRES_20252	3.72107	0	0	7.57461	0	0	0	0	5.48879	0	0	4.78115	2.08845	0.553849	1.06848	0.990777
gene:FGRRES_20251	0	4.57723	18.8857	0	0	5.6171	0	0	0	0	0	0	8.28789	1.52164	1.95702	1.2098
gene:FGRRES_20250	131.099	161.416	151.365	133.433	72.7918	153.067	189.288	260.365	145.034	174.368	128.006	238.634	68.4695	65.8562	73.328	70.298
gene:FGRRES_20249	0	7.63318	0	0	30.2917	0	0	0	0	0	0	0	9.56855	5.92095	4.07952	3.02627
gene:FGRRES_20248	0	0	0	0	0	0	0	0	0	0	0	0	0	0	0	0
gene:FGRRES_20247	0	0.984957	0	0	3.90873	0	0	0	0	0.996076	0	0	0	0.109145	0.210563	0.390499
gene:FGRRES_20246	18.1621	18.6551	20.723	26.0971	14.2368	165.536	152.714	122.533	121.344	217.681	168.992	238.854	65.4581	78.0769	71.4015	74.719
gene:FGRRES_20245	0	0	0	0	0	0	0	0	0	0	0	0	18.6253	11.1136	16.0802	8.83599
gene:FGRRES_20244	9.15429	12.2959	0	0	0	0	26.435	0	0	0	0	0	31.6833	16.3504	35.4861	15.4371
gene:FGRRES_20243	0	0	0	0	3.97967	0	0	0	0	0	0	0	0	0	0	0
gene:FGRRES_20242	9.47387	4.5952	11.6676	2.67848	2.8055	4.7716	4.55965	4.70382	5.82271	5.36201	4.6252	4.39576	1.13237	1.88014	1.79469	1.70504
gene:FGRRES_20241	0	0	0	0	0	0	0	0	0	0	0	0	0	0	0	0
gene:FGRRES_20240	18.8339	5.51507	33.1436	20.5319	30.4503	25.7479	55.6757	27.5215	65.1735	42.4969	63.4049	61.8175	2.62175	5.40724	3.26789	4.8959
gene:FGRRES_20239	0.581372	0	1.61099	0	0	0	0.839419	0	0	0	0	0	0.380677	0.389395	0.333875	0.309594
gene:FGRRES_20238	0	0	0	0	0	0	0	0	0	0	0	0	1.80501	1.43605	2.07782	2.56894
gene:FGRRES_20237	0	0	0	0	0	0	0	0	0	0	0	0	0	0	0	0
gene:FGRRES_20236	1.34142	1.8118	0.000104448	0.915343	0.887909	5.60144	4.35731	3.50185	6.68123	6.27548	9.5942	8.58101	1.46159	2.14499	1.47129	1.9691
gene:FGRRES_20235	0	1.62883	13.4412	14.811	0	3.99776	3.50183	7.22511	14.31	3.29444	3.55217	0	1.81495	1.98544	1.91515	2.36783
gene:FGRRES_20234	12.4327	23.3792	13.7805	20.2464	23.1947	14.3453	7.18044	1.85187	18.339	15.1992	18.2092	19.1696	18.2587	20.448	17.9392	20.7449
gene:FGRRES_20233	0	0	0	0	0	0	0	0	0	0	0	0	0	0	0	0
gene:FGRRES_20232	0	0	0	0	0	0	0	0	0	0	0	0	0	0	0	0
gene:FGRRES_20231	2.68641	11.2761	0	8.2027	7.15974	4.42812	8.72731	7.00254	8.91588	11.4034	5.90185	25.888	16.9621	149.844	281.942	30.3998
gene:FGRRES_20230	0	0	0	0	0	0	0	0	0	0	0	0	0.49272	0	0.567188	0
gene:FGRRES_20229	7.64692	4.40196	0	0	5.82295	12.6047	14.1957	1.62717	72.512	8.9033	15.9997	28.0726	0	0	0	0.0969562
gene:FGRRES_20228	0	0	0	1.76209	0	0	0	0	0	0.195973	0	0	0.0539819	0	0.041427	0.102438
gene:FGRRES_20227	0	0	0	0	0	0	0	0	0	0	0	0	0	0	0	0
gene:FGRRES_20226	0	6.14796	0	0	0	7.54468	0	0	0	12.4347	0	0	11.9883	18.3942	12.4859	6.49983
gene:FGRRES_20225	0	0	0	0	0	0	0	0	0	0	0	0	0	0	0	0
gene:FGRRES_20224	0	4.79679	0	14.5391	0	0	0	0	0	4.85093	0	0	0	0	0	0
gene:FGRRES_20223	0	0	0	0	0	0	0	0	0	0	0	0	0	0	0	0
gene:FGRRES_20222	0	0	0	0	0	0	0	0	0	0	0	0	0	0	0	0
gene:FGRRES_20221	0	0	0	0	0	0	0	0	0	0	0	0	0.373691	0	0.57356	0.354565
gene:FGRRES_20220	0	0	0	0	0	0	0	0	10.0532	9.2578	0	0	0	0	0	0
gene:FGRRES_20219	0	4.17883	0	0	0	5.12819	0	0	0	0	0	0	0.582039	0	0	0.552249
gene:FGRRES_20218	0	0	0	0	0	0	0	0	0	6.21736	0	0	0	0	0	0
gene:FGRRES_20217	0	0	0	0	0	0	0	0	0	0	0	0	0	0	0.446671	0
gene:FGRRES_20216	0.607611	1.63227	0	4.94742	8.09693	1.00155	8.77306	0	1.79252	1.23802	0.889918	0.780712	0.227348	0.135657	0.130854	0.107856
gene:FGRRES_20215	0	0	0	0	0	0	7.26053	0	7.41741	0	0	6.46113	0	0.748458	1.08294	0
gene:FGRRES_20214	0	0	0	0	0	0	0	0	0	0	0	0	0	0	0	0
gene:FGRRES_20213	0	0	0	0	0	0	77.9699	0	0	0	0	0	25.2567	8.03759	15.5061	4.7928
gene:FGRRES_20212	0	0	0	0	0	0	0	0	0	0	0	0	0	0.830482	0.20027	0.495215
gene:FGRRES_20211	3.85426	2.58849	0	7.84573	0	0	5.565	0	0	0	0	4.95228	3.96586	1.43418	1.38341	1.7104
gene:FGRRES_20210	0	1.50671	0	4.56684	11.9585	1.84901	3.23928	0	0	3.04744	9.85754	5.76525	4.6169	7.01239	5.15363	4.77883
gene:FGRRES_20209	0	0	0	5.67897	0	0	0	0	0	0	0	0	0.521929	2.90669	1.20162	1.98086
gene:FGRRES_20208	0	0	0	0	0	0	0	0	0	1.07231	0	0	0	0	0	0
gene:FGRRES_20207	25.1428	13.5086	27.8684	10.2361	26.8039	0	0	7.49011	14.8348	6.83054	14.7298	0	32.4561	27.3187	37.903	31.6876
gene:FGRRES_20206	4.48697	0	0	4.56684	0	0	0	0	0	0	0	0	0.209859	0.333923	0.483153	0.796472
gene:FGRRES_20205	0	0	0	0	0	0	0	0	0	0	0	0	0.608764	0	0	0.288803
gene:FGRRES_20204	470.284	347.823	544.358	448.361	777.417	230.594	489.929	168.473	386.362	218.327	279.002	405.391	1742.38	1283	1529.88	1333.55
gene:FGRRES_20203	3.47524	2.33395	0	0	0	2.86418	0	0	0	2.36029	5.08989	4.46529	6.1765	2.5863	4.24105	3.70129
gene:FGRRES_20202	0.318089	1.06813	0	0	0	0.524317	0	0.947594	0	2.16038	1.86351	0.408708	0.386808	0.615481	0.342515	0.395242
gene:FGRRES_20201	0	5.83906	0	0	0	0	0	0	0	0	0	0	0.813281	0.647038	1.24826	0
gene:FGRRES_20200	0	0	0	0	0	0	0	0	0	0	0	0	0	0	0	0
gene:FGRRES_20199	0	0	0	0	0	0	0	0	0	0	0	0	0	0	0	0
gene:FGRRES_20198	6.10864	8.20505	0	12.4348	0	7.55183	13.23	4.54945	9.0106	10.3721	4.47341	15.6978	9.9997	10.2287	6.79699	7.31924
gene:FGRRES_20197	461.308	334.789	419.32	462.227	481.737	513.349	447.204	711.52	574.386	791.267	459.63	766.559	558.575	755.165	623.843	681.561
gene:FGRRES_20196	11.9059	3.99797	0	12.1179	0	4.90625	0	8.86702	26.3429	20.2155	17.4376	22.9467	5.56849	6.64535	8.11945	7.39688
gene:FGRRES_20195	7.49177	0	0	0	0	0	0	0	11.0508	0	0	0	1.40158	2.23017	4.84024	2.65969
gene:FGRRES_20194	0	0	0	0	0	0	0	0	0	0	0	0	0	0	0	0
gene:FGRRES_20193	0	0.700842	0	0	0	0	0	0	0	0	0	0	0.487041	0.466632	0.131108	0.169657
gene:FGRRES_20192	0	0	0	8.75479	0	3.54462	12.4196	0	0	0	6.29908	0	2.81615	2.56057	0.61748	0.763432
gene:FGRRES_20191	0	0	0	0	0	0	0	0	0	0	0	0	0	0	0	0
gene:FGRRES_20190	0	0	0	0	0	0	0	0	0	0	0	0	0	0	0	0
gene:FGRRES_20189	11.9059	0	0	0	0	0	0	0	0	12.1293	0	0	0.556849	0	0.42734	0
gene:FGRRES_20188	23.3097	19.4813	24.4011	17.9252	35.8939	14.942	11.2186	17.7458	11.461	17.2386	15.1732	21.298	25.9712	35.7738	33.6149	32.0897
gene:FGRRES_20187	0	0	0	0	0	0	0	0	0	0	0	0	13.7009	12.9441	7.22865	6.49983
gene:FGRRES_20186	0	1.62883	0	0	0	1.99888	7.00366	0	0	1.64722	0	3.11627	3.6299	2.16593	2.78567	2.79834
gene:FGRRES_20185	0	0	0	0	0	0	0	0	0	0	0	0	0	0	0	0
gene:FGRRES_20184	1.29304	0.434197	1.79151	0	0	1.59852	0	0	0	0	1.8938	0	0.786191	1.15474	1.76362	1.83619
gene:FGRRES_20183	63.1358	53.426	61.2324	55.2633	65.6243	52.5549	72.0158	55.4845	64.2589	49.741	71.2017	73.8214	419.136	470.66	538.343	397.459
gene:FGRRES_20182	177.707	190.955	164.142	229.102	142.085	366.151	235.201	322.047	358.241	545.134	212.556	677.388	27.4279	26.0093	20.1984	34.173
gene:FGRRES_20181	16.5311	0	22.9039	0	0	0	11.9343	12.3117	0	11.2275	24.2118	0	6.95856	10.4572	15.4272	13.2048
gene:FGRRES_20180	97.4468	67.2134	80.2779	150.112	63.1732	136.748	220.556	98.0732	271.94	237.902	216.012	186.12	175.162	109.957	134.802	87.4228
gene:FGRRES_20179	0.950982	0	0	1.93582	0	1.56754	4.11925	2.833	0	1.93765	4.17847	4.88762	18.9477	15.4285	19.5244	11.8165
gene:FGRRES_20178	0.898114	1.20633	0	0	2.39362	0	0	0	0	0.609976	0	0	1.59621	0.601544	1.22497	0.876821
gene:FGRRES_20177	0	0	0	0	0	0	0	0	0	0	0	0	0	0	0	0
gene:FGRRES_20176	0	0	0	0	0	0	0	0	0	0	0	0	0	0	0	0
gene:FGRRES_20175	0	0	0	0	0	0	9.10099	0	0	0	0	0	0	0	0	0
gene:FGRRES_20174	0	5.28239	0	0	0	6.48247	0	11.7157	0	0	11.5199	0	3.67874	0.585353	0	0
gene:FGRRES_20173	5.7435	11.5719	10.6102	7.79432	30.6148	7.88935	13.8213	11.4067	11.296	5.20112	5.60802	17.2194	31.8772	28.7806	32.9842	20.9001
gene:FGRRES_20172	283.008	299.889	133.512	212.01	145.275	163.052	36.5407	128.312	57.7901	102.304	54.1734	46.5876	0.182101	0.199207	0.209624	0.0863905
gene:FGRRES_20171	4.83037	16.2202	0	0	12.8738	19.9052	13.9488	21.5847	14.2502	6.56133	14.1493	0	25.3031	24.4446	28.087	29.5813
gene:FGRRES_20170	0.324153	0.435398	0	0.395908	0	0.267157	0.374425	0.289698	0.0956288	0.132094	0.189904	0.0833	0.0606435	0.0578968	0.0837707	0.0978173
gene:FGRRES_20169	8.28719	5.56562	0	16.8694	11.0434	6.83004	0	0	6.11204	2.81423	0	15.9722	1.16279	1.54185	1.78471	3.6776
gene:FGRRES_20168	1.01617	1.3649	0.469301	1.03426	3.15963	2.3729	1.22267	1.00906	1.24909	1.15026	1.98439	1.08805	1.50502	1.96622	1.75072	1.77371
gene:FGRRES_20167	0	7.99594	0	0	0	0	0	0	17.5619	12.1293	0	22.9467	0.556849	0.886047	2.1367	0
gene:FGRRES_20166	5.23895	0	0	0	0	0	0	0	0	0	0	0	0	0	0	0.464977
gene:FGRRES_20165	10.1791	0	28.2064	20.7206	27.129	16.7786	44.0916	0	0	6.91338	29.8169	0	43.7997	34.8466	28.498	48.7854
gene:FGRRES_20164	3.25398	0	0	0	0	0	0	0	4.79981	0	0	0	1.52191	2.90596	0.934362	2.02162
gene:FGRRES_20163	6.40472	4.30136	11.8317	4.34582	34.1393	15.8357	6.16501	9.53991	15.7455	11.5998	15.6341	24.688	0.599107	0.317762	0.306513	0.378962
gene:FGRRES_20162	0	0	0	0	0	0	0	0	0	0	0	0	0	0	0	0
gene:FGRRES_20161	0	0	0	0	22.0291	0	0	0	0	0	0	0	0.773173	0	4.15346	0.7336
gene:FGRRES_20160	0	0	0	0	0	0	0	0	0	0	0	0	0	0	0	0
gene:FGRRES_20159	79.9309	81.1458	87.5655	87.0296	69.3584	84.2607	72.4661	105.214	68.5481	98.4742	46.2828	126.586	2337.13	1669.04	1544.44	1275.3
gene:FGRRES_20158	26.083	5.83906	0	0	46.3437	0	0	38.851	38.4739	17.7149	12.7339	33.5137	22.7719	25.2345	24.3411	19.2914
gene:FGRRES_20157	0	0	0	0	0	3.54462	0	0	0	0	0	0	0	0.320071	0.926221	0
gene:FGRRES_20156	0	0	21.7953	0	20.9628	19.4474	11.3566	11.7157	23.204	10.684	11.5199	10.1062	320.05	244.678	231.499	181.503
gene:FGRRES_20155	12.746	25.6804	0	0	0	0	73.6138	0	56.4033	0	56.0041	0	194.342	204.891	189.402	154.982
gene:FGRRES_20154	0	0	0	0	0	0	0	0	0	0	0	0	0	0	0	0
gene:FGRRES_20153	11.4885	5.51114	4.54782	6.68172	8.74822	5.41055	7.10905	0	9.68354	4.45869	0	2.10878	4.29861	7.45056	5.41955	8.15719
gene:FGRRES_20152	37.1772	41.1971	46.3582	37.839	44.5875	24.5122	37.575	24.9192	24.6773	25.2498	43.5602	14.3305	40.3403	30.5726	28.6896	31.5113
gene:FGRRES_20151	0	0.646282	0	0	0	0	0	0	0	0	0	0	0.0900161	0.0716159	0	0.0854089
gene:FGRRES_20150	0	0	0	0	0	0	0	0	0	0	0	0	0	0	0	0
gene:FGRRES_20149	0	0	0	0	0	0	0	0	0	0	0	0	0	0	0	0
gene:FGRRES_20148	0	0	0	0	0	0	0	0	0	0	0	0	0	0	0	0
gene:FGRRES_20147	0	0	0	0	0	0	0	0	0	0	0	0	0	0	0	0
gene:FGRRES_20146	0	9.33579	19.2598	0	9.2621	5.72837	10.0355	5.17642	0	7.08088	10.1798	8.93058	4.22603	2.5863	1.74632	2.77597
gene:FGRRES_20145	0	0	0	16.011	0	0	0	11.7157	11.602	16.0261	23.0398	0	22.0724	19.3167	25.973	24.4332
gene:FGRRES_20144	157.046	188.737	251.943	218.73	132.175	95.371	381.898	73.87	134.114	117.889	230.012	42.4813	43.2977	44.9044	32.6344	41.0816
gene:FGRRES_20143	1.07786	0	0	0	0	0	0	0	0	0	0	0	6.15028	2.08558	2.39862	1.33929
gene:FGRRES_20142	0	0	0	0	0	0	0	0	0	0	0	0	1.30032	0.517259	0.249474	1.23376
gene:FGRRES_20141	91.2015	65.0785	47.385	34.8094	75.9585	75.1654	49.3808	76.4133	117.712	85.1699	66.7876	124.508	29.8589	23.3313	27.0064	30.3543
gene:FGRRES_20140	0	0	0	0	0	0	0	0	0	0	0	0	0	0	0.815905	0
gene:FGRRES_20139	0.832995	0.839151	0	0	2.22007	0	0	0.620379	0	0.282875	0	0	0.506478	1.36383	0.956759	0.70235
gene:FGRRES_20138	0	4.79679	0	0	0	5.88654	0	0	0	0	0	0	16.0346	10.0993	10.7672	25.9905
gene:FGRRES_20137	0	0	0	0	0	0	0	0	0	2.61771	0	0	0.721065	3.44204	3.59686	3.07872
gene:FGRRES_20136	0.631358	1.69606	1.7495	3.85558	5.04802	0.520345	0	0	1.86258	0.857604	0.924697	1.62245	0.0590581	0	0.0906454	0.0560354
gene:FGRRES_20135	20.3582	6.83621	0	0	0	0	0	30.3238	15.0147	0	0	0	2.8565	2.27261	4.3843	2.7103
gene:FGRRES_20134	0	13.0521	5.38533	0	5.17964	4.80521	2.80608	8.68441	0	2.63989	17.0785	4.99424	3.09049	7.23167	5.44101	4.13974
gene:FGRRES_20133	0	1.71995	0	0	0	0	0	0	0	0	0	0	0	0	0	0
gene:FGRRES_20132	311.761	483.732	357.473	437.67	401.122	345.545	620.881	320.257	523.295	452.686	535.336	400.578	59.3308	59.2037	55.5644	38.1655
gene:FGRRES_20131	3.72107	0	0	0	0	0	0	0	10.9776	5.05451	0	4.78115	1.74037	2.76924	3.73969	4.29337
gene:FGRRES_20130	6.2868	6.03167	2.48868	16.4538	0	5.92158	5.187	6.68876	3.97431	7.31971	9.20775	5.76988	6.38483	7.08485	6.38273	5.18122
gene:FGRRES_20129	0	0	0	0	0	0	0	0	0	0	0	0	0.17388	0	0.13344	0
gene:FGRRES_20128	0	6.75429	0	30.7084	0	12.4331	43.5632	7.49011	22.2522	3.41527	29.4597	38.7668	16.4633	7.85881	10.4684	6.24826
gene:FGRRES_20127	0	0	18.0373	0	0	5.36475	0	0	0	0	0	8.3637	0.608888	1.45328	0	0.577724
gene:FGRRES_20126	11.1894	20.8743	6.89023	15.1848	13.2541	10.2467	0	5.55561	7.33558	5.91079	3.64183	1.59746	28.2603	22.7612	24.5436	25.3794
gene:FGRRES_20125	0	6.14796	25.3666	0	0	15.0894	13.2175	0	13.5031	0	13.4075	0	0.856306	0	3.28575	1.62496
gene:FGRRES_20124	228.598	255.122	288.777	239.51	268.788	216.11	213.57	155.228	99.175	162.108	172.328	142.542	85.848	164.87	177.133	223.477
gene:FGRRES_20123	0	0	0	0	0	0	0	0	0	5.84204	0	11.0522	1.60923	0.320071	1.85244	0
gene:FGRRES_20122	0	0	0	0	0	0	0	0	0	0	2.148	0	0.274375	0.327436	0.210563	0
gene:FGRRES_20121	10.7846	24.143	9.96144	7.31774	0	5.92557	46.7145	21.4185	21.2106	12.2078	42.121	27.7141	7.73422	11.5039	16.516	9.25272
gene:FGRRES_20120	2.59317	1.60759	1.65824	3.24841	1.06327	1.97281	4.89622	2.67408	2.64813	2.4386	2.92154	2.30672	3.28401	3.83002	3.17893	2.97429
gene:FGRRES_20119	0	3.11857	0	0	0	0	0	0	0	0	0	0	3.4749	7.25708	2.66673	4.12132
gene:FGRRES_20118	0	0	0	0	0	0	0	0	0	0	0	0	0	0	0	0
gene:FGRRES_20117	0	0	0	0	0	0	0	0	0	0	0	0	0.215279	0	0	0
gene:FGRRES_20116	18.4936	3.88607	10.6893	20.555	12.0953	30.3902	50.9471	20.4486	38.9941	19.0332	65.3056	11.0793	34.1951	115.703	44.1849	117.092
gene:FGRRES_20115	0	5.73515	11.8317	0	0	0	0	3.17997	0	0	0	0	0.798809	0	0.153256	0
gene:FGRRES_20114	0	0	0	0	0	0	0	0	0	0	0	0	0	0.138338	0.26688	0
gene:FGRRES_20113	0	1.75021	0	0	0	2.14783	0	0	0	0.884983	0	0	2.19397	2.03641	1.49663	2.89122
gene:FGRRES_20112	0	0	0	0	0	0	0	0	0	0	0	0	0.0267491	0	0.010264	0
gene:FGRRES_20111	0	0	0	0	0	0	0	0	0	0	0	0	0	0	0	0
gene:FGRRES_20110	0	0	0	0	0	0	0	0	0	0	0	0	0	0	0	0
gene:FGRRES_20109	0	0	0	0	0	0	0	0	0	0	0	0	1.30309	0	0.666682	0
gene:FGRRES_20108	0	0	0	0	0	0	0	0	0	0	0	0	0	0	0	0
gene:FGRRES_20107	0	0	0	7.73655	0	0	5.48756	0	0	0	0	0	1.59982	0.424267	0.409247	1.01196
gene:FGRRES_20106	0	0	0	0	0	0	0	0	0	0	0	0	0	0	0	0
gene:FGRRES_20105	0	0	0	0	0	0	0	0	0	0	0	0	0	0	0	0
gene:FGRRES_20104	0	6.75429	0	0	0	0	0	7.49011	14.8348	17.0764	0	12.9223	536.702	139.213	344.014	146.388
gene:FGRRES_20103	0	0	0	0	0	0	0	0	0	0	0	0	0	0	0	0
gene:FGRRES_20102	0	64.7966	26.7352	0	25.714	15.9035	0	57.4845	42.6949	13.1056	28.2618	12.3968	4947.54	4659.98	4557.35	4100.89
gene:FGRRES_20101	0	1.32411	2.73166	0	2.62732	0	0	0	0	0.669531	0	0	7.93034	2.86119	4.81214	1.48739
gene:FGRRES_20100	0	0	0	0	0	0	0	0	0	0	0	0	2.10237	5.57542	3.22683	8.644
gene:FGRRES_20099	0	0	0	0	0	0	7.88702	0	0	0	0	0	0	0.40652	0	0
gene:FGRRES_20098	7.47481	3.34669	13.8085	20.2877	13.2811	0	3.59753	0	3.67526	0	0	6.40286	9.08967	9.45677	9.47971	5.97077
gene:FGRRES_20097	0	0	0	0	0	0	0	0	0	0	0	0	0	0	0	0
gene:FGRRES_20096	0	0	0	0	0	0	0	0	0	2.52726	0	0	0.696148	0.830773	0.267121	0.330259
gene:FGRRES_20095	26.136	17.5527	0	0	0	21.5404	0	0	38.552	0	76.5583	0	7.33439	3.89011	9.38099	0
gene:FGRRES_20094	0	0	0	0	0	0	0	0	0	0	0	0	0	0	0	0
gene:FGRRES_20093	32.2511	14.4398	29.7894	0	28.6516	8.86013	0	32.0257	31.7148	7.30138	78.7259	27.6261	28.157	10.4007	18.5215	19.0827
gene:FGRRES_20092	0	0	0	11.1194	0	0	0	0	8.05743	0	0	0	2.04386	0.813039	0	0.484814
gene:FGRRES_20091	3.15162	2.11661	0	0	0	0	0	0	0	2.1405	0	0	2.06365	2.81455	1.35745	1.95803
gene:FGRRES_20090	393.868	453.461	623.663	629.952	374.901	533.293	690.552	586.671	829.967	802.515	412.046	976.003	231.584	343.368	280.722	264.676
gene:FGRRES_20089	0	4.57723	0	0	0	0	0	0	0	0	0	0	0.63753	0	0.978512	1.8147
gene:FGRRES_20088	0	0	0	0	0	0	0	0	0	0	0	0	0	0	0	0
gene:FGRRES_20087	0	0	0	0	24.3977	0	0	0	0	0	26.8151	23.5245	2.56892	0.681269	2.6286	2.43743
gene:FGRRES_20086	0	0	0	0	0	0	0	0	0	0	0	0	0	0	0	0
gene:FGRRES_20085	32.5398	21.8535	9.01681	6.62381	26.0172	21.4546	4.69829	24.2342	23.999	6.63006	23.8292	12.543	3.95697	3.87462	5.13899	3.75444
gene:FGRRES_20084	0	0	0	0	0	0	0	0	0	0	0	0	0	0	0	4.02525
gene:FGRRES_20083	17.2034	8.66524	11.9177	8.75479	22.9249	88.6154	105.567	185.779	171.288	110.999	138.58	143.678	15.69	15.3634	12.3496	12.9783
gene:FGRRES_20082	0	1.81995	0	0	7.22234	0	0	0	0	0	0	0	0.760464	0	0.583599	0.481028
gene:FGRRES_20081	0	0	0	0	0	0	0	0	0	0	0	0	1.40158	0.557542	2.68902	0
gene:FGRRES_20080	0	0	0	0	0	0	0	0	0	0	0	0	0	0	0.276682	0.34208
gene:FGRRES_20079	207.706	194.643	227.545	117.993	270.349	167.204	83.6926	179.873	156.752	226.366	198.09	229.64	128.323	114.315	127.259	116.61
gene:FGRRES_20078	53.7449	61.8121	43.282	37.6073	55.5051	44.1564	31.04	43.279	38.1519	52.9281	31.4862	53.3027	51.4992	64.8956	58.7521	63.8592
gene:FGRRES_20077	0	0.265311	0	0.402079	0	0.162793	0.285196	0.294214	0.291358	0.402459	0	0	2.08786	1.13189	1.38958	1.15704
gene:FGRRES_20076	618.91	623.189	742.279	744.864	774.587	652.939	625.659	611.54	658.547	610.604	583.369	822.224	427.775	342.223	363.225	337.664
gene:FGRRES_20075	0	0	0	0	0	0	0	0	0	0	0	0	0	0	0	0
gene:FGRRES_20074	0	0	0	0	0	0	8.23014	0	0	0	0	0	4.26556	2.12102	4.91025	7.08267
gene:FGRRES_20073	0	0	0	0	0	0	0	0	0	0	0	0	0	0.320071	0	0.381716
gene:FGRRES_20072	0	0	0	0	0	0	0	0	0	0	0	0	0	0	0	0
gene:FGRRES_20071	0	0	0	0	0	0	0	0	0	0	0	0	0	0	0	0
gene:FGRRES_20070	0	0	0	0	0	0	0	0	0	0	0	0	0	0	0	0
gene:FGRRES_20069	0	0	0	0	0	0	0	0	0	0	0	0	0	0	0	0
gene:FGRRES_20068	3.99492	0	0	0	0	0	0	0	0	5.4265	0	0	0	0	0	0
gene:FGRRES_20067	3.75015	2.20375	3.4639	3.18076	2.4987	3.73467	2.70735	3.25844	3.22682	2.65313	2.0597	1.80695	4.42878	4.24448	4.06056	3.45322
gene:FGRRES_20066	0	0	0	0	0	0	0	0	0	0	0	0	0	0	0	0
gene:FGRRES_20065	0	0	0	0	24.4208	12.5864	0	0	0	14.5209	4.47341	7.84892	0.857117	0.681914	0.438515	0.271083
gene:FGRRES_20064	11.3658	0	31.4947	23.1362	0	9.36732	98.4636	50.7885	33.5304	0	16.6465	29.2075	36.1479	33.834	23.6612	17.1489
gene:FGRRES_20063	179.288	294.215	220.323	269.752	274.234	201.729	263.368	202.03	211.568	227.653	187.236	240.38	137.083	153.151	152.094	138.508
gene:FGRRES_20062	0	3.66855	15.1365	0	0	0	0	0	0	0	0	0	1.5329	0.813039	2.35277	1.45444
gene:FGRRES_20061	0	0	0	0	0	0	0	0	0	0	0	0	2.11961	1.68634	1.62664	0
gene:FGRRES_20060	0	0	5.91584	0	0	0	0	0	0	1.44997	0	0	0.399404	0.317762	0.153256	0.757924
gene:FGRRES_20059	0	0	0	0	0	0	0	3.3417	6.61854	1.52372	3.28585	0	3.14788	2.83835	3.54312	2.98677
gene:FGRRES_20058	11.3658	38.1659	31.4947	46.2724	0	9.36732	16.4106	33.859	0	15.4387	0	14.6038	10.6317	13.5336	26.9249	29.254
gene:FGRRES_20057	6.50796	0	18.0336	0	8.67241	5.36366	9.39658	19.3874	0	15.4702	4.76584	4.181	72.443	80.1561	80.3551	76.5329
gene:FGRRES_20056	1.04478	1.16945	0	3.54459	2.78451	1.43513	3.01703	3.63117	2.56852	1.41918	4.08054	0.89495	20.3605	24.6737	23.8502	23.5221
gene:FGRRES_20055	0	0	0	0	0	0	0	0	0	0	0	0	0.466137	0	0.178862	0.442279
gene:FGRRES_20054	0	45.7991	125.979	46.2724	0	37.4693	16.4106	16.9295	67.0607	54.0355	33.293	14.6038	76.5484	58.3636	59.561	53.4641
gene:FGRRES_20053	0	0	0	0	0	0	0	0	0	0	0	0	0.66811	0	0	0
gene:FGRRES_20052	4.30084	0	23.8353	0	0	0	6.20981	0	0	0	0	0	0.402307	0.640143	1.5437	0.763432
gene:FGRRES_20051	3.05432	0	8.46355	0	0	0	0	0	4.5053	0	0	0	5.1427	15.9113	10.7436	15.1806
gene:FGRRES_20050	27.2619	0	0	13.8736	0	0	0	0	0	4.6289	9.98206	0	0.63753	0.507212	0.489256	0
gene:FGRRES_20049	0	0	0	0	0	0	0	0	9.17818	0	0	0	4.65631	3.70452	5.80673	2.209
gene:FGRRES_20048	1.94674	6.21024	8.09166	3.9628	11.6739	4.41222	2.81082	3.98709	4.66628	3.30545	3.20764	3.43935	24.9706	13.8721	27.9673	10.3885
gene:FGRRES_20047	0	0	12.3788	0	0	0	0	6.65405	0	3.03405	0	0	17.9686	3.98948	14.4309	3.56838
gene:FGRRES_20046	0	0	0	0	0	0	0	0	0	0	0	0	1.00561	0	0.771727	0
gene:FGRRES_20045	7.1424	4.79679	0	0	0	0	0	0	0	9.70187	20.9217	18.3544	0	1.06308	1.02545	0.633915
gene:FGRRES_20044	0	0	0	0	0	0	0	0	0	0	0	0	0.608888	0	0	0
gene:FGRRES_20043	0	0	18.0373	0	0	0	9.39849	0	0	0	0	0	0	1.9377	0.934552	0.577724
gene:FGRRES_20042	5.9432	3.19313	6.58746	0	3.16793	0.97964	1.71623	5.31149	0	0.807295	3.48181	0	3.22443	1.32689	2.1332	1.26596
gene:FGRRES_20041	280.519	205.159	352.429	338.744	468.853	227.277	252.286	260.263	252.477	315.652	285.508	273.381	189.352	217.876	200.094	208.883
gene:FGRRES_20040	0	0	0	0	0	0	0	0	0	0	0	0	0	0	0	0
gene:FGRRES_20039	0	11.9939	0	0	63.4626	4.90625	17.1905	17.734	17.5619	0	0	7.64889	5.56849	2.65814	2.99138	2.11339
gene:FGRRES_20038	0	0	3.29373	0	0	0	0	0	0	0	0	0	0.111187	0.0884595	0	0.105496
gene:FGRRES_20037	0	3.66855	0	0	0	0	0	0	0	0	0	0	1.5329	1.21956	0.784256	0.484814
gene:FGRRES_20036	36.7357	23.8491	30.5385	29.9117	19.5814	40.3686	42.433	52.8944	50.5748	50.7316	28.6953	47.2013	72.1626	55.5892	55.731	44.8853
gene:FGRRES_20035	78.9401	62.3713	77.2036	56.7143	99.0064	38.2706	60.3415	6.91661	27.3979	28.3839	40.806	53.6978	24.3243	21.7712	23.3339	26.3764
gene:FGRRES_20034	0	0	0	0	0	0	0	0	0	0	0	0	0	0	0	0
gene:FGRRES_20033	0	0	0	0	0	0	0	0	0	0	0	0	0	0	0	0
gene:FGRRES_20032	0	0	0	0	0	0	0	0	0	0	0	0	7.36362	0	0	0
gene:FGRRES_20031	3.85426	2.58849	0	7.84573	10.2722	0	0	5.74097	0	0	0	14.8569	3.60533	4.58938	4.98027	4.10496
gene:FGRRES_20030	48.228	53.6985	52.7527	51.67	27.0601	52.3	32.9847	49.1511	44.9299	36.2031	29.7413	57.0753	49.5058	27.2965	30.7033	29.2871
gene:FGRRES_20029	0	0	12.3788	0	35.718	0	0	0	0	0	6.54283	0	1.6715	0.332457	0.641374	0.396487
gene:FGRRES_20028	0	0	0	0	0	0	0	0	0	0	0	0	0	0	0	0
gene:FGRRES_20027	6.22226	20.8941	34.4838	12.666	16.5834	5.12819	8.98406	27.8044	0	12.678	9.11322	0	2.32816	3.70452	1.78668	2.76125
gene:FGRRES_20026	0	2.11661	8.73316	6.41545	0	0	4.5505	9.38876	0	0	0	0	2.65327	1.40727	1.80994	2.79718
gene:FGRRES_20025	177.202	178.512	151.086	221.978	254.301	185.364	216.493	223.338	180.958	249.96	89.8385	218.928	151.732	172.959	159.497	168.162
gene:FGRRES_20024	9.15429	0	0	0	0	15.0894	0	40.9063	13.5031	0	0	0	3.42522	0.681269	0.65715	1.62496
gene:FGRRES_20023	0	0	0	0	0	0	0	0	0	5.90497	0	0	2.43984	3.23519	3.12066	2.31497
gene:FGRRES_20022	0	0	0	0	0	0	0	0	0	0	0	0	0	0	0	2.88505
gene:FGRRES_20021	0	3.51844	0	21.3288	0	8.63555	0	0	0	0	0	0	1.47018	0.779772	2.2565	2.32488
gene:FGRRES_20020	0	0	0	0	0	0	0	0	0	0	0	0	0.608764	0.242164	0	0.288803
gene:FGRRES_20019	0	0	0	0	0	0	0	0	0	3.87136	0	0	2.13278	0.424205	1.63675	1.01181
gene:FGRRES_20018	0	0	0	0	0	0	0	0	0	0	0	0	0	0.484425	1.8691	0
gene:FGRRES_20017	0	0	0	0	0	0	0	0	0	0	8.34845	0	0	0	0	0.505905
gene:FGRRES_20016	0	0	0	0	0	0	0	0	0	0	0	0	0	0	1.51792	0
gene:FGRRES_20015	65.1591	55.6951	65.6569	54.261	102.617	56.1431	98.357	66.1741	122.326	82.4741	60.7302	57.0833	23.2721	16.7517	21.474	18.138
gene:FGRRES_20014	8.93453	6.00037	0	18.1871	23.812	11.0453	0	6.65405	6.58947	9.10216	6.54283	0	22.1473	23.9369	24.6929	19.0314
gene:FGRRES_20013	24.9322	21.6691	28.4477	23.8833	23.4524	31.4268	31.7634	21.8452	12.9799	15.9372	30.0721	11.3065	36.0804	34.7082	34.3217	36.7069
gene:FGRRES_20012	14.9835	15.0943	0	0	19.9668	0	0	0	22.1016	0	0	0	2.80316	2.23017	2.68902	2.65969
gene:FGRRES_20011	0	0	0	0	0	0	0	0	0	0	0	0	0.201648	0.641718	0.619	0.573983
gene:FGRRES_20010	4.64353	9.3557	0	0	0	0	0	0	0	0	6.801	0	1.30309	0.69115	0.666682	0.824263
gene:FGRRES_20009	146.469	61.4796	126.833	37.269	73.1931	120.715	132.175	109.084	121.528	99.4778	160.89	58.8112	277.443	237.763	261.546	302.242
gene:FGRRES_20008	11.3658	30.5327	31.4947	0	0	0	16.4106	0	0	7.71935	33.293	29.2075	6.37903	1.6917	1.63181	5.04378
gene:FGRRES_20007	0	0	0	0	0	0	0	0	0	0	0	0	0	0	0	0
gene:FGRRES_20006	0	0	0	0	0	0	0	0	0	0	0	0	0.902506	0.718025	0.692606	0
gene:FGRRES_20005	0	0	0	0	0	0	0	0.933123	0	0	0	0	1.1134	1.44527	1.34914	1.33442
gene:FGRRES_20004	2.64841	1.77865	3.66938	2.69555	0	1.09137	0	0	7.8131	6.29556	0	5.10436	2.72509	2.4637	3.99249	2.35056
gene:FGRRES_20003	0	0	0	0	0	0	1.59889	0	0	0.752099	1.62188	2.8457	0.828682	0.164823	0.476963	0.491418
gene:FGRRES_20002	0	0	0	0	0	0	2.04448	0	0	0	2.07388	0	0	0.210757	0.101648	0.125674
gene:FGRRES_20001	0	0	0	0	0	0	0	0	0	0	0	0	0	0	0	0
gene:FGRRES_20000	0	0	0	0	0	0	0	0	0	0	0	0	0	0.0452189	0	0
gene:FGRRES_17746	20.378	24.01	33.6824	25.4711	47.641	15.911	19.6153	14.9104	16.8751	11.8977	17.8028	18.3743	52.4034	47.4119	41.1653	44.1368
gene:FGRRES_17745	0	0	0	0	0	0	0	0	0	0	0	0	0.00661068	0.0131485	0.0025366	0.0094085
gene:FGRRES_17744	5.91258	7.9417	8.1919	17.0505	14.4448	13.4006	9.95976	5.87125	3.63391	8.03135	7.21638	6.96392	6.31423	5.20688	6.43735	5.64121
gene:FGRRES_17740	0	0.153256	0.316168	0.23226	0.304092	0	0	0	0.168302	2.1698	0	0	0.010673	0.0254739	0.0163814	0.0101267
gene:FGRRES_17739	6.27412	4.78824	6.71717	4.20883	3.04029	4.4658	4.52947	4.4603	5.67901	4.69703	5.95208	5.4965	4.95522	5.64023	5.75788	5.73304
gene:FGRRES_17737	0	0	0	0	0	0	0	0	0	0	0	0	0	0	0	0
gene:FGRRES_17733	0.206338	0	0	0	0.274962	0	0	0.153671	0	0	0	0	0.0193011	0.0230337	0.0296243	0.0274699
gene:FGRRES_17731	92.708	76.3636	93.1921	108.666	104.808	96.4987	60.8909	113.44	81.6298	115.899	64.3725	108.602	114.817	140.53	130.05	161.31
gene:FGRRES_17730	5.58098	6.60387	6.62782	4.32786	4.24978	6.78998	5.75582	7.52123	7.05622	5.23444	6.2278	3.7562	6.56295	7.61457	8.08903	9.17545
gene:FGRRES_17729	9.85563	8.46223	9.3338	7.61853	5.31988	6.68323	8.5561	7.34005	7.63685	7.83755	8.6791	9.5376	6.76262	8.04488	7.97949	8.16594
gene:FGRRES_17728	5.90721	5.0188	5.12761	5.36042	2.84525	6.98019	6.06291	4.98249	6.61384	3.52865	5.10768	4.11511	8.96759	12.9502	10.816	13.4041
gene:FGRRES_17727	0.596192	0.900897	1.65205	1.51701	0.397238	0.491363	0.215204	0.444018	0.439709	1.21476	0.436597	0.76604	2.49565	1.38653	1.71193	1.79909
gene:FGRRES_17726	45.8488	51.5228	64.1526	75.7728	87.1091	48.6369	53.0905	44.6267	45.5328	46.5549	59.8375	51.9113	92.4845	66.8231	65.3699	61.5223
gene:FGRRES_17725	45.9344	74.2551	39.0169	41.3485	43.0633	59.1645	39.9936	49.8537	53.7961	61.9246	54.4295	53.3854	95.0255	147.011	139.255	140.969
gene:FGRRES_17724	6.88377	6.55158	4.95949	4.12371	5.55634	4.42524	5.84992	3.89632	3.71344	3.29941	3.31268	4.39716	3.14048	3.70169	3.61724	4.38844
gene:FGRRES_17723	2.15781	2.89835	1.86854	1.64717	0.718867	2.33415	3.11558	2.41057	2.18824	3.20585	2.17276	3.46569	4.02429	3.29201	3.58209	2.98044
gene:FGRRES_17722	107.23	118.349	97.4352	104.965	110.926	147.349	245.411	158.804	174.35	155.682	254.194	156.219	111.86	134.907	125.546	125.205
gene:FGRRES_17718	344.274	266.864	393.708	321.003	364.106	233.876	252.487	217.446	212.457	223.483	204.093	241.739	168.833	109.543	116.397	117.65
gene:FGRRES_17713_M	5.20443	4.86297	5.01618	4.37585	5.12612	5.22179	6.86104	4.55013	3.17087	4.14945	5.46831	4.36116	11.3135	10.5586	10.5828	11.4273
gene:FGRRES_17712_M	19.2992	16.2565	17.2218	26.6343	24.4101	12.6707	19.3641	12.6679	23.6425	9.10863	10.5398	5.88411	34.3615	22.1282	24.7261	28.5383
gene:FGRRES_17711_17183_M	0.973282	1.14389	0.337121	0	1.62122	0.401074	0.526981	0.906073	0	0.495771	0.534557	0.781598	0.523493	0.543242	0.803483	0.615475
gene:FGRRES_17709_M	13.1885	13.9187	16.0974	15.1811	15.901	11.3872	10.428	7.83441	9.84271	10.1303	12.9924	10.5911	28.5434	28.1129	28.6223	27.3542
gene:FGRRES_17708_M	38.5255	38.2085	62.8941	37.9954	48.1547	56.9804	60.153	48.9323	53.3031	50.9112	52.7071	56.408	63.205	59.2644	62.1615	53.7543
gene:FGRRES_17707_M	21.8741	17.4611	17.546	19.92	11.7619	22.8513	15.5145	29.8667	20.5198	27.6928	21.3581	23.9146	21.4575	22.4192	21.0538	20.4955
gene:FGRRES_17705	1.14099	3.37163	1.26467	1.62582	1.52046	1.0344	2.14165	1.18966	1.51472	0.77493	1.00267	0.293208	101.489	117.129	101.925	110.735
gene:FGRRES_17704	50.7987	52.2629	42.6783	55.0031	57.6115	27.8369	33.9421	27.7708	40.2555	33.033	36.8046	30.8994	18.6533	16.7909	16.4681	16.4036
gene:FGRRES_17702	56.7806	49.1371	64.971	60.379	60.9836	57.9721	50.9846	58.9083	55.8364	60.436	44.2702	63.8825	72.879	70.6588	79.2904	62.5549
gene:FGRRES_17701	661.523	567.198	605.021	489.844	730.485	608.763	547.331	507.897	542.711	686.555	513.015	727.021	274.722	244.91	284.862	209.535
gene:FGRRES_17700_M	25.5818	34.0291	24.314	19.8738	21.0797	38.1952	29.0853	31.1094	40.1044	39.7851	36.3815	34.934	31.594	36.338	35.3799	41.099
gene:FGRRES_17698	16.7223	16.7729	10.2304	14.1465	11.576	14.8559	14.4241	15.5271	12.173	12.6848	20.3568	14.7893	22.5899	23.4351	26.1756	26.4837
gene:FGRRES_17697	21.8978	8.27237	11.3773	27.8596	10.9428	27.0713	49.4022	28.54	56.526	52.9831	44.0989	86.1673	19.3314	20.8799	16.8003	19.7996
gene:FGRRES_17696	2.21462	2.52845	1.53418	3.26836	1.32803	2.2359	2.63802	3.13377	1.63335	1.61692	2.2705	2.63212	4.78019	6.19699	5.46887	5.59202
gene:FGRRES_17695	12.2714	12.6077	14.4123	14.0614	13.4287	13.4626	14.4327	14.0417	15.224	14.6818	18.33	15.3497	17.7276	21.3978	20.0102	20.5348
gene:FGRRES_17694	16.7171	18.7118	18.7499	38.8907	18.0337	16.074	32.1829	28.4576	18.2005	28.1143	15.7398	37.3336	16.4565	15.1662	12.4006	14.5191
gene:FGRRES_17693_13072_M	136.903	140.335	139.764	156.452	139.663	124.889	114.125	121.961	116.591	121.899	113.847	127.931	154.94	104.176	104.861	100.965
gene:FGRRES_17692	86.9499	69.3072	90.0479	86.7099	106.505	93.377	67.2101	68.6812	58.946	74.5634	72.0354	81.8158	89.5909	63.042	69.4793	58.1514
gene:FGRRES_17691	40.1544	40.6934	37.9778	29.8565	39.0905	39.4354	47.2151	37.6054	32.6297	34.2939	34.8639	41.3987	37.9209	39.4029	36.8342	34.5715
gene:FGRRES_17689	27.6441	26.9345	19.4482	25.0747	20.2323	35.0604	37.8461	42.4563	43.1006	35.8965	46.3619	38.0961	35.2375	33.439	36.6148	33.1288
gene:FGRRES_17688_M	22.2315	24.0047	16.7286	15.605	13.5357	22.3503	17.4332	25.8347	21.6262	23.6899	19.6486	27.0875	30.1896	32.0271	30.5424	31.3575
gene:FGRRES_17687	17.494	15.1353	14.2577	18.8528	13.4388	17.3016	20.3557	21.6125	16.5454	16.4943	23.0598	15.4701	22.0531	31.5983	27.2441	27.4182
gene:FGRRES_17686	2.64874	3.43069	2.62131	0.385127	3.52967	4.98973	5.73661	4.22714	5.30241	5.52537	4.98778	2.67405	4.40671	4.01282	5.14743	3.55987
gene:FGRRES_17685_M	16.3706	19.2085	18.2495	17.6195	15.5464	11.321	15.4862	16.5364	13.6003	12.652	13.2285	11.3634	28.4263	27.4189	33.6884	28.3075
gene:FGRRES_17684_M	9.60657	11.5066	10.7028	11.8944	6.59874	13.5494	13.8705	15.6368	14.4624	17.2867	16.8259	16.4154	12.1915	12.2496	12.4131	13.7562
gene:FGRRES_17683	147.52	165.444	130.508	97.4973	168.499	109.213	102.811	101.068	104.797	103.011	96.3385	101.132	82.7954	85.3213	89.418	83.4747
gene:FGRRES_17682	1.66675	1.64175	3.69486	3.16665	4.14602	2.01473	4.49223	1.48959	3.44197	1.05655	2.60389	2.28436	0.010394	0	0	0.00986202
gene:FGRRES_17681_M	40.151	49.6545	32.4386	22.5754	27.0944	23.9509	26.3915	18.8135	25.1441	27.967	27.2221	27.1802	38.6913	39.6396	40.3225	42.5804
gene:FGRRES_17679	149.064	171.946	128.753	120.51	129.493	156.872	142.009	152.647	177.607	177.971	145.95	175.165	116.491	124.169	125.86	114.852
gene:FGRRES_17678	7.39864	4.37261	0.820067	4.21699	0	4.14645	8.11877	0	1.30961	3.21598	3.90102	9.50642	2.04856	1.93815	1.55087	1.83864
gene:FGRRES_17677	0.212221	0.160342	0.147016	0.107999	0	0.218632	0.229813	0.237079	0.195649	0.180169	0.310822	0.13634	0.0645172	0.102658	0.104737	0.110658
gene:FGRRES_17674	2.4284	2.39198	4.03747	4.28416	6.04063	3.20226	3.03877	4.09942	2.86563	1.53936	3.55668	1.66412	22.7611	162.976	60.1423	64.0412
gene:FGRRES_17672	35.5747	43.3134	40.7031	36.9088	38.5367	47.4788	48.7138	49.2285	53.8289	46.7641	51.0949	43.0554	51.5688	51.2589	51.685	48.8887
gene:FGRRES_17671	9.53127	12.9547	9.43258	9.23899	15.7253	13.0923	13.1065	7.4365	14.7287	9.55597	9.97118	12.2466	21.1005	18.3917	18.099	19.5371
gene:FGRRES_17670_M	25.8948	27.9307	50.0109	11.1812	46.0094	15.5212	52.1173	31.5578	31.2516	23.4495	39.0753	25.206	30.6083	45.0827	38.0227	39.4884
gene:FGRRES_17669	9.13185	9.36073	7.72451	8.34866	5.80694	9.95569	11.7972	10.1657	10.0198	9.50992	8.86951	8.72801	13.7362	18.5089	17.4857	18.263
gene:FGRRES_17668	17.9872	20.1335	17.9259	16.0591	17.2412	23.9272	22.7816	25.8521	25.1357	29.6838	21.0293	30.2072	10.7447	10.5798	10.7036	11.5671
gene:FGRRES_17667	16.9428	16.5673	12.3944	14.3473	18.0622	18.2087	14.4821	12.5173	12.7957	15.9258	20.8443	12.191	8.0257	9.72402	9.57437	8.50514
gene:FGRRES_17666	11.65	11.9062	11.9304	10.3108	15.5247	9.18414	6.94781	10.9399	5.97721	16.6849	8.53142	29.6126	40.5107	38.4874	46.4516	37.6955
gene:FGRRES_17665	2.03338	1.73804	2.04891	1.88143	1.23166	0.761749	2.66901	0.963692	2.18134	1.00438	3.5196	1.42509	15.7524	20.03	18.7105	19.1626
gene:FGRRES_17664	2.1405	2.68758	2.06308	2.46277	1.48821	1.07382	0.806239	1.52484	1.37277	1.39057	1.36305	1.6741	19.6482	25.266	23.189	22.8634
gene:FGRRES_17663	20.0036	16.5953	19.5636	21.5574	14.635	27.8006	24.9182	22.2007	42.2348	30.3686	31.0211	24.1905	7.52137	5.22499	5.74393	5.81357
gene:FGRRES_17662	3.95787	1.09049	3.93697	3.09871	3.51613	10.7895	15.8251	12.5464	17.6639	11.028	16.7957	9.64925	1.64228	1.8126	1.51531	1.9095
gene:FGRRES_17661	39.4765	30.9721	27.603	40.5547	43.2645	33.7515	23.4386	29.1256	21.224	27.5631	22.6949	30.3389	79.2375	60.2949	75.8256	60.1193
gene:FGRRES_17660	93.1867	94.6714	79.336	72.0158	70.4734	61.9222	57.6636	66.8209	52.1847	58.5835	81.7294	51.5491	81.8631	91.5531	92.4618	87.2548
gene:FGRRES_17659	15.3595	16.0759	9.39667	10.5573	12.7592	7.06923	6.91232	6.23952	8.23862	7.18033	9.05676	8.45798	25.4137	24.4349	27.6939	24.5025
gene:FGRRES_17658_M	5.36485	3.65929	3.94879	4.7778	4.46819	4.49062	5.68853	5.49382	8.0371	5.2947	6.87526	4.30826	17.7211	9.788	14.075	7.59609
gene:FGRRES_17657	482.343	455.154	671.107	575.858	493.598	504.882	440.782	436.53	441.3	478.261	429.234	541.306	385.321	237.794	254.651	221.093
gene:FGRRES_17656	14.6431	10.5627	21.0395	12.1438	13.0088	5.81071	6.26447	8.88601	7.99979	4.78845	7.14885	11.1495	19.5822	14.4493	18.0256	13.5258
gene:FGRRES_17655	15.1763	15.4737	18.3506	12.4976	13.2373	14.6114	14.2431	12.1246	16.5859	16.1638	14.1447	20.3862	12.2925	15.468	17.2429	13.3838
gene:FGRRES_17654	15.4872	17.2283	9.64173	11.6659	14.5466	16.9813	22.6569	19.0035	19.4229	13.2987	17.6866	18.4091	31.2842	34.6481	34.4892	32.2928
gene:FGRRES_17653	13.3144	13.0339	17.5091	23.8871	16.8403	22.1325	21.8307	24.5378	23.6339	26.2087	18.5089	31.3153	28.6241	31.3549	27.7502	26.9988
gene:FGRRES_17652	4.94609	5.78233	6.59902	5.96638	5.37051	4.52935	4.76097	3.82007	5.9447	4.72785	7.24413	3.29527	7.21414	7.44363	6.49629	8.06431
gene:FGRRES_17651	52.3471	48.8584	60.5344	68.8011	59.87	44.5016	45.5276	49.73	46.5113	54.5889	46.7858	41.0445	70.9239	65.092	68.1136	65.7208
gene:FGRRES_17650	111.783	100.512	130.654	147.743	134.135	97.3678	82.9944	97.4554	86.3506	93.9109	74.8765	94.9584	117.647	108.521	96.3698	105.066
gene:FGRRES_17649	60.1705	63.1763	70.4505	60.9541	63.9952	59.1362	56.287	45.0228	53.753	52.7616	52.9588	46.8229	24.4163	22.5788	25.0039	24.0943
gene:FGRRES_17648	6.06759	7.21848	7.20571	9.17517	3.69626	6.28661	6.75829	4.90621	6.6486	4.23869	7.10935	5.12319	8.69194	6.43787	9.50783	4.9544
gene:FGRRES_17647	105.678	118.566	130.914	141.725	142.482	145.502	123.863	111.112	137.542	114.838	142.031	137.382	104.319	72.2621	86.8398	85.2968
gene:FGRRES_17646	33.4649	36.7089	34.0016	33.493	27.2524	34.6292	32.0782	35.031	33.3198	30.431	38.1214	29.0241	45.7728	49.4983	48.1798	53.7678
gene:FGRRES_17645	7.46083	6.47928	7.12897	8.11734	4.79968	18.3409	26.931	26.0581	35.1026	19.832	28.4486	18.8421	3.81437	2.6326	2.99188	3.01405
gene:FGRRES_17644	4.252	4.56898	8.24762	7.35707	2.26646	8.76091	10.7438	9.18345	8.46712	7.6528	16.8144	10.6535	7.61669	7.67359	8.98915	8.79298
gene:FGRRES_17643	36.1903	42.069	35.904	36.7436	45.4878	30.7843	33.6746	22.7603	30.9752	26.0968	40.7026	21.7002	39.4868	42.2484	43.0748	45.1191
gene:FGRRES_17642	0.696428	0.233858	1.44735	1.06324	1.39207	0	0.251386	0.259335	0.256818	0.591245	0	0	0.0488587	0	0.0499938	0
gene:FGRRES_17641	12.524	5.9691	6.7169	8.22381	7.53707	15.6493	10.4997	17.4511	12.5143	18.3838	16.5677	20.7637	7.52034	5.59225	5.8003	4.33863
gene:FGRRES_17640	3.75242	13.1605	6.06549	6.15319	10.2786	6.01344	7.82596	12.2654	12.1463	7.1501	6.25917	7.76788	560.919	884.394	779.763	686.168
gene:FGRRES_17639_M	11.2838	12.8828	8.27671	9.99844	10.791	10.8862	10.6379	15.7199	11.4552	16.7249	12.4435	17.3129	3.46454	3.15647	3.0352	3.47574
gene:FGRRES_17638	0.469677	0.736008	0	0.318692	0.417256	0.387093	0.226049	0.932788	0.923735	0.425324	0	0.603483	0.219672	0.0233025	0.134865	0.0972666
gene:FGRRES_17637	23.1092	5.7424	16.6493	16.4644	19.0929	22.5377	68.9574	16.7518	68.4021	48.0797	92.7385	39.1945	0.979958	1.02615	1.1723	1.29215
gene:FGRRES_17636	126.379	122.668	115.861	95.3513	109.76	116.335	151.607	125.495	131.697	121.063	182.794	101.792	32.7006	32.5204	39.4032	34.5426
gene:FGRRES_17635	1.91784	2.60669	1.51839	1.48722	1.70379	2.40857	3.49433	1.36031	1.48182	1.70572	3.47769	1.34945	5.43319	6.36155	6.3363	6.67895
gene:FGRRES_17634	6.5722	3.95407	3.41468	4.73818	4.74392	6.65791	8.50086	6.7302	7.87668	7.06748	7.41985	3.51856	5.35365	5.55341	5.36664	6.03967
gene:FGRRES_17633	0	0.053714	0	0	0	0	0.11548	0	0	0	0	0	0.0299258	0.0178565	0.0114829	0.0283941
gene:FGRRES_17632_B_M	12.1833	4.30644	11.5495	18.274	10.2539	34.6154	48.1438	28.1759	50.1299	27.8723	42.2618	33.3682	0.0299907	0.0238603	0.0460312	0.0569114
gene:FGRRES_17632_A_M	3.2114	2.84999	4.13159	5.60325	3.36243	5.10441	7.78321	6.49179	7.10549	5.76434	7.55914	5.30522	4.9995	6.46992	5.52457	8.20462
gene:FGRRES_17631	11.4443	8.95182	8.95403	9.3184	8.97086	3.55088	3.11039	3.60983	3.17759	2.28608	3.3523	2.76793	6.25937	5.63118	5.51882	6.33334
gene:FGRRES_17630	83.5836	56.1342	77.2036	160.691	210.389	264.067	321.821	373.497	280.829	331.146	346.851	471.347	23.89	55.292	95.3355	65.5289
gene:FGRRES_17628_M	111.033	179.989	82.2738	115.632	61.5134	44.97	51.2817	27.2026	44.2916	32.8733	50.7061	21.738	159.534	128.283	159.372	112.627
gene:FGRRES_17624_M	2.58549	3.33201	3.09813	3.5561	2.04861	1.84293	1.51341	1.3531	1.44304	1.80346	2.35393	1.34678	0.503311	0.520038	0.586905	0.6326
gene:FGRRES_17623	119.247	135.769	62.6596	70.0288	56.1455	38.5474	32.6494	45.7726	30.504	42.9233	35.3833	32.5312	602.293	564.428	571.307	508.925
gene:FGRRES_17622	0.346719	1.97926	2.4019	0.705782	2.77219	8.2869	12.265	9.55419	28.3844	23.7838	16.2499	16.9288	1.99461	2.90285	2.70052	3.20036
gene:FGRRES_17621	0.667731	0	0	0	0	0.550323	0	0	0	0.226753	0	0	0.0312303	0.0248465	0	0.0296318
gene:FGRRES_17620	14.6087	15.6978	10.7949	13.8775	25.9565	19.2641	11.2496	10.1546	12.9292	10.5833	14.2641	22.5247	68.4172	52.9824	136.541	44.8617
gene:FGRRES_17618	15.9123	11.1564	12.598	19.2211	13.0489	17.2938	19.693	19.2739	22.6978	19.1205	21.7688	21.7936	14.2958	18.8042	21.3519	17.5526
gene:FGRRES_17617_M	9.7313	7.6098	7.01842	5.96985	6.39506	5.82291	7.31402	2.18416	4.1293	3.16882	6.05248	2.9118	16.7342	16.2302	15.4164	18.4924
gene:FGRRES_17616_M	0.697862	1.37675	0.966891	0.621499	1.16245	1.18626	1.07059	0.909541	2.44479	0.799825	1.27763	1.0648	0.452874	0.272661	0.303712	0.286463
gene:FGRRES_17610	232.264	320.926	198.678	238.865	221.233	136.993	69.9873	81.2253	86.6932	109.052	83.7131	64.0981	316.429	312.953	286.07	319.88
gene:FGRRES_17606	5.73986	4.36505	2.8068	6.87298	4.94925	6.2611	7.06879	5.02918	6.59898	7.3381	6.05776	6.61587	9.83818	13.5373	12.4279	12.9531
gene:FGRRES_17605	48.6325	37.062	50.7837	56.8969	53.2099	41.6847	37.5484	56.121	42.2863	48.0499	43.4866	51.5685	94.5459	100.494	100.243	85.4632
gene:FGRRES_17604_M	39.0641	33.7909	26.8452	33.716	26.6528	39.5359	38.3541	51.2041	40.5657	46.1645	37.0746	39.9536	29.3791	32.4092	34.8064	29.7337
gene:FGRRES_17603_M	1.65339	1.42766	2.39986	1.60268	1.46885	1.55734	2.1599	1.29001	1.85816	1.06946	1.7297	1.11279	2.38619	2.46678	2.40771	2.61345
gene:FGRRES_17601	0.898114	1.20633	0	0	0	0	1.29675	0	1.32477	0	0	0	0.840109	0.601544	0.902609	0.717399
gene:FGRRES_17600	296.14	274.221	310.836	465.818	287.005	240.371	307.731	227.236	132.371	219.415	315.441	239.258	218.253	259.459	248.341	176.618
gene:FGRRES_17598	22.8573	57.1846	6.28542	39.7799	6.51037	4.74551	0.755787	2.07916	0.514745	1.06654	1.5333	0	0	0	0	0
gene:FGRRES_17597_11239_M	0	0	0	0	0	0	0	0	0.233346	0	0	0	0	0	0	0
gene:FGRRES_17596	0	0	0	0	0	0	0	0	0	0	0	0	0.198869	0.189862	0.289973	0.358512
gene:FGRRES_17595	0	0	0	0	0	0	0	0	0	0	0	0	0.0313599	0.249496	0.144398	0.297548
gene:FGRRES_17594	8.75551	7.89389	7.97641	7.8127	8.79054	9.58841	9.26483	11.9696	8.04968	9.85656	9.39802	9.93993	9.14367	12.1571	11.1326	11.0176
gene:FGRRES_17593	248.666	184.898	238.744	211.838	266.945	217.437	195.706	237.533	202.496	279.554	176.867	262.744	167.59	226.015	216.192	225.017
gene:FGRRES_17592	0.804793	0.608055	0.557522	1.22868	1.07245	0.414553	0.581004	0.449531	0.445168	0.47827	0.884035	0.775551	5.6367	5.93692	5.4812	6.00892
gene:FGRRES_17591	13.2012	11.8802	14.6322	13.4362	11.2587	8.48639	9.53032	8.65186	8.95734	9.50385	8.50725	9.49873	60.3598	51.3423	48.2927	46.9365
gene:FGRRES_17589	0	0	0	0	0	0	0	0	0	0	0	0	0	0	0	0
gene:FGRRES_17587	0.169007	0.681023	0.936639	0.344031	0.450432	0.417871	0	0	0	0.114785	0	0.43431	0.347801	0.26413	0.169853	0.585
gene:FGRRES_17586	0.585456	1.96594	1.6223	0	0	1.44754	0.845316	0.872045	1.29537	0.198813	0.857469	0	0	0.021785	0.0630414	0.129904
gene:FGRRES_17585	0.914539	3.88992	0.844731	1.24109	2.4374	1.25622	2.64093	0.227036	1.12416	0.724654	2.90214	0.195847	0.185353	0.170152	0.229779	0.14881
gene:FGRRES_17584	3.63096	4.72465	2.51535	3.23365	9.67712	3.17956	2.94896	2.02814	2.67794	2.46606	2.32661	1.74952	4.62767	4.54305	5.31079	4.51166
gene:FGRRES_17583_M	0	0.355796	0	0.539209	0	0.436627	0.382463	0.394556	0.390727	0.539718	0.775922	1.70176	0.173447	0.177419	0.209169	0.258609
gene:FGRRES_17582	0.157168	0.211106	0	0	0	0	0	0.468209	0	0	0.230191	0	0.0294035	0.0233932	0.112825	0.0557972
gene:FGRRES_17581	0	0.112796	0.930796	0	0	0	0	0	0	0	0	0	0	0.0124992	0.03617	0
gene:FGRRES_17580_B_M	0	0	0	0	0.628283	0.0647628	0	0	0	0.160108	0	0.100966	0	0.00584794	0.0169227	0
gene:FGRRES_17580_A_M	0	0	0	0	0	0	0	0.058069	0	0	0	0	0	0	0.00559718	0.00346008
gene:FGRRES_17579	2.62606	3.27534	5.19774	2.29098	4.99921	2.57657	3.24999	1.11759	1.47565	1.44383	2.19781	1.60676	2.16402	0.828264	1.23881	0.921193
gene:FGRRES_17578	4.56727	4.12175	5.14148	5.52018	6.46667	6.23446	5.97627	6.16524	5.68434	3.10198	6.89835	4.7681	3.44454	2.11375	2.3463	3.01489
gene:FGRRES_17577	64.0388	70.5912	74.1255	58.3033	71.2942	71.0398	60.8617	61.9812	80.5109	74.6914	79.1496	68.0481	211.151	233.967	227.236	227.635
gene:FGRRES_17576	1.80867	1.88952	2.78435	2.04541	1.0712	1.15939	1.45081	1.19735	0	0.955424	1.17734	1.54929	0.432363	0.732836	0.649186	0.856141
gene:FGRRES_17575	4.41322	1.59594	2.82209	7.60147	7.23813	1.11915	1.47048	2.52829	1.50225	0.92226	2.48603	2.18096	3.71537	2.45063	2.43698	2.13923
gene:FGRRES_17574	0.504875	0.452095	2.56486	2.39803	1.56984	0.901555	1.33644	0.250673	0.86884	1.0287	1.60214	0.54059	0.0314845	0.0187866	0.0181215	0.0149365
gene:FGRRES_17573	0.881452	1.56451	0.69786	2.30694	0.839006	2.59452	3.72717	3.56368	4.17919	3.16434	3.96518	1.94154	0.0117789	0.00468559	0	0.016764
gene:FGRRES_17571	326.92	365.998	293.034	346.074	329.23	144.231	176.109	94.3236	113.194	89.1956	134.78	85.3738	110.271	64.1206	71.5021	27.8526
gene:FGRRES_17570	5.44728	4.82592	5.13854	3.77481	3.7067	2.7701	3.17951	1.89897	3.24821	3.06993	3.56472	2.97836	7.35048	8.49595	8.75261	8.15722
gene:FGRRES_17569	3.91171	4.34039	3.29894	1.38482	0.453277	3.22391	2.94676	1.51997	2.00696	1.73265	3.9855	2.18527	6.09315	8.04989	7.7527	8.10589
gene:FGRRES_17568	2.72083	2.38954	1.73987	1.70416	0.557806	3.44988	1.51096	1.55874	8.02676	3.55369	3.3719	2.6892	1.68369	0.436124	0.961564	0.538696
gene:FGRRES_17567	0	0.321052	0	0	0	0.196995	0	0	0	0.162338	0	0	0	0	0	0.0212142
gene:FGRRES_17566	0	0	0.479352	0	0	0.142572	0	0	0	0.117489	0	0	0.453084	0.669443	0.447053	1.19756
gene:FGRRES_17565	0	0	0	0.446883	0	0	0.316976	0	0	0	0	0.282076	10.3294	8.5447	10.1649	6.58575
gene:FGRRES_17564	8.11061	7.54204	12.9661	15.24	18.2906	21.8532	24.7724	23.6971	22.5468	14.6188	32.8955	15.231	0.933758	0.464305	0.850949	0.526042
gene:FGRRES_17562	3.19074	4.87018	2.41134	4.13323	5.41155	2.86878	3.97876	1.29618	3.209	2.46258	2.76145	3.16799	8.6284	9.77892	8.24583	10.6454
gene:FGRRES_17561	0	0	0	0.331544	0	0	0.235165	0.727804	0.960987	1.10619	0.954185	0.62782	0	0	0.023384	0.0144556
gene:FGRRES_17560	1.42866	2.03888	2.47426	3.39287	2.8557	1.32463	1.63303	2.30534	0.965868	0.849018	1.83088	0.994317	7.19421	9.8436	9.29	8.0887
gene:FGRRES_17559	1.49322	0	0	0	0	0	0	0	0	0	0	0	0.139678	0.111126	0.107192	0.132529
gene:FGRRES_17557_M	6.60539	6.56778	5.70501	6.63566	6.85888	5.65606	7.67934	3.70553	4.68186	5.06884	8.41795	5.07026	3.14556	2.52173	2.93126	2.91604
gene:FGRRES_17556	0	0.580287	0	0.439713	0	0.17803	0	0	0	0.146709	0	0	0.929476	0.273287	0.465198	0.345093
gene:FGRRES_17555	0	0.076954	0	0.466496	0	0.28331	0.165444	0.170675	0	0	0.167822	0	1.70422	1.27059	1.85075	1.44411
gene:FGRRES_17554_M	5.98438	8.03813	7.01578	8.43356	10.4284	3.79395	6.64661	1.71419	6.1112	6.4093	6.06795	4.14036	12.2723	21.1204	18.2082	23.2883
gene:FGRRES_17553	0.209838	0.140926	0.581464	0	1.11851	1.55648	0.908932	1.25023	2.47619	0.427551	0.614666	1.07848	0	0	0.0451904	0.0744959
gene:FGRRES_17552	0.325281	0.145638	0.600905	0.993215	0	0.446811	0.547937	0.242256	1.19952	0.220923	1.03223	0.278633	0.192706	0.185592	0.35026	0.394556
gene:FGRRES_17551	4.09565	4.14707	7.33324	5.13053	7.38901	7.68576	10.3714	7.69604	11.2461	6.24804	7.38283	7.36742	2.22795	2.3962	2.39732	2.72908
gene:FGRRES_17550	0	0.0922679	0	0.559329	0	0.11323	0	0	0.202653	0	0.201219	0	0.0771081	0	0.0493122	0.0487744
gene:FGRRES_17549	10.1313	21.6337	7.19846	4.75924	6.92351	9.63453	12.0026	6.96497	6.51418	12.5268	9.1314	6.34192	0.5346	0.40599	0.578101	0.3689
gene:FGRRES_17548_M	0	0.0820732	0	0	0	0	0	0	0	0	0	0.157022	0.0114314	0.00454735	0	0.0108463
gene:FGRRES_17547	0.196085	1.44858	0	2.3949	1.5678	0.808035	2.83119	1.46036	2.02465	1.19858	2.01032	0.251947	57.8876	60.56	58.7257	47.3369
gene:FGRRES_17546	1.90594	1.99532	2.17469	2.51042	1.64342	0.739209	1.37596	0.751481	1.15762	0.761452	0.821022	0.720271	12.6844	14.7432	12.3219	13.9258
gene:FGRRES_17545	0.503367	0.169029	1.39483	0	0	0.20743	0.726791	0	0.371247	0.170937	1.47448	0	0.0235428	0	0	0.0223379
gene:FGRRES_17544	77.8963	65.7468	105.009	107.139	108.713	80.6834	87.0133	112.5	107.914	82.2175	85.9516	118.685	80.8165	58.8914	68.5571	51.852
gene:FGRRES_17543	0.360652	0.242211	0.499684	0	0	0.148619	0	0	0	0.122473	0	0	0.691586	0.375759	0.258898	0.496143
gene:FGRRES_17542	0	0.309159	0	0	0	0.189697	0	0	0.679023	0	0	0	0	0.0171293	0	0.0408566
gene:FGRRES_17541	2.73854	10.1155	1.08407	1.59274	1.564	0.483647	0.564867	1.45682	0.865608	0.664267	0	0	174.614	187.223	203.821	176.927
gene:FGRRES_17540	9.16795	12.1219	16.6717	14.5799	19.0892	7.31981	16.1329	10.2418	11.4102	7.19955	13.8471	11.4117	5.97628	4.8826	4.87428	6.66209
gene:FGRRES_17539	0	0.128568	0.530475	0.389691	0	0.315554	0	0	0	0.13002	0	0.245976	0.0179074	0.0142469	0.0274851	0.0339816
gene:FGRRES_17538	0	0	0	0	0	0	0	0	0	0	0	0	0.0674811	0.0805309	0.129467	0.128055
gene:FGRRES_17537	0	0	1.92504	0	1.85151	0	0	0	0	0	0	0	0	0.155102	0.349092	0.184974
gene:FGRRES_17536	0	0	0	0	0	0	0	0	0	0	0	0	0.206477	0.180699	0.253529	0.0783638
gene:FGRRES_17535	0	0	0	0	0	0	0	0	0	0	0	0	0.0449915	0.0357948	0.0690552	0.170755
gene:FGRRES_17534	0	0	0	0	0	0	0	0	0	0	0	0	0	0	0	0
gene:FGRRES_17533	0.141975	0.190699	0	0.289004	0	0	0	0	0	0.0964256	0.207939	0	0	0.0316976	0.11211	0.0378024
gene:FGRRES_17532	17.0372	23.211	55.3033	34.6809	51.8936	26.8795	21.7879	17.4014	33.0291	21.4894	29.2306	18.7636	0.0455338	0.0362262	0.209663	0.172813
gene:FGRRES_17531	5.40404	7.35169	9.21515	11.0005	7.75528	6.05265	10.4036	4.95347	5.92735	5.27015	6.69717	3.73885	28.9043	33.5556	31.6515	39.3419
gene:FGRRES_17530	14.5647	15.3208	13.5134	18.1219	15.2653	13.6762	14.2244	13.3091	13.1317	10.2921	13.9495	11.649	19.2941	22.884	21.6604	24.0815
gene:FGRRES_17529	14.5096	13.0805	15.2131	18.36	15.6772	12.8202	14.5327	15.3816	14.2683	16.0691	17.9963	14.4442	19.7718	18.386	19.5743	17.6693
gene:FGRRES_17528	7.52442	7.97678	10.339	8.10141	10.4413	7.63643	8.8889	7.8732	7.5216	9.03822	8.10591	7.99011	12.8844	13.3051	13.4323	13.2184
gene:FGRRES_17527	29.3998	27.6105	37.753	31.1395	33.1258	18.9115	17.2557	17.8014	19.0389	19.4806	19.9544	22.4195	41.0726	27.803	29.4783	24.1629
gene:FGRRES_17526	15.125	24.0581	20.9558	21.876	32.885	16.074	13.218	18.9717	20.5489	15.9494	19.2376	21.4796	22.6371	25.8299	29.4014	26.954
gene:FGRRES_17525	23.1383	27.8076	23.3406	29.9542	21.0968	17.7316	20.9536	21.9184	19.0112	17.5759	15.9039	15.517	20.7326	20.4371	18.9268	20.392
gene:FGRRES_17524	0.952275	0.746132	1.31938	0.969226	2.11498	0.784835	0.458317	0.472809	0.23411	0.32338	0.464906	0.815711	0.31177	0.177172	0.193687	0.225381
gene:FGRRES_17523	11.6685	10.8505	14.9231	10.2775	12.858	7.2126	7.61384	9.52578	8.93683	7.46773	8.21627	7.49634	20.2975	21.0665	19.3059	23.6998
gene:FGRRES_17522	13.1645	14.9386	20.1263	18.4812	21.7773	10.8498	15.0751	11.4948	7.3656	8.63269	14.6269	8.16582	12.1869	15.9119	13.7844	17.526
gene:FGRRES_17521	43.3473	22.6425	72.6625	50.1103	75.5922	21.6117	37.8615	20.725	17.3663	9.81345	30.5679	19.2531	25.7303	18.9573	15.7123	6.17458
gene:FGRRES_17520	18.7304	19.6723	20.8065	25.1945	23.9702	21.0814	25.4953	18.4356	22.1514	18.8296	25.8618	14.8427	35.9213	49.0515	44.1342	47.4844
gene:FGRRES_17519	6.90719	6.6557	9.15386	7.03015	15.6075	10.0241	11.7075	13.8669	15.0613	11.0141	7.91718	12.9266	10.7591	6.47017	6.49982	6.35696
gene:FGRRES_17518	20.6439	20.3142	20.6433	17.7226	11.7215	19.8251	26.567	25.9364	22.3748	20.2997	29.3152	21.2201	32.2823	38.5953	38.3823	38.9547
gene:FGRRES_17517	32.7284	31.9356	34.1532	30.6834	33.7365	26.4933	33.5476	26.2974	27.7619	26.4703	35.2496	28.6769	37.5088	38.5989	39.4862	40.4155
gene:FGRRES_17516	25.9778	21.5954	32.042	33.2115	36.3063	23.4989	34.9925	31.6161	32.7111	25.9273	44.5434	31.3433	38.4652	42.0843	44.3696	33.994
gene:FGRRES_17515	2.32714	1.67453	5.0667	2.70694	2.21508	2.87694	4.56009	4.45669	3.43267	1.69343	2.43455	1.70864	7.09029	5.23274	6.30041	5.48814
gene:FGRRES_17514	35.2005	38.9466	33.726	36.6773	22.5793	63.7262	48.7572	65.4063	74.452	71.6409	65.5364	55.0411	29.5116	29.5976	32.6356	29.0814
gene:FGRRES_17513	0.464244	0.428702	1.12562	0.708762	0.927966	0.908711	0.754091	1.29656	1.11278	0.630605	0.509955	0.745627	0.559111	0.561427	0.883145	0.633503
gene:FGRRES_17512	6.65802	5.66388	6.96978	5.42123	3.54895	6.09704	4.69981	5.95033	5.0196	5.32586	8.45126	6.46363	5.48065	5.37336	5.51239	4.67487
gene:FGRRES_17511	234.352	228.558	277.544	285.552	238.184	293.025	218.923	303.737	310.176	295.218	210.318	370.44	154.047	145.311	139.293	152.105
gene:FGRRES_17510_M	174.028	179.488	159.309	120.983	187.389	165.199	154.802	177.055	148.979	231.642	170.682	151.733	141.423	179.208	183.572	144.493
gene:FGRRES_17509	0.443843	0.298082	0.409964	0.451744	0.591458	0.304835	0.427231	0.550925	1.09116	0.150723	0.433373	0.380192	19.3057	22.885	20.5296	21.4428
gene:FGRRES_17508	2.83798	1.02105	3.08946	0.618964	2.97145	1.42009	0.439034	1.0568	1.34556	1.2391	0.89069	1.30232	0.398204	0.392237	0.429283	0.485772
gene:FGRRES_17507	0.513467	0.229894	1.89709	0	0.456158	0.423183	0	0.254939	1.26232	0.232489	0	0	0.896568	0.891626	0.97064	2.05075
gene:FGRRES_17506	6.34869	7.4983	6.36962	8.46706	6.41805	9.47243	7.90226	7.01083	9.52614	8.40071	9.77935	6.32898	19.1266	22.8661	22.5988	22.7914
gene:FGRRES_17505	1.96666	3.96238	2.51521	1.84769	1.20957	4.36385	2.62115	3.8307	3.12408	3.49338	3.10197	2.33255	4.41514	6.69878	6.84173	6.45829
gene:FGRRES_17504	17.9534	18.0861	21.4197	21.3185	29.2409	17.4682	24.122	21.1706	18.3905	19.9838	21.1819	22.4273	62.7204	70.1454	64.7086	59.798
gene:FGRRES_17503	21.9644	15.3412	41.3872	21.4612	35.1233	12.3096	11.4169	9.16056	9.07165	11.3374	9.00744	1.12887	26.2165	20.9883	17.6595	23.0812
gene:FGRRES_17502_M	329.646	184.721	303.018	332.122	334.166	194.901	199.826	140.897	199.462	232.079	239.194	152.334	16.2121	17.1857	16.2697	24.1581
gene:FGRRES_17501	5.33574	2.30364	6.33659	3.87909	7.11032	2.19878	5.5029	1.13538	1.68654	1.81195	2.2328	2.44851	6.73803	7.37452	6.4021	7.30647
gene:FGRRES_17500	12.5287	10.7353	10.1757	4.83684	16.6955	11.0378	6.54969	7.40029	6.05395	12.1769	12.3386	6.93875	27.662	42.1987	36.8126	36.9249
gene:FGRRES_17499	0.717068	0.802629	1.32467	1.94622	0.637035	1.18197	1.72557	1.06808	1.76286	2.27273	1.05023	1.8427	0.76019	1.08508	1.18394	1.12435
gene:FGRRES_17498	0	0.284547	0	0	0	0	0	0	0	0	0	0	0.0264217	0	0	0.0250694
gene:FGRRES_17497	6.4143	5.35565	4.80381	4.58758	9.24065	3.14331	6.00736	6.19732	3.06858	4.00321	5.07811	4.2322	41.4975	51.6449	46.0209	43.9434
gene:FGRRES_17496_M	13.368	13.0971	16.9961	15.3667	16.7661	21.7757	18.1661	20.1461	18.7906	19.7606	14.7418	27.8863	31.85	32.4206	30.7535	31.839
gene:FGRRES_17495	0	0	1.16596	0.42826	0.560711	0	0	0	0.31033	0.428664	0.308133	0.270321	0.0196797	0	0.0604108	0.037345
gene:FGRRES_17494	1.1569	1.05119	2.82864	0.415587	1.63236	1.34609	0.884332	1.11503	1.40535	1.6177	0.996718	1.22417	0.668408	0.663457	0.859807	0.724797
gene:FGRRES_17493	88.617	70.5358	119.631	101.244	79.3993	86.5604	97.3299	98.1511	102.785	100.825	106.494	98.2919	74.8641	49.0957	47.1582	39.1911
gene:FGRRES_17492	0.301468	0.607392	0	0	0	0	0.435278	0	0	0.409499	0	0	0.761394	0.583322	0.779083	0.642155
gene:FGRRES_17491	19.4239	27.0352	6.24044	28.0787	10.5036	18.7927	32.5164	7.12822	23.2533	19.6927	41.2298	10.1277	0.579315	0.712296	0.56583	0.449725
gene:FGRRES_17490	54.7419	53.9605	55.6605	56.1657	58.2409	54.7584	47.4875	56.8799	55.6767	59.0672	55.6059	46.5133	65.2469	82.6614	81.5256	87.7087
gene:FGRRES_17488	3.42745	1.97302	2.03518	1.99341	1.95744	2.01771	2.47438	1.8233	1.08336	1.16392	0.358565	0.629127	206.724	139.143	152.617	190.69
gene:FGRRES_17487	9.44834	9.60589	4.76574	5.24404	3.53932	8.1997	18.1685	5.41535	2.64393	1.6708	6.51522	2.95576	0.0162915	0.010261	0.0192746	0.0109492
gene:FGRRES_17486	0	0	0	0	0	0	0	0	0	0	0	0.5449	0	0.0473409	0.0152216	0.0188195
gene:FGRRES_17485	0.0602376	0	0.500756	0	0	0.0496459	0.173949	0.0897247	0.0888539	0	0.3529	0	0.0732513	0.0537951	0.0908086	0.0855411
gene:FGRRES_17484	4.95289	2.91053	3.43112	3.15066	3.30007	2.80638	4.02259	3.22761	3.65289	3.15363	2.2669	6.3639	4.60405	5.66718	4.82212	6.2916
gene:FGRRES_17483	6.28311	2.84183	5.32975	4.17629	3.41745	10.251	17.033	10.1228	15.3205	11.1473	17.6535	9.39114	25.8122	25.355	25.9025	35.075
gene:FGRRES_17482	0.271113	0.72831	3.75628	2.75939	0	1.11721	1.17435	0.807652	2.79935	2.76199	3.17661	2.43845	0.278963	0.161411	0.155697	0.192498
gene:FGRRES_17481	0.63013	0.253915	0	0.256539	1.00764	0.103867	0.909819	0.187717	0	0.171187	1.10748	0.323858	2.68781	4.57692	3.7997	6.52102
gene:FGRRES_17480	10.2942	11.7321	10.3729	12.065	17.4592	10.2839	10.3594	10.6869	14.7244	5.50852	6.39635	3.60734	115.056	88.5198	80.5714	95.0198
gene:FGRRES_17479	0.304846	0.307099	0	0.620546	0	0.125622	1.76062	0	0	0	0.892966	0	0	0.0226869	0.0547093	0.0405844
gene:FGRRES_17478	0.222558	0.896811	0	0	0.593155	0.183425	0.964028	1.32601	0.328286	0.604623	1.62981	0.285962	13.0531	7.65207	7.81254	11.3974
gene:FGRRES_17477	0.824493	0.276862	0	1.67834	0	1.01928	2.3809	0.614047	0	0.279987	1.20757	0	41.6085	25.2494	24.9474	38.1983
gene:FGRRES_17476	0	0.178759	0	0	0	0.21937	0.192157	0	0	0	0.19492	0	0.64735	0.723017	0.582776	1.06307
gene:FGRRES_17475	0.885809	0.832865	1.47275	0.360631	0	0	0	0.52777	0.522648	0.360971	1.0379	0.682899	0.033144	0.026369	0.0890242	0.0157238
gene:FGRRES_17474_M	124.029	133.101	120.289	127.288	106.742	96.2576	89.5399	103.148	114.343	85.641	93.4762	105.246	5.94593	12.2494	14.7836	10.4805
gene:FGRRES_17473_M	1.04761	1.01626	0	1.18473	0	1.53494	1.34453	1.7338	2.40377	1.02773	0.852412	0.89737	0	0	0	0
gene:FGRRES_17472	0.133969	0	0	0	1.07115	0	0	0.199548	0	0	0.784851	0	0.0375949	0.0897304	0.0192342	0.214024
gene:FGRRES_17471	0.808976	0	0.640479	3.76401	1.54004	2.76218	8.34319	0.17214	1.19329	0.706417	10.1558	0	1.52427	0.0688052	0.88769	0.0102571
gene:FGRRES_17470	0.42752	0	0	0.87026	0	0.704697	0.617278	0	0	0	1.87846	0	0.199954	0.286347	0.460349	0.9486
gene:FGRRES_17469	0	0.166165	0	0	0	0	0	0	0	0.0840206	0.181187	0	2.46484	1.42702	3.0727	2.99746
gene:FGRRES_17468	0	0	0	0	0	0	0	0	0	0	0.928101	0	0.207464	0.282954	0.341171	0.253088
gene:FGRRES_17467	0	0.11872	0	0	0	0.145692	0.255237	0	0.260752	0.12006	0.517813	0	0.11575	0.039467	0.0634496	0.0156894
gene:FGRRES_17466	1.77337	1.32332	0.546004	0.401098	1.57545	1.13677	0.853501	2.34797	1.74388	0.669128	1.73154	0.253176	0.165884	0.0293279	0.0141448	0.19237
gene:FGRRES_17464	0.790456	2.12346	0.876144	1.60905	2.52804	0.781763	2.51088	0.706437	0.932774	0.536858	2.08389	0.203129	1.39008	2.61189	1.94064	3.56393
gene:FGRRES_17463	27.1702	22.505	31.1194	30.9723	35.7238	23.1393	25.8918	20.2352	28.5887	18.5763	28.9169	13.9643	18.7227	14.3159	15.3305	15.2726
gene:FGRRES_17462	0	0	0.292227	0.214672	0	0.173832	0.913605	0.314164	0.466673	0.14325	0.46337	0.271005	0.0197295	0.0470899	0.0227114	0.0280796
gene:FGRRES_17461	21.6007	21.2893	10.8828	20.5576	11.9625	10.4041	8.50591	2.50711	7.03452	7.43058	9.8608	9.01118	67.7806	40.7521	43.4377	33.9857
gene:FGRRES_17460	1.52995	1.37	1.13053	0.622872	0.271838	0.420311	0.441805	0	0	0.20782	0	0.131054	0.0667863	0.0759064	0.109829	0.171999
gene:FGRRES_17459	10.0981	16.0795	17.1502	17.2403	21.7042	21.6118	17.6374	13.5857	9.85011	9.40262	17.4139	8.5802	0.167589	0.193938	0.093536	0.0867335
gene:FGRRES_17458	0.176388	0.355383	0	0.359056	0	0.145374	0	0	0	0.119798	0	0.226639	0	0	0	0.0156551
gene:FGRRES_17457	2.23211	4.49721	2.47408	6.36116	1.18979	2.94342	0	1.3299	0.658498	5.45757	1.30767	2.86801	3.38248	0.664461	1.12164	0.673568
gene:FGRRES_17456	8.45721	10.0144	6.1671	1.81216	4.74524	0.917127	0.964028	1.32601	0.984858	0.755779	0.651925	1.71577	23.7954	22.0121	21.0092	19.8912
gene:FGRRES_17455	0	0.553666	0	1.11878	0	0.905933	0	0	0.405349	0.559916	0	0.70618	3.44452	2.78133	3.15631	4.85356
gene:FGRRES_17454	0	0.0418276	0.172582	0	0	0.10266	0.0899253	0	0	0.0845996	0	0	0.0291294	0.00463501	0	0
gene:FGRRES_17453_M	0.0874245	0	0.242254	0	0	0.0720526	0	0	0.128956	0.118753	0	0	0.0245335	0	0.00627586	0.00775926
gene:FGRRES_17452	0	0	0	0	0	0	0	0	0	0	0	0	1.38285	0.759282	0.702508	0.425039
gene:FGRRES_17451	0.753804	1.51875	0	0.511481	0.334835	0.621261	1.63258	1.30993	0.555952	0.426637	0.368011	0.322851	78.9146	69.6838	78.7428	73.2476
gene:FGRRES_17450	0.162545	0.218328	0	0.330877	0	0.535858	0.234692	0	0	0.220793	0	0	5.91463	3.26611	3.30218	3.26039
gene:FGRRES_17449	1.05599	0.975141	7.31537	0.806089	5.27697	8.37675	11.6258	8.65099	13.0452	8.6064	11.9863	14.2467	0.197557	0.127704	0.189513	0.164015
gene:FGRRES_17448	0	0	0	0	0	0	0	0	0.316093	0	0	0	0	0	0.0153832	0
gene:FGRRES_17447	2.15306	4.17729	2.65163	1.78558	2.33782	1.84021	4.02983	1.54412	1.52913	1.89558	3.15341	1.74184	1.71564	4.65861	3.50336	6.95719
gene:FGRRES_17446	2.56218	5.36468	2.08819	1.2272	3.61517	5.4655	3.91705	5.61237	4.00168	4.50397	3.75262	5.22866	41.3502	28.1084	28.6821	30.4855
gene:FGRRES_17445	11.4392	10.6129	11.7643	11.2828	9.1148	7.09519	7.83263	7.37766	5.21861	5.92704	9.84518	4.09123	19.9006	18.0356	17.0585	16.7887
gene:FGRRES_17444	0	0.41629	0.57254	0.420592	0.550671	0	0.298327	0	0	0.280659	0.302616	0.265481	19.1534	11.8554	12.5926	8.61892
gene:FGRRES_17443	0	0	0	0	0	0.408572	0	0	0	1.01008	0	1.27394	0	0	0	0
gene:FGRRES_17441	0	0	0	0	0	0	0	0	0	0	0	0	0	0.0158636	0	0
gene:FGRRES_17440	0	0	0	0	0	0	0	0	0	0.208643	0	0	0.28736	0	0	0
gene:FGRRES_17439	5.13232	3.31917	1.58019	2.70858	3.03967	0.469989	0.823373	0	4.48621	1.03281	0.83521	0.732718	0	0	0	0.0168709
gene:FGRRES_17438	3.31171	3.41562	2.2942	1.68533	2.20657	1.07227	0.341546	0.528519	2.61695	1.68692	0	0.151971	0	0	0	0
gene:FGRRES_17437	0	0	0	0	0	0	0	0	0	0	0	0	0.0960734	0.0254784	0.0245764	0
gene:FGRRES_17436	0.605195	0.203222	0.8385	0	0.806473	0.498783	0.873816	0.450723	0	0.205517	0	0.388804	0.169832	0.202676	0.217223	0.214853
gene:FGRRES_17434	0	0	0	0	0	0	0	0	0	0.129712	0	0	0.0535951	0.113706	0.0685503	0.0678026
gene:FGRRES_17433	0	0	0	0	0	0	0	0	0	0	0	0	0.211886	0.224765	0.162606	0.134027
gene:FGRRES_17432	0	0	0	0	0	0.310404	0.543796	0.280496	1.38887	0.511591	0	0.725885	0.264227	0.154159	0.175738	0.217276
gene:FGRRES_17431	4.33268	1.78342	1.16186	0.853511	0	1.15189	0.605398	0.832721	0.412319	0.47462	0.2047	0.718323	17.2181	11.8991	10.8558	10.7672
gene:FGRRES_17430	19.4273	17.8269	23.9851	29.366	19.9931	7.92642	14.7194	9.74124	10.2141	6.14002	10.4236	6.17868	23.8403	13.2412	15.244	17.8229
gene:FGRRES_17429	19.6863	16.1402	32.5889	27.5831	45.6534	10.3249	27.3168	7.61638	15.462	8.85575	13.1059	9.19808	11.2642	7.93421	8.38746	10.733
gene:FGRRES_17428	0	0	0	0	0	0	0	0	0	0	0	0	0	0	0	0
gene:FGRRES_17427	2.32397	6.76331	6.43975	7.88447	8.25837	2.55379	3.35549	2.30773	1.14266	2.63064	2.26915	0	25.5068	17.1222	19.3521	15.6759
gene:FGRRES_17426	0.516184	0.259999	1.07276	1.05075	0	0.531779	1.67692	0.384432	0.571051	0.0876448	1.51202	0	3.77827	2.40092	2.46415	2.54264
gene:FGRRES_17425	0	0.478084	0	0	1.89724	2.05344	1.54175	1.06033	0	0.241741	1.04261	0	4.62794	2.91377	5.59568	3.15904
gene:FGRRES_17424	5.75861	4.30943	11.398	11.3873	7.01607	5.01727	3.32585	4.65637	5.58195	7.15172	3.37366	5.07371	8.83416	3.56317	7.252	2.32185
gene:FGRRES_17423	0.209822	1.47961	0.581417	1.28134	1.11842	0.60525	1.36329	0.312532	0.618998	0.427517	1.22923	0.673993	2.49263	1.70204	2.32712	1.49911
gene:FGRRES_17422	0.340911	0	0	1.38792	3.63434	0.280968	1.96891	0.507792	1.00573	0.463076	1.99722	0	0.223225	0.279079	0.146836	0.332829
gene:FGRRES_17421	0	0	0	0	0	0	0	0	0	0	0	0	0	0	0	0
gene:FGRRES_17420	1.34434	0.574539	2.03191	1.74143	0.651433	0.604342	0.352915	0.546111	0.360541	0.664029	0.178994	0.314058	7.89946	7.40344	7.27294	7.08297
gene:FGRRES_17419	0	0	0	0	0	0	0	0	0	0	0	0	0.0346694	0	0.0266062	0.032895
gene:FGRRES_17418	0	0	0	0	0	0	0	0	0	0	0	0	0.4048	0.155063	0.201349	0.227604
gene:FGRRES_17417	47.0797	59.7138	47.9679	75.8141	41.9416	2.59398	4.35504	5.8601	3.48193	2.40483	5.378	0.505505	0.245343	0.117115	0.150626	0.0698357
gene:FGRRES_17416	0	0	0	1.23647	0	0.50062	1.46172	0	0.298662	0.687578	1.18619	0.260157	0.0568193	0.0150683	0.0436046	0.0718816
gene:FGRRES_17415	0.868835	0.291752	0	0.884301	0	0	0.627238	0	1.28158	0.295045	0	0	0.284452	0.0969889	0.155926	0.269894
gene:FGRRES_17414	1.11896	0.45089	0	0.45555	0	0.922209	1.61562	1.00002	0.66021	0.91196	0.655537	0.86264	0.293073	0.216511	0.305237	0.198623
gene:FGRRES_17413	0	0	0	0	0	0	0	0	0	0	0	0	0	0	0	0.279718
gene:FGRRES_17412_M	0	0.0850321	0	0.257733	0	0.052175	0.0914053	0	0	0	0	0.0813414	0.473741	0.442862	0.458995	0.494443
gene:FGRRES_17411_M	3.01005	3.87736	2.73471	3.11386	2.76177	2.88748	2.42241	1.98451	4.22164	2.6476	4.04721	2.2825	15.2414	16.3527	15.0618	17.1285
gene:FGRRES_17410_M	0.631155	1.55422	0.582978	1.28478	1.12142	1.21375	1.21507	0.626743	0.93099	0.428664	0.616267	0.270321	3.87691	2.70866	2.14458	2.67016
gene:FGRRES_17409	0.163202	0	0	0	0	0	0	0	0	0.110843	0	0	0.0152661	0.0485824	0	0
gene:FGRRES_17408	2.11277	3.25518	2.75506	1.7709	1.32492	0.307285	0.538332	0.92559	0.916607	0.844084	0.910119	0.159687	13.8226	5.18872	8.24359	4.63277
gene:FGRRES_17407	0.20955	0.070366	0	0.21328	0	0	0	0	0	0	0	0	0.225418	0.0857715	0.0526496	0.0743933
gene:FGRRES_17406	4.94665	7.97312	3.65525	6.71293	5.27346	8.15374	1.9046	7.8593	6.81014	8.06313	3.38097	5.08471	35.1973	34.8008	30.728	40.9472
gene:FGRRES_17405	1.15476	0	0	0	0	0	0	0	0	0	0	0	7.6693	10.0548	5.88561	12.9137
gene:FGRRES_17404	14.755	8.77223	13.4053	7.38574	14.8273	12.5593	8.03272	6.12496	8.20629	9.36411	9.91955	5.90512	4.25375	4.1223	4.8272	3.9931
gene:FGRRES_17403	0.478045	0.160526	0.662333	0.973109	0	0.787979	0.345115	0	0.705144	0.974028	0.700153	0	0	0	0.0857924	0
gene:FGRRES_17402	0.421835	0.566603	0.584454	0	0.843195	0.260747	0.60907	0.314164	0.62223	0.501374	0	0.271005	0.00986476	0.149118	0.151409	0.0842388
gene:FGRRES_17401	8.29416	13.0345	2.75798	6.75344	4.86317	1.91402	2.63463	1.48251	0.978748	0.675982	1.45773	0.426282	0.248271	0.111106	0.238162	0.0883366
gene:FGRRES_17400	9.15138	12.292	2.6233	2.24828	5.88723	3.77114	2.73379	2.11517	2.79286	1.28594	4.85291	0.810931	1.07742	0.293557	0.46439	0.616167
gene:FGRRES_17399	1.41718	1.13305	2.244	1.78583	1.79858	1.16799	1.36414	1.40727	0.895892	0.504172	1.58142	0.43355	0.00631261	0	0.0242223	0.0179685
gene:FGRRES_17398	0.26748	0.583823	0.185297	0.272242	0	0.165337	0.868958	0.398415	0.591823	0.454164	0.881451	0.343682	6.65545	7.05172	8.16537	5.24058
gene:FGRRES_17397	1.87168	6.91353	6.05084	1.27	2.49417	2.05677	4.50407	1.39395	0.920277	2.33053	3.19817	2.4049	0.992117	0.742888	0.649409	0.802907
gene:FGRRES_17395_M	1.44894	0.527096	5.35338	2.58079	3.53987	5.17475	6.45055	2.33807	9.97395	2.66523	5.74748	3.41317	0.00564735	0.00449297	0	0
gene:FGRRES_17394_M	0	0	0	0	0.248034	0.153403	0.134373	0	0	0.0632075	0	0	0.0261164	0.00692598	0.00668078	0.0165198
gene:FGRRES_17393	0	0	0	0.24991	0	0.202366	0	0	0	0	0	0	0	0.0091366	0	0.0217926
gene:FGRRES_17391	0	0	0.296878	0	0.285539	0	0	0.159582	0	0	0	0	1.1525	2.55941	1.4459	3.16644
gene:FGRRES_17390	0.0673141	0	0.093264	0	0	0.138695	0.0485961	0.200531	0.148938	0	0.0492947	0.0432455	0.00314833	0	0.0144966	0.00597439
gene:FGRRES_17389	0	0	0	0	0	0.0903611	0	0.163309	0.121293	0.018616	0.0802896	0.0352185	0.00769185	0.0265181	0.00787055	0.00486544
gene:FGRRES_17388_M	0	0	0	0	0	0	0	0	0	0	0	0	0.721065	0.286836	0.276682	0
gene:FGRRES_17387	0	0.0231242	0.0954108	0	0	0	0	0	0	0	0	0	0.0450912	0.00512488	0.0222455	0.00305595
gene:FGRRES_17386	0.0511615	0.0916258	0.0236281	0.0520722	0	0.0421657	0.036935	0	0.0125777	0.00579126	0.0124887	0.0328684	0.0693929	0.0818606	0.159762	0.0696252
gene:FGRRES_17385	0.222991	0.299518	0	0.11348	0.148577	0.0459454	0.48295	0.0830369	0.411155	0.265037	0.0816489	0.0716294	1.58527	2.10343	1.8889	1.63278
gene:FGRRES_17384	3.59943	5.37189	3.32468	6.10584	3.19769	2.30731	3.46471	0.297856	2.06475	0.950694	2.05014	1.54162	11.1297	7.679	8.36893	7.82685
gene:FGRRES_17383	16.6339	10.3733	4.9385	5.44178	11.8747	8.0786	4.71763	16.8126	3.94328	7.66604	8.26577	8.39641	13.8091	24.8023	15.9708	17.7949
gene:FGRRES_17382	3.4034	1.8045	2.4818	2.18778	0.477401	0.738151	1.5518	1.33405	1.05689	1.33824	0.787054	0.920628	18.0292	25.8882	19.8539	24.4036
gene:FGRRES_17381	27.5775	27.4793	22.0116	25.3226	13.1818	23.2226	30.0799	24.7802	27.8559	18.8317	24.366	23.6869	54.0042	70.6829	65.2003	71.0339
gene:FGRRES_17380	107.293	106.214	106.182	104.948	96.5555	129.196	82.4875	132.832	133.598	111.672	85.7141	179.933	81.5287	69.6336	66.6183	73.2748
gene:FGRRES_17379	33.3064	28.1984	24.0549	24.1623	29.7465	36.5028	25.8355	31.9301	27.439	47.7686	30.8774	41.8845	9.61175	9.44011	9.04232	10.8022
gene:FGRRES_17378	3.28138	3.25316	4.32987	3.81691	3.74804	3.86345	3.60979	3.49119	3.4573	4.56339	4.34826	5.01929	3.31793	2.00014	2.69209	1.85836
gene:FGRRES_17377	5.56168	5.69616	6.93516	3.96248	4.44685	4.01079	3.21212	3.10658	3.28152	3.39962	3.25829	2.32249	35.4419	17.0736	34.6151	17.9431
gene:FGRRES_17376	14.7615	19.6449	11.0416	15.3007	15.6884	17.8384	21.9672	21.3129	16.5643	18.8211	20.5588	18.1523	20.4326	24.2087	23.1956	22.4732
gene:FGRRES_17375	0.130717	2.01913	1.08665	0.798262	0	0.861861	0.754946	0.778817	0.578444	0.799015	0.57435	1.17569	0.599144	0.428033	0.487949	0.301642
gene:FGRRES_17374	1.46375	1.72032	0.507007	1.30358	0.975282	0.980179	0.660451	1.2264	1.61933	1.98828	1.74186	0.587734	0.992677	1.21869	1.39883	1.55084
gene:FGRRES_17373	0	0	0	0.098051	0	0	0	0	0	0	0	0	0	0	0.0034578	0
gene:FGRRES_17372	2.34874	4.28152	2.09198	4.26885	1.78851	2.69624	9.93154	0.999568	2.10347	1.08246	5.52859	1.07781	2.58153	3.2462	2.70374	4.39255
gene:FGRRES_17371	1.42041	2.14636	0	0	0.473204	0.292664	1.53815	1.32233	1.04759	1.08529	1.30022	1.14067	3.27186	4.83614	3.98941	6.41365
gene:FGRRES_17370	2.63639	2.27646	2.08727	1.53333	2.50943	3.25924	2.17519	1.68297	1.94441	1.66267	3.03388	1.20981	9.33601	10.4548	8.44893	15.0255
gene:FGRRES_17369	2.98096	5.50548	3.30411	7.28166	1.19171	2.45682	3.87368	2.22009	2.63825	1.51845	2.18298	2.87265	10.2614	8.91818	11.1383	7.9107
gene:FGRRES_17368	0	0	0	0	0	0	0	0	0	0	0	0	0.143749	0.114365	0.0157595	0.136391
gene:FGRRES_17367	0	0	0	0	0	0	0	0	0	0	0	0	0	0	0	0.024473
gene:FGRRES_17366	0	0	0	0	0	0.449999	0.788352	0.81328	0.805386	0	0	0	6.17995	3.33198	6.93759	4.11909
gene:FGRRES_17365	6.86772	2.42753	9.01444	6.98997	9.15181	10.7245	22.4415	8.61436	30.1242	14.8524	25.9405	13.0041	4.17571	3.3356	3.55483	3.73742
gene:FGRRES_17364	0.179114	0.300729	0.496326	0.364605	0.477369	0.36905	1.42238	0.266793	0.396305	0.304124	0.524667	0.230141	3.04096	3.75233	2.95088	3.42581
gene:FGRRES_17363	8.07998	6.51175	8.95587	9.04619	3.23017	8.99001	6.99981	9.62819	20.8572	11.7986	11.2424	10.901	5.51744	3.84843	5.8293	2.94023
gene:FGRRES_17362	4.78539	8.26414	6.31445	3.01512	4.55495	4.41349	8.22551	4.2428	5.04194	3.3275	5.00626	3.95273	33.5724	33.7477	32.324	33.5125
gene:FGRRES_17361	0.316182	0.106173	0	0	0	0.260588	0	0.706437	1.39916	0.536858	0.463086	0.406259	6.53633	11.3652	7.71715	10.2568
gene:FGRRES_17360	22.0698	35.1707	27.9865	31.9807	20.9358	16.0312	16.2029	10.5863	8.82826	15.4974	16.4358	14.4189	26.6278	29.8425	22.4219	38.246
gene:FGRRES_17359	22.6908	25.0917	22.2235	12.3437	23.46	22.0865	18.923	29.7191	24.5256	34.2762	19.7681	39.7112	9.3135	8.58888	11.5707	8.09029
gene:FGRRES_17358	20.3406	3.47959	27.1185	10.156	21.4799	21.8249	29.9231	12.8622	29.7205	9.25332	26.1375	13.5608	0.179499	0.199931	0.220403	0.170312
gene:FGRRES_17357	1.22415	2.67192	3.39212	3.11485	2.44692	1.26113	2.65125	3.19092	4.0628	3.74134	1.79291	3.14578	7.72933	3.94016	4.26202	7.74116
gene:FGRRES_17356	82.4665	67.6915	113.104	89.8693	88.8029	74.4884	67.9541	85.6123	75.566	73.8303	76.8612	80.2729	64.1278	66.0836	66.1061	64.4683
gene:FGRRES_17355_M	1.4432	1.93849	0	0	0	1.78416	1.04189	1.07484	3.19321	0.980187	0	2.78153	4.25248	9.66637	7.40753	8.64606
gene:FGRRES_17354	7.02525	3.37008	7.64775	4.59662	2.67478	6.61713	10.5057	5.97954	9.25236	7.32746	8.81939	6.44761	7.34602	5.37762	6.19587	4.92134
gene:FGRRES_17351	14.4006	14.7529	11.4978	9.44008	11.7092	5.02904	8.81037	9.08895	4.32035	5.13893	2.85985	8.15394	60.7545	113.582	89.3768	113.037
gene:FGRRES_17350_M	0.153875	0.826731	0.426389	0.626456	1.23031	1.01455	1.11087	1.37519	1.13487	0.731556	0.225368	1.18627	20.7557	29.3158	26.61	27.6964
gene:FGRRES_17349	0.132649	0.44543	1.47028	0.27002	0	0.21865	0.383052	0.790328	0.586993	0.180183	0	0.170439	1.60065	4.08693	2.98049	4.20299
gene:FGRRES_17348	18.194	15.7397	28.1987	23.8536	21.3686	27.4484	21.3719	23.4257	12.2815	17.8024	23.4858	18.2264	6.92297	6.63237	6.1762	9.00451
gene:FGRRES_17347	17.8068	18.3789	16.1013	37.3921	24.9779	44.3363	32.4764	38.5287	26.266	22.7874	28.0018	17.8221	0.613668	0.251089	0.336389	0.499079
gene:FGRRES_17346	31.7446	26.8109	45.3151	39.1633	24.3559	29.7306	36.1123	19.3435	16.3179	12.4134	26.0647	14.8321	1.0798	0.751691	0.86319	1.28066
gene:FGRRES_17345_M	11.3328	14.9712	14.1487	16.7314	8.96157	20.0146	14.5648	22.2598	15.6143	12.5181	16.5982	13.6013	6.25568	6.09839	5.9272	6.33341
gene:FGRRES_17344	0	0.0763046	0.314834	0	0	0	0	0	0	0.077166	0	0	0	0	0	0
gene:FGRRES_17343	3.65858	2.45708	3.37932	3.10309	2.43768	1.50764	0.880413	0.454126	1.34915	0.621204	1.78614	2.74217	57.0952	46.3547	43.2472	40.3997
gene:FGRRES_17342	0	0	0	0	0	0	0	0.552061	0	0	0	0	0.0693389	0.0275827	0.0798186	0.06579
gene:FGRRES_17341	0	0	0	0	0	0	0.593618	0	0	0.139615	0	0.26413	0.0384579	0.0764919	0.0590272	0.0729792
gene:FGRRES_17340	0	0	0	0	0	0.155929	0	0	0.279074	0	0	0	0.0353953	0.0140801	0.0407448	0.0167918
gene:FGRRES_17339	19.4868	12.1524	23.142	14.1669	0	13.7661	4.01946	14.5129	20.5315	12.2896	16.309	21.4614	13.0202	9.63361	9.992	9.75948
gene:FGRRES_17338	66.403	48.9627	44.2263	62.1702	46.7382	23.2225	35.5625	21.4252	25.577	17.9326	30.302	16.4565	9.17891	7.74257	7.01584	8.53424
gene:FGRRES_17337	51.5578	37.0643	64.8939	73.1702	79.8335	86.1817	147.574	94.3727	143.265	75.8286	155.545	75.1099	11.6325	8.24138	8.53607	10.4248
gene:FGRRES_17336_M	23.9833	22.4045	22.4858	22.7584	21.1463	28.6835	29.1609	36.7979	32.7169	31.598	41.9932	31.9744	16.6824	19.2442	19.7409	20.0378
gene:FGRRES_17335	0.221623	0.520943	0.92118	0.225568	0.885995	0.456638	0.159996	0.165056	0	0.0752605	0.162297	0	0.808508	1.2535	1.1773	1.31788
gene:FGRRES_17334	273.929	256.319	179.7	155.814	186.059	283.592	160.662	277.117	243.064	378.349	233.558	289.588	160.604	177.171	162.987	169.588
gene:FGRRES_17333	14.317	13.9666	15.6373	16.38	12.8119	18.3454	16.8995	23.1933	19.4228	22.0736	17.1425	20.007	11.2026	12.148	11.3054	10.7406
gene:FGRRES_17332	13.0427	12.943	5.39424	13.0767	8.81995	11.2307	13.7725	8.11886	8.04006	12.2958	7.12782	7.75389	10.6343	12.6474	11.0258	12.457
gene:FGRRES_17331	33.1218	27.5613	28.6535	35.5203	23.6836	39.9482	33.8262	38.987	45.52	44.2228	44.2512	42.7654	8.25195	7.43091	6.68071	7.48544
gene:FGRRES_17330	5.1294	4.88023	1.7767	3.48047	3.98729	19.5521	16.3552	12.4155	25.851	25.5476	15.0252	20.5959	6.29753	6.93482	5.07836	7.39788
gene:FGRRES_17329	0.56492	1.04334	1.17405	1.14995	0.752803	1.04758	2.03916	0.631092	1.24993	2.30208	1.24109	1.63318	0.435959	0.588584	0.851621	0.451249
gene:FGRRES_17328	0	0	0.902756	0.663171	0	1.34251	0	0.970526	1.44166	0.221266	0	0	0.0914235	0.193962	0.187095	0.0867443
gene:FGRRES_17327	23.4315	16.72	18.9376	7.45269	29.9234	11.0639	10.22	6.18049	10.0808	12.2671	15.7292	10.3492	8.74444	7.01149	7.48165	8.03693
gene:FGRRES_17326	3.3179	6.29732	5.19657	4.99204	2.69128	5.94459	3.95744	5.80155	7.02197	5.38865	6.97227	3.70707	20.133	26.0448	25.4438	20.9463
gene:FGRRES_17324_M	93.8253	117.126	80.5438	78.7457	52.974	79.2655	70.0497	77.9949	69.0412	79.8361	69.8046	95.5652	126.77	177.156	167.647	151.619
gene:FGRRES_17323	22.4796	25.9154	21.3189	26.1832	23.7084	20.8057	36.2759	14.1455	21.6329	15.2676	30.6352	11.4299	54.0199	50.7341	49.2573	51.8312
gene:FGRRES_17321_M	45.6435	29.4277	49.3266	43.6686	34.6695	38.1822	32.2924	44.1913	36.6931	52.8548	31.0853	54.5415	47.9471	46.5024	43.5947	30.2005
gene:FGRRES_17320	25.3556	21.7808	21.2415	19.5052	25.1449	25.0281	20.0077	19.1033	23.7017	22.5273	20.2953	19.5095	23.3181	23.28	23.1014	24.375
gene:FGRRES_17319	6.3955	6.44276	5.59641	6.50934	4.9341	3.88387	4.3741	4.76309	5.46163	4.91519	5.17647	6.70375	9.30428	9.38137	9.18215	10.4264
gene:FGRRES_17318	9.25426	9.64212	6.95014	7.2183	6.91519	8.76757	9.8653	6.57011	7.52695	6.87267	11.7805	7.66783	16.1967	19.8052	21.246	21.3014
gene:FGRRES_17317	7.28579	9.09942	6.37546	9.10673	10.2199	4.84591	7.38221	2.66547	3.77086	2.34394	6.92671	3.61318	14.587	13.9358	14.0205	17.2211
gene:FGRRES_17316	57.0416	66.7896	63.7216	71.1274	57.308	78.1481	77.4012	72.9536	90.5272	84.0745	73.2651	85.9551	174.725	197.974	178.391	193.6
gene:FGRRES_17315	4.78016	2.56826	3.97376	2.91915	2.12332	3.15173	4.14113	6.17077	2.1153	3.57122	2.3337	3.68518	8.61496	5.01597	6.33681	6.09517
gene:FGRRES_17314	2.47893	2.05656	4.04066	3.26513	2.3318	3.72557	2.73705	6.08159	2.36601	4.25858	4.27139	5.62084	0.409204	0.466635	0.345437	0.401203
gene:FGRRES_17313	4.8511	5.5952	2.92227	3.43475	2.24852	5.30186	3.65442	4.24122	4.82229	3.22312	4.6337	2.84555	1.47971	1.69523	1.98346	1.3759
gene:FGRRES_17312	20.6305	19.6823	26.1794	15.6993	17.4715	16.5263	17.5385	14.0724	13.9358	17.6783	19.4849	15.8552	22.1477	22.5996	23.1836	21.6644
gene:FGRRES_17311	9.02347	8.87371	16.6694	12.0268	8.87524	12.926	12.8735	12.9606	12.6763	12.6948	11.4853	13.6645	9.84746	9.37747	8.92982	8.63792
gene:FGRRES_17310	16.4369	10.4517	7.75265	10.6784	13.515	14.9879	11.8663	19.7948	8.7696	21.377	16.1345	15.5027	21.6072	26.9244	23.5863	23.031
gene:FGRRES_17309	13.2198	11.9195	14.3695	15.4622	8.56491	10.7749	15.502	13.1636	13.2513	10.9131	13.2645	12.5752	15.2559	21.1821	19.5619	19.6091
gene:FGRRES_17308	15.7784	14.7711	15.8989	11.6794	6.37151	12.2159	20.0203	25.6386	16.2213	21.1078	20.3081	20.2734	28.8478	28.0393	25.2619	24.91
gene:FGRRES_17307	6.43954	8.25634	7.57018	10.3278	13.5219	9.00627	9.57954	9.01046	8.63517	9.14474	10.8605	10.0292	14.2742	14.319	13.5459	12.9201
gene:FGRRES_17306	6.49816	5.85189	2.45543	6.31321	7.08492	2.67779	14.0737	3.07971	3.04982	2.70821	9.51732	3.22591	6.58962	6.17686	5.52352	7.66798
gene:FGRRES_17305	2.42149	1.5612	2.95238	3.54901	3.09776	1.75623	2.37748	1.29846	4.57195	2.36824	4.25586	1.36899	0.896978	0.994753	1.01516	0.885455
gene:FGRRES_17304	0	0	0	0	0	0	0.187222	0	0	0.176134	0	0	0.0121293	0	0.0186166	0.0115085
gene:FGRRES_17303	0.471075	0.790927	0.652676	0.479461	1.25549	0	0.340083	0.701673	0.694863	0.319942	0	0.302639	0.132195	0.105173	0.135267	0.0418097
gene:FGRRES_17302	5.36003	5.25141	4.01896	7.83016	3.1932	4.57348	5.73606	6.19921	6.04603	4.49696	5.72616	5.10451	20.2854	23.9901	20.4429	22.7172
gene:FGRRES_17301	3.78795	4.31882	4.63796	2.51048	4.22604	2.25068	3.307	1.96821	2.20899	1.79489	3.22552	1.58464	8.82531	9.35522	10.0358	9.64021
gene:FGRRES_17300	19.9545	14.9627	13.9578	22.4787	16.0063	22.5133	27.1332	25.1055	20.861	27.8947	27.807	18.1716	24.791	29.7871	32.8214	42.1783
gene:FGRRES_17299	16.9782	24.3085	22.7479	20.8884	17.4037	15.223	17.7795	13.6173	13.7603	14.0655	17.4886	14.1438	33.8052	29.561	32.8808	32.4393
gene:FGRRES_17298	42.9883	45.8655	47.3105	55.235	54.4416	44.2242	29.4938	39.9631	33.7288	32.9238	29.9178	39.5656	82.5913	80.3889	67.0814	74.4405
gene:FGRRES_17297	12.5743	13.1878	9.54615	5.2595	10.5588	9.51155	9.94822	8.46679	9.90909	9.35905	7.06387	9.07422	15.5325	23.1896	20.4891	22.5802
gene:FGRRES_17296	10.2827	12.8251	9.76922	5.98045	10.9621	7.50618	7.21132	5.68891	3.03353	5.38749	5.59382	5.28487	42.0472	36.5133	41.8219	33.976
gene:FGRRES_17295	6.79203	6.20007	8.03993	5.77196	7.5571	4.89126	5.52224	4.02708	6.90604	4.12032	6.56742	3.81276	22.5513	25.9162	25.0887	26.6001
gene:FGRRES_17294	44.2964	42.5287	49.2711	41.2749	56.5345	39.5928	47.7431	31.5961	35.4307	35.5935	49.8001	34.0694	62.27	68.0904	63.9555	63.6788
gene:FGRRES_17293	2.15063	3.5206	7.82174	1.9153	2.14942	3.65575	3.88152	2.00212	3.37058	2.46486	4.13418	1.72708	6.90276	7.20232	6.60963	7.59929
gene:FGRRES_17292	35.4352	44.9307	53.4161	39.8169	52.8869	31.0737	31.1074	27.8685	38.0518	28.6875	29.8938	28.7751	41.7383	35.0842	36.6504	33.4126
gene:FGRRES_17291	8.36696	10.3688	9.10836	10.5435	10.6187	10.0153	9.92344	8.90193	12.0479	9.33575	10.212	9.2148	9.88571	10.9042	10.1535	11.5191
gene:FGRRES_17290	10.9228	11.8794	9.48673	12.1128	9.12438	12.2941	15.0648	11.5345	11.5428	12.7332	13.9682	11.5209	15.5319	16.6944	16.6301	16.5746
gene:FGRRES_17289	43.8724	45.9609	39.6743	40.1078	47.261	47.3088	40.0177	54.9788	45.7262	67.5339	54.0599	63.1221	90.3838	109.554	104.789	99.5145
gene:FGRRES_17288	6.37903	5.14094	8.24896	5.19407	6.80048	4.90691	3.07014	4.43411	1.88189	5.77664	7.47427	4.9178	23.8682	16.9005	17.8286	17.6643
gene:FGRRES_17287_M	15.7717	17.2593	20.8534	14.3413	20.9104	12.6686	10.0567	12.5212	13.4625	15.2248	12.0774	11.7269	32.9435	33.1745	31.0633	31.2645
gene:FGRRES_17286	30.4275	32.9335	29.7395	29.5165	15.519	32.9817	27.1181	35.6285	31.1565	34.8174	29.1802	44.3771	61.3034	63.948	60.0367	53.7578
gene:FGRRES_17283	24.6496	26.9011	35.1008	28.5729	32.8477	23.137	21.7498	20.3977	23.7347	24.4145	21.0596	32.9917	69.1088	46.8802	49.8163	46.2162
gene:FGRRES_17282_M	49.5513	52.7353	59.2413	59.7879	59.1086	65.21	76.4493	68.7479	66.9018	70.9718	64.9651	51.8584	105.635	96.86	98.4367	95.6358
gene:FGRRES_17281	26.4336	24.5629	24.3106	23.889	16.0942	27.8895	34.5471	30.7179	33.4449	24.9175	28.3688	26.7907	26.4956	30.8139	31.7105	28.7193
gene:FGRRES_17280	70.0915	62.9777	76.2078	64.5357	59.0448	49.11	54.0481	58.0329	50.7085	46.1775	70.4894	42.6986	256.417	274.131	294.245	269.176
gene:FGRRES_17278	150.229	149.832	165.344	140.811	198.434	99.6607	105.596	89.2715	81.3949	70.2926	93.193	66.1519	13.5093	4.81396	6.48199	3.3978
gene:FGRRES_17277	9.96391	13.6922	13.1679	18.7224	10.2137	10.6124	11.9519	12.3298	11.3056	7.07957	16.6139	8.66631	13.4214	11.2483	12.6328	11.4828
gene:FGRRES_17276	6.42007	6.70705	6.91836	6.17133	4.27764	5.58518	6.43728	5.84392	3.68277	3.14914	7.3134	5.0411	27.7918	33.7635	29.4574	34.8215
gene:FGRRES_17275_M	4.18754	3.71953	4.67892	5.36198	2.88013	4.28622	6.72886	6.2374	4.0847	4.63309	5.63854	6.16156	11.9534	12.8727	13.4352	11.4316
gene:FGRRES_17274	9.40076	8.32486	8.29898	9.31408	6.20822	8.29633	6.60651	7.93066	6.50383	7.96682	9.38208	9.19281	8.42008	10.3827	8.73713	9.76858
gene:FGRRES_17273	5.12178	6.39674	5.22882	6.21897	5.74754	4.44338	5.44905	5.08598	5.69933	4.69914	5.00097	3.11728	10.4982	13.2539	10.7012	13.1588
gene:FGRRES_17272	2.0755	1.50111	1.76961	0.649982	2.12752	0.92107	0.461035	0.475612	1.17749	1.30119	1.63682	1.23082	1.22461	1.23568	1.14609	1.26112
gene:FGRRES_17271	2.75014	1.96241	3.33404	0.699775	5.4972	1.27495	1.73723	1.02409	1.52123	2.91848	2.76919	1.10426	0.819992	0.511669	0.641621	0.655981
gene:FGRRES_17270	44.9377	45.56	65.8534	43.9785	58.7317	37.0363	31.1941	28.9624	32.5055	44.0201	34.8068	39.9738	42.8842	38.9739	40.3238	37.7747
gene:FGRRES_17269_M	14.8047	14.9755	17.2199	18.2307	17.0493	8.28502	6.8614	3.81142	5.93125	3.72407	10.7078	3.05297	18.3621	13.1397	14.7082	13.0911
gene:FGRRES_17269	4.53318	4.39754	8.37432	4.74204	6.87985	3.99556	3.36354	4.78283	3.43622	4.48995	4.33403	4.77296	3.30987	3.41111	3.59317	3.45898
gene:FGRRES_17268	106.156	92.3579	130.366	137.513	80.3762	105.386	71.4121	109.607	88.9696	114.702	60.0711	117.799	217.558	169.675	173.021	145.181
gene:FGRRES_17267	1.07827	1.02589	0.995965	1.46329	2.87377	0.592451	0.908175	0.669208	0.795255	0.732334	0.394813	1.03909	0.344615	0.468099	0.32252	0.430653
gene:FGRRES_17266_M	11.8604	11.2941	10.0558	12.4318	10.3794	15.8296	18.7861	17.5343	17.6253	15.8701	19.0561	18.4236	13.0897	17.6927	15.8527	16.6146
gene:FGRRES_17266	51.2865	77.0536	46.371	40.6813	58.3969	59.6327	53.3651	60.7908	61.9766	76.7787	43.5527	76.5709	30.9692	32.8189	34.7251	35.0259
gene:FGRRES_17265	33.1898	31.8429	37.394	31.5533	17.9829	36.0712	45.025	42.6459	41.694	47.3127	38.9951	42.6451	58.6125	67.6402	59.4332	71.3771
gene:FGRRES_17264	31.6728	19.5391	22.0129	21.4211	30.5208	32.4809	30.686	39.3399	23.8923	45.4052	41.8555	40.8286	21.2506	21.3215	19.6558	17.9653
gene:FGRRES_17263	0	0	0	0	0	0	0	0	0	0	0	0	0	0	0	0
gene:FGRRES_17262_M	24.7597	20.945	21.6554	21.8552	12.0687	22.0314	21.9348	20.0174	18.8535	24.5049	21.0734	23.0858	59.6573	46.3865	45.1323	34.1036
gene:FGRRES_17261	58.4296	30.824	52.0924	47.231	48.2972	34.1976	29.0995	42.6329	22.9832	46.9306	29.5179	50.7032	3.96058	2.93673	2.85708	3.03635
gene:FGRRES_17260	15.7388	17.9598	19.2975	16.7278	16.7044	15.8413	12.0662	15.9746	11.916	14.6625	14.2796	14.8538	18.3704	15.5171	15.8276	14.1048
gene:FGRRES_17259	4.49697	3.99089	7.56568	5.55781	4.70846	6.22122	5.56542	5.98062	7.8178	7.09016	4.93975	6.8099	13.6562	19.4944	18.7812	19.7851
gene:FGRRES_17258	30.091	41.2994	36.9344	28.3656	29.334	43.0256	36.5947	40.9104	42.7475	43.7544	34.6067	49.5619	35.2978	40.572	42.0642	37.6764
gene:FGRRES_17257_M	41.6584	48.488	37.4386	20.054	49.1368	33.8696	13.4116	39.201	19.5141	47.506	14.2228	41.2298	29.3839	32.6992	48.1611	43.3064
gene:FGRRES_17256	0.575677	1.41761	0.531735	0.390617	0.511425	1.58152	0.554131	1.14331	1.13221	1.04263	0.281049	0	2.04629	5.58378	5.15192	5.36482
gene:FGRRES_17255	43.387	36.423	43.5818	34.2235	41.9172	29.5005	45.4174	27.4659	29.5992	29.8357	47.659	21.6021	13.9003	10.2921	10.0445	8.85676
gene:FGRRES_17254_M	16.0652	15.3893	8.62728	13.6893	8.29775	21.2463	12.9465	17.6224	15.798	19.0309	17.1454	14.7214	21.9473	28.3881	24.5939	28.6938
gene:FGRRES_17253	0.181542	0	0.503053	0.369547	0	0	0	0	0	0	0	0.233261	0.186798	0.175636	0.195482	0.19335
gene:FGRRES_17252_M	58.088	58.0728	66.0149	55.0807	51.3434	65.0848	71.768	77.9801	75.054	90.6894	80.1228	75.9592	98.4795	110.733	107.246	75.597
gene:FGRRES_17251	1.8964	2.41986	2.62747	5.01841	4.04338	2.50072	1.64288	2.54224	3.63648	2.06078	0.555499	1.462	0.390262	0.310489	0.353951	0.353456
gene:FGRRES_17250	8.13506	8.74153	3.00564	3.31195	5.78168	4.0228	10.1798	2.42346	3.99989	4.05176	4.7659	6.96843	13.5452	29.7462	14.4828	32.2501
gene:FGRRES_17249	4.87844	6.15949	2.70364	4.76667	4.16059	5.14644	3.09926	4.3599	6.33245	3.97597	6.00183	5.01459	14.0004	22.3933	18.897	20.6791
gene:FGRRES_17248	5.87359	4.22311	4.21255	4.64185	3.31499	4.61303	5.08838	3.49952	5.60604	4.45851	4.25068	3.28512	7.79536	6.76245	7.07862	5.60555
gene:FGRRES_17247	419.751	462.678	494.573	493.495	567.1	1339.22	1031.65	1377.74	1348.94	1834.09	1032.85	2083.38	279.036	278.547	298.985	381.987
gene:FGRRES_17246_M	56.2468	58.9331	60.4704	50.9914	56.932	43.1904	40.6062	48.5285	36.0431	43.8377	41.19	60.0282	38.253	30.1249	31.5076	30.5529
gene:FGRRES_17245	2.84542	3.43974	3.15387	1.15843	3.03341	0.938043	1.64336	4.23829	4.19716	2.70555	3.33396	2.19363	1.11789	1.18585	2.28773	3.99016
gene:FGRRES_17244	15.397	16.9719	10.8209	12.8321	9.96152	11.3104	10.6322	9.88821	9.3808	8.79014	10.1315	8.45811	10.2227	7.85075	8.36975	8.48146
gene:FGRRES_17243	4.45383	7.21398	3.87187	3.55538	5.35323	5.1102	9.45692	6.37388	6.9561	5.45673	8.31382	3.81511	148.79	181.593	167.052	166.923
gene:FGRRES_17241_M	21.0972	14.5051	21.8576	17.586	15.35	15.4786	15.6375	17.1576	15.606	14.7964	17.6044	15.2027	27.8686	27.7161	28.4022	27.1368
gene:FGRRES_17240	5.07787	4.65036	4.69028	3.13228	6.56164	5.07276	4.66565	3.20878	2.95067	4.38933	4.95809	4.34966	2.77798	1.78643	2.26445	2.06221
gene:FGRRES_17239	8.5491	11.3073	14.5038	12.9631	11.8574	17.1834	19.0194	19.7507	24.4487	20.2629	23.7646	19.3912	22.3099	24.2481	24.9678	25.3644
gene:FGRRES_17238	6.85794	7.32071	5.40097	6.17181	5.19468	14.279	10.5273	13.6558	13.7363	14.6596	10.2557	10.2958	48.0046	54.6529	51.9304	70.6888
gene:FGRRES_17237	5.26231	4.68034	5.51748	6.6588	7.58105	4.8059	4.3124	5.50799	4.40558	5.69913	6.04084	3.8376	6.27945	8.7851	6.95284	8.65937
gene:FGRRES_17235_M	59.2469	69.2271	36.7719	61.6659	49.6573	49.9342	57.6746	40.5307	32.0308	48.2504	70.283	30.6569	8.0623	3.77076	5.83118	6.38859
gene:FGRRES_17234	136.534	109.28	138.896	121.831	126.612	135.34	132.864	153.78	163.323	198.417	134.774	205.71	95.9091	51.5841	57.8405	48.9031
gene:FGRRES_17233_M	28.3124	35.0952	26.0019	33.2624	47.4304	19.2007	20.0892	20.9654	20.7619	17.2512	21.0889	15.5907	95.236	81.1508	82.366	73.5041
gene:FGRRES_17232	22.5409	42.2654	10.0608	22.4802	12.0957	11.9694	18.348	5.18272	8.47964	6.88401	13.9589	4.08197	2.90097	4.9312	6.63539	1.38296
gene:FGRRES_17231	36.5468	41.0822	21.6128	28.1248	22.5691	34.0695	23.6493	27.2185	27.7761	34.4325	24.8052	24.3382	31.9768	34.5535	34.2821	32.4268
gene:FGRRES_17230	9.22396	5.99492	14.0166	3.33128	15.8603	4.78197	2.79251	3.1024	7.68073	4.14277	5.01161	7.83745	2.90855	3.80871	3.96223	3.71039
gene:FGRRES_17229	71.71	72.0313	63.0221	88.2922	44.7159	40.7665	27.9933	31.4701	34.831	31.1467	28.0317	28.2646	40.7587	43.4799	39.9867	55.0748
gene:FGRRES_17228	42.8425	43.4335	35.5827	32.5553	51.0243	36.945	31.1821	30.9509	28.412	31.9518	33.3401	23.8491	44.1158	45.5059	46.7609	54.7779
gene:FGRRES_17227_M	12.9081	11.7148	14.1785	10.1789	9.29788	9.2008	11.0817	8.48748	7.37591	6.16048	6.30179	4.9308	26.7704	30.6362	31.672	30.7878
gene:FGRRES_17225	19.7042	21.7024	21.2941	22.4615	26.7826	19.3251	23.898	18.4903	20.636	16.0591	24.2416	11.1398	8.92087	6.98005	7.99183	7.74727
gene:FGRRES_17224	4.48816	5.89738	4.86655	1.98611	4.16059	4.66396	6.76203	6.97584	4.02974	4.1085	6.00183	2.00584	2.24517	3.34012	3.15183	3.25601
gene:FGRRES_17223	205.601	225.7	198.619	161.905	258.061	189.659	149.337	184.965	177.141	209.458	147.801	206.007	135.155	116.255	111.778	142.997
gene:FGRRES_17222	55.02	53.747	66.1019	63.4399	60.5008	98.302	91.1073	110.035	119.183	115.763	122.847	109.255	105.416	126.332	120.534	126.281
gene:FGRRES_17221	2.35945	1.18844	6.53806	2.40145	12.5767	0.486147	0	0.878609	0.870082	0.80124	0	0.757908	0.33106	0.131694	0.21172	0.837642
gene:FGRRES_17220	0.873387	1.61304	12.1008	5.33361	16.876	2.51936	3.15262	3.57754	5.15318	4.00398	2.55836	6.73323	2.38967	4.67986	5.97189	10.8135
gene:FGRRES_17219	4.11037	3.18519	2.62843	2.8963	7.58411	6.3844	5.25001	4.23862	5.36345	4.61698	5.55703	3.25007	3.96321	4.21196	4.4941	3.54989
gene:FGRRES_17218	0	0.738873	0	0	0	0	0	0	0.231832	0	0	0	0.0294035	0	0.022565	0.0139493
gene:FGRRES_17217_M	2.97398	3.40082	2.67273	2.94511	1.92799	2.91478	2.43714	3.35227	2.60836	3.38462	2.82535	2.37536	3.40596	2.68582	3.11004	2.85354
gene:FGRRES_17216	8.1134	8.42429	8.57877	8.25783	8.10884	6.07092	6.39679	4.6909	5.82639	3.58902	6.41058	4.73231	2.61634	0.965293	1.88906	0.554284
gene:FGRRES_17215	5.69667	5.14294	8.28092	6.46343	3.23563	3.61747	4.58453	2.36475	3.03056	2.98106	4.924	3.83978	7.0322	6.0187	6.24809	5.77712
gene:FGRRES_17214	14.919	12.0447	12.754	8.72304	20.3038	19.6209	16.9577	18.2031	13.3443	23.0678	20.2234	13.4592	14.1039	13.1816	13.8087	11.6635
gene:FGRRES_17212_3_M	0.49054	0.622282	0.151032	0.465987	0.203369	0.530066	0.944361	0.60077	0.369827	0.340566	0.494934	0.672308	0.693386	0.980803	0.960949	1.24613
gene:FGRRES_17211_M	38.8178	49.7615	34.5224	47.5173	45.4367	40.4228	38.8166	41.216	38.3013	38.9226	41.8716	41.6199	53.2271	52.7214	49.5464	47.046
gene:FGRRES_17210	2.55161	2.85608	2.35685	1.73136	3.40024	0.700987	3.07014	3.16722	1.25459	2.59949	0.622856	2.18569	3.85869	2.5319	3.32759	4.2651
gene:FGRRES_17209	28.3788	22.9486	17.6534	14.7367	15.4356	16.945	17.5607	14.6653	14.0958	19.4708	15.2684	18.2318	18.0404	16.357	19.4574	16.7058
gene:FGRRES_17208	106.334	99.3127	172.144	141.975	164.553	93.2909	130.419	98.2104	101.755	84.9028	124.479	94.0228	175.902	139.889	151.599	124.548
gene:FGRRES_17207	18.1646	15.4766	18.7814	19.3157	7.94817	18.0989	20.3553	24.6334	17.196	21.5435	17.8684	18.4625	23.1032	25.503	23.5297	26.9979
gene:FGRRES_17206	15.3111	15.8916	23.142	25.5004	3.70968	24.0906	14.0681	18.6595	18.4784	16.071	14.2703	19.673	14.5826	19.7852	18.2854	20.5073
gene:FGRRES_17205	34.17	42.4652	34.5115	38.3536	38.3	32.6362	46.5702	38.0536	50.4027	37.3054	34.1435	48.4182	49.8864	40.3546	40.6682	38.8302
gene:FGRRES_17204	1.14432	1.07592	1.90255	0.465876	2.43984	0.377245	0	1.02269	1.35035	0.310877	0.335198	1.76439	0.663657	0.374709	0.525736	0.243751
gene:FGRRES_17203	5.14356	4.77518	6.28802	7.39076	9.27337	6.98215	9.8293	4.50671	9.59539	5.85654	9.97061	7.38642	0.141511	0.0788092	0.097739	0.0402804
gene:FGRRES_17202	7.05052	6.25994	6.95386	6.08138	2.8664	5.21989	5.34879	3.91594	4.40675	3.1653	7.35093	3.68507	12.6873	15.6878	13.9057	15.5061
gene:FGRRES_17201	10.711	14.9964	15.5947	18.4773	12.5798	15.5606	19.1348	15.4133	16.0671	15.4123	14.6239	13.2959	19.8855	22.9272	22.0765	23.8304
gene:FGRRES_17200	31.5093	27.3051	25.3488	37.2429	39.2799	43.5609	39.6247	43.1486	38.232	50.7395	41.6831	40.486	33.4201	28.1015	33.7465	28.3266
gene:FGRRES_17199_M	108.055	110.508	92.8299	117.667	84.0322	97.447	114.76	106.648	123.538	102.833	113.524	103.391	60.4616	46.3428	49.2054	55.035
gene:FGRRES_17198	0.102906	0.069111	0.285153	0	0.274262	0.0848119	0.297164	0	0	0.0698912	0	0	0.182894	0.329308	0.273327	0.347066
gene:FGRRES_17197	3.0774	4.35496	5.48196	4.02708	4.68673	4.98201	4.60202	3.92899	5.02569	6.49421	7.24372	4.6602	7.7929	8.01577	8.31584	7.74521
gene:FGRRES_17196_M	2.02484	1.10489	0.701356	1.28805	2.0237	0.417202	1.64452	0.188502	0.746689	0.171902	1.29746	0.325211	3.12521	1.88362	2.44379	2.3138
gene:FGRRES_17195	1.75342	2.01872	1.73526	1.27474	0.333797	1.65156	1.98919	1.67898	2.5864	1.19088	0.917175	1.2874	2.7883	3.0945	2.42752	3.30143
gene:FGRRES_17194	52.4397	42.5894	38.0173	40.9608	43.8783	29.3991	22.4505	30.8805	17.0893	33.545	16.5218	28.9887	28.7472	31.5611	31.1441	29.4407
gene:FGRRES_17193	19.4683	18.281	21.9693	22.953	25.3562	16.5534	18.1885	22.7	19.751	18.8464	22.7077	15.1672	22.0015	24.0141	23.9228	24.5579
gene:FGRRES_17192	16.9807	14.6342	15.5032	16.9832	11.2487	20.3048	24.5177	25.5854	21.5727	20.1991	23.0013	22.7011	13.9467	17.3048	16.5372	19.4703
gene:FGRRES_17191	1.19981	0.805784	1.10823	2.84939	1.59885	0.494423	0.577452	1.19142	0.589929	0.679067	1.17151	1.02775	7.42602	9.34576	9.08667	11.3409
gene:FGRRES_17190	0	0	0	0.284012	0.371851	0	0.201451	0	0	0.0947601	0	0	0	0	0.0300473	0.0247663
gene:FGRRES_17189	79.968	69.6188	82.0711	138.667	149.979	56.1431	94.0806	61.7625	91.7446	48.2775	130.136	110.361	178.697	167.958	186.038	138.532
gene:FGRRES_17188	36.7848	43.4533	38.2241	48.8052	43.7668	47.0994	46.473	54.3022	47.4772	53.3125	52.4325	53.1723	74.8396	86.9416	84.9954	83.6311
gene:FGRRES_17187	45.4212	53.915	60.0042	39.7791	39.4133	50.4933	43.467	45.6281	24.1507	46.9908	41.7713	41.3957	56.3702	52.4729	50.9944	53.3445
gene:FGRRES_17186	18.8535	15.3144	19.617	15.321	13.7039	15.5385	21.0888	17.5377	18.5766	16.6513	20.3006	17.4264	27.5273	35.9147	34.2955	33.8897
gene:FGRRES_17185	2.57083	2.4665	3.05305	0.747598	2.93644	2.1188	1.59082	0.547041	0.541732	0.249435	2.68949	2.35945	5.46231	3.96312	3.79645	4.17227
gene:FGRRES_17184	10.3793	10.1075	9.58704	14.4375	6.4546	7.84144	8.99175	7.47239	9.18603	6.10944	6.33404	5.33449	25.8258	27.9235	26.5252	28.2042
gene:FGRRES_17182	599.846	609.245	522.742	405.303	596.986	595.449	496.845	542.105	564.51	607.548	494.479	603.426	282.914	226.695	249.016	259.855
gene:FGRRES_17181	2.33666	2.24184	1.23332	1.5855	1.18621	2.38433	1.76723	2.15459	1.31303	1.43586	1.30374	1.14375	3.30985	3.68494	3.56247	3.7231
gene:FGRRES_17180	7.73079	7.13893	8.03328	5.11447	1.54529	5.89362	3.90676	4.31817	5.13151	5.51309	4.24599	4.9666	10.1422	6.94712	7.43651	7.05006
gene:FGRRES_17179	6.07051	7.213	6.03846	5.7033	12.8602	6.02941	7.64125	6.72362	4.82157	8.56302	7.29515	6.99993	3.94579	4.80731	4.91647	5.0977
gene:FGRRES_17178	16.2996	19.0378	20.9467	19.2345	22.0354	11.6814	10.2323	12.6671	14.9832	17.9692	11.7634	14.2656	46.6688	49.0134	49.2962	46.88
gene:FGRRES_17177	0	0	0.58757	0	0.565127	0.174758	0.306159	0	0.312774	0.144013	0	0.5449	0.833058	2.17768	2.00926	3.10522
gene:FGRRES_17176	0	0	0	0	0	0	0	0	0	0	0	0	0.0248597	0.0791124	0.133545	0.0943491
gene:FGRRES_17175_M	8.53641	9.82041	10.7321	7.24031	10.1115	9.25031	10.6135	8.359	7.9281	9.07235	13.776	8.12469	13.1976	13.4292	13.1751	14.0865
gene:FGRRES_17174	4.31065	8.36334	6.19362	4.22489	7.23356	2.23689	2.76621	0.951225	2.59048	4.33731	3.7413	5.33356	11.0364	12.5588	26.1194	26.6535
gene:FGRRES_17173_M	32.8283	38.4546	28.5596	25.6423	40.6944	30.5167	38.0298	36.3894	38.2885	30.3332	36.8993	26.976	10.605	5.48279	6.5492	4.77701
gene:FGRRES_17172	0	0.0810954	0	0	0	0.0995191	0	0	0.178114	0	0.176854	0	0.112952	0.143782	0.0866823	0.0750197
gene:FGRRES_17171	0	0.177316	0	0	0	0	0	0	0	0	0	0	0	0	0	0
gene:FGRRES_17170	0	1.07799	1.48261	1.08913	0.712988	1.54338	0.386263	0.398476	0.394609	0.545081	1.17545	0.687469	8.98373	1.55291	3.78324	3.25286
gene:FGRRES_17168	0	0	0	0	0	0	0	0	0.0536474	0	0	0	0.415053	0.373519	0.370739	0.374442
gene:FGRRES_17167	0.447119	0.700658	1.85845	0.606771	0.794431	0.614169	0.215192	0	0.989289	0.759179	1.09143	0.478748	1.87512	1.1979	1.27853	1.62041
gene:FGRRES_17166_M	11.0503	12.3688	12.9286	12.9965	19.6339	12.1431	13.4732	13.1677	5.43328	10.6739	12.2283	10.7277	9.85424	10.9101	8.56718	8.12939
gene:FGRRES_17165	0.552365	0.370965	1.14796	0	0.736073	0.227621	1.19631	0.617067	0.611077	0.562728	1.2135	0.709727	2.44136	2.7953	1.95287	1.93647
gene:FGRRES_17164	0	0	0	0	0	0	0	0	0	0	0	0	0	0	0.103434	0
gene:FGRRES_17162	0.41109	0.276085	0.949277	0.557876	0.547811	0.225871	0.692481	0	1.1117	0.698004	0.200696	0	0.153816	0.152968	0.157389	0.231077
gene:FGRRES_17161	7.39247	8.0587	7.42195	7.19693	6.85293	3.97346	6.49703	2.39374	3.7928	3.27442	5.02128	2.47787	28.0008	27.2126	25.1648	32.7675
gene:FGRRES_17160_M	0	0	0	0	0	0	0	0	0	0.0755368	0	0.142903	0.405738	0.372463	0.26347	0.335616
gene:FGRRES_17159	3.15148	11.3522	3.96945	3.49918	7.63566	4.01409	4.5503	10.2418	7.18422	2.14041	3.77649	0.736236	855.386	1009.33	769.087	1287.28
gene:FGRRES_17158	0	0	0	0	0	0	0	0	0	0	0	0	0.0897495	0.0856846	0.0551008	0.0170312
gene:FGRRES_17157	0	0	0.416859	0	0	0	0	0.224077	0	0	0.220331	0	0.056288	0.10076	0.129591	0.0801106
gene:FGRRES_17156	4.05006	5.29683	5.90671	7.8104	5.11299	3.86497	4.00107	3.49257	3.7731	2.31638	3.12199	3.01277	8.57394	4.42594	5.78415	3.82161
gene:FGRRES_17154	9.18325	4.93393	3.39291	11.2161	1.63166	4.03656	17.6791	0.911905	1.80611	1.66321	8.06997	0.78663	2.40524	1.36685	1.6261	2.17346
gene:FGRRES_17153	0.478961	0.321667	1.3272	1.29996	0	0.657907	2.53569	1.18903	4.00347	1.40962	2.80598	2.46164	37.5148	39.9813	40.5372	27.7021
gene:FGRRES_17152	9.97571	10.4135	14.1218	11.6984	10.1146	10.5452	10.0198	8.39854	12.9554	8.24813	9.05221	9.3346	20.8639	21.578	20.8063	21.0182
gene:FGRRES_17151	0	0	0.373085	0	0	0.110965	0.194399	0.200546	1.7874	0.182886	0.197194	0.864977	0.0503772	0.0801592	0.0773214	0.179245
gene:FGRRES_17150	37.5328	48.5773	52.0018	47.5614	76.514	24.9925	16.6883	20.5481	25.115	24.1408	18.3844	17.5656	30.3074	27.4142	26.3456	33.3118
gene:FGRRES_17149	12.4016	13.629	4.16543	13.0048	6.0095	7.12371	7.59653	5.59766	14.4127	6.63616	7.70574	10.6231	0.878834	1.56619	1.16003	1.30081
gene:FGRRES_17148_M	0	0.1568	0	0.475261	0.311124	0.481055	0.337104	0.173882	0	0.317139	0.6839	0.149994	0.120117	0.0434383	0	0.0207217
gene:FGRRES_17147	20.7043	12.5416	30.3733	22.7256	28.6722	19.7405	16.1194	18.7455	19.1624	18.6113	16.9457	23.9946	13.9747	10.9369	10.812	11.0796
gene:FGRRES_17146	205.28	182.744	232.374	174.26	202.546	188.984	155.135	194.52	178.459	239.982	161.843	230.09	114.805	83.4715	88.0413	75.5136
gene:FGRRES_17145	51.8825	60.4042	54.721	63.952	58.3724	62.5864	40.6956	59.3637	52.1673	60.3545	48.9058	47.0564	62.3859	71.2372	68.2643	78.6317
gene:FGRRES_17144	4.9005	5.88417	6.58392	6.34803	8.31133	7.46573	4.07385	7.07817	6.35234	4.33687	4.34991	6.4874	5.12575	4.31008	3.96561	4.1385
gene:FGRRES_17143	26.2569	29.1638	29.3831	26.7243	39.6996	18.9351	22.9655	20.3071	21.9721	11.8315	24.4049	17.5174	32.6143	26.3422	30.1218	24.9846
gene:FGRRES_17142	58.8726	69.4918	69.9156	58.1048	71.3207	60.9138	61.085	53.1464	59.3974	48.2933	59.7235	58.289	92.4514	60.9025	72.4863	50.9624
gene:FGRRES_17141	78.0386	86.072	83.2164	71.4634	80.0379	83.6643	72.9803	82.8482	84.5398	87.6182	83.3219	86.9557	69.0815	68.6692	68.7432	66.5781
gene:FGRRES_17140_M	31.4077	36.2032	26.7787	24.5898	25.7559	36.9611	30.7409	33.2873	37.8643	34.048	30.5194	36.281	46.2299	54.3891	55.141	55.349
gene:FGRRES_17139	105.797	102.686	94.375	81.8667	65.6636	115.563	111.952	116.571	127.197	121.809	124.174	120.109	120.181	123.361	123.701	135.028
gene:FGRRES_17138	36.5325	37.5241	52.4024	47.2441	46.9644	48.8828	47.7833	59.5372	54.5215	64.2192	42.8049	67.9252	63.4815	44.428	51.4941	47.0721
gene:FGRRES_17137	0.503367	0.338058	0.697417	1.02465	1.34156	0	0.363396	0	0	0	0	0.323385	1.57737	1.46098	1.55379	1.16157
gene:FGRRES_17136	0.556348	1.3451	1.54164	1.5855	0.593104	0.458525	0.481973	1.49164	0.820645	0.151143	0.488902	0.285938	62.4499	86.9314	76.4893	99.9609
gene:FGRRES_17135	3.05399	3.91562	3.07732	7.34702	6.65951	3.43228	3.20694	3.30834	4.91434	4.33695	1.21989	2.14038	5.42782	3.53317	4.54412	3.9426
gene:FGRRES_17134	3.58501	3.76684	4.48637	6.12062	2.46572	5.09916	4.67533	5.68444	5.71456	4.39844	3.81097	3.86338	1.63347	1.37703	1.40299	1.53447
gene:FGRRES_17133	22.1065	24.3415	28.6699	34.0117	22.2654	22.8803	23.3823	17.7084	20.6646	18.8987	23.7185	17.7528	54.0714	59.0449	62.3566	60.7035
gene:FGRRES_17132	17.4527	17.1036	22.6467	20.2857	19.3927	15.7311	13.9319	15.7076	13.9996	11.7102	13.5916	11.6528	27.0974	37.2152	32.6615	35.9124
gene:FGRRES_17131	0	0	0	0	0	0	0	0	0	0	0	0	0	0	0	0
gene:FGRRES_17130	0.182361	0.122473	0.505325	1.11365	0	1.50297	1.57983	1.90141	1.88295	1.23855	1.33545	1.6402	0.170584	0.0271429	0.013091	0.0485558
gene:FGRRES_17129	2.22678	3.32331	6.17041	3.52553	5.27532	3.87439	4.64411	2.57974	6.20429	3.10876	6.70394	2.06639	0.92576	0.607634	0.586122	0.636824
gene:FGRRES_17128_B	0	0	0	0	0	0	0	0	0	0	0	0	0	0	0	0
gene:FGRRES_17128_A	0	0	0	0	0	0	0	0	0	0	0	0	0.044717	0.0177882	0.0171585	0
gene:FGRRES_17127	1.7916	1.64076	1.80529	0.663088	1.30225	0.939643	0.940662	0.485203	1.20123	0.774334	0.715639	0.62782	0.578944	0.678782	0.888592	0.578223
gene:FGRRES_17126	0	0	0	0.794563	0	0	0.563586	0	0.575763	0.265104	0.571688	1.00307	0	0	0	0
gene:FGRRES_17125	0.699536	1.17451	5.81526	2.13597	11.1863	4.03575	4.54514	10.9407	29.4079	6.88906	3.07366	14.3812	0.556203	0.5206	0.351519	0.217303
gene:FGRRES_17124	0.954266	1.70901	3.5257	0.647502	0.847759	1.57295	0.459275	2.84278	0	1.7283	1.39763	0.817416	6.42697	1.34932	1.5299	0.705789
gene:FGRRES_17123	3.5205	5.84865	4.62095	2.64023	4.44445	2.29065	8.56103	2.20793	4.09969	3.39779	5.42757	3.57115	12.3406	12.8793	12.1174	13.7482
gene:FGRRES_17122	0	0.354704	0	0	1.40762	0.435287	1.52516	4.72015	0	2.51096	3.86771	2.03585	8.25051	8.5293	6.78661	6.18758
gene:FGRRES_17121	14.1023	13.1631	17.2207	20.4353	14.6518	13.3957	19.3264	15.6652	13.3977	15.0974	21.0046	19.0413	6.52869	3.3264	2.79683	3.54277
gene:FGRRES_17120	5.31247	6.76655	9.64472	4.10189	7.81165	4.07641	3.43848	3.54721	3.51278	1.86626	1.87811	2.11839	15.3708	14.6964	12.3482	15.7384
gene:FGRRES_17119	5.34661	4.38869	3.29233	2.41857	6.33316	3.91689	3.00213	0.884872	3.50513	2.01738	3.04528	3.43489	0.05557	0.110527	0.0426458	0.0263629
gene:FGRRES_17118	8.82872	16.4196	3.76376	9.6771	21.72	5.03748	12.7474	4.04631	4.00703	2.30625	13.9254	4.36304	6.22565	5.81227	5.85027	7.47417
gene:FGRRES_17117	0.893649	0.360101	0.495262	3.63823	1.90538	19.0022	23.4835	13.5772	47.191	24.035	21.2034	23.1944	0	0	0	0
gene:FGRRES_17116	0.73442	1.72631	2.03508	0.373747	1.95735	0.907929	1.0604	0.546964	0.541656	1.1223	2.15129	0	6.18289	4.67309	4.82398	5.54052
gene:FGRRES_17115	0	0	0	0	0	0	0	0	0	0.165751	0.238291	0	0.00760954	0.00605407	0.0175192	0.00722007
gene:FGRRES_17114	0.84327	0.906135	1.40202	1.37325	1.34847	1.66799	1.21756	0.753637	2.98529	0.801819	1.72909	1.08351	1.70382	1.05431	0.920132	0.883153
gene:FGRRES_17113	4.69352	2.92698	4.64492	5.4595	4.4675	3.31564	2.90433	0.998723	3.4616	1.82155	1.96406	4.3076	0.376319	0.698589	0.601659	0.743871
gene:FGRRES_17112	36.9066	40.1158	34.7055	29.1155	25.8744	38.5407	28.356	40.4017	36.7301	39.6123	35.6018	42.0883	18.8074	18.4321	17.7742	17.4041
gene:FGRRES_17110	0	0.127661	0	0.38694	0.506611	1.2533	1.37229	0.283136	1.12155	1.03281	0.556807	0	0	0	0	0
gene:FGRRES_17109	0	0	0	0	0	0	0	0	0	0.168041	0.181187	0	0	0	0.00888064	0
gene:FGRRES_17108	0.262309	0	0	0	0	0	0	0	0.38692	0.178153	0.384182	0	0.171757	0.0780847	0.131811	0.0698427
gene:FGRRES_17107	0.587079	1.57711	0.976081	1.19506	1.25173	0.774164	0.678128	0.524678	0.519585	0.0797459	0.515908	0.150866	0.043933	0	0.0168576	0.0208422
gene:FGRRES_17106	0	0	0.793889	0	0	0	0	0	0.422601	0	0	0	0.401992	0.362464	0.78153	0.305134
gene:FGRRES_17105	0.166729	0.223948	0.693009	0	0.66654	0.274825	1.56476	1.24172	0.491868	0.905903	1.09887	0.535569	3.97699	2.41337	2.43565	2.47123
gene:FGRRES_17104	0.352368	0.177486	0.244103	0	0	0.653424	0.50877	0.524857	0.519763	0.538468	0.516084	0.905506	1.46676	0.898153	0.866357	0.930401
gene:FGRRES_17103	0	0	0	0	0	0	0	0	0	0	0	0	0	0	0	0
gene:FGRRES_17102	10.3648	13.1485	18.2356	16.0752	14.689	12	10.5708	6.98412	10.7992	7.98932	10.2408	7.82148	1.00032	0.752993	0.838534	0.788502
gene:FGRRES_17101_M	1.08901	1.84994	1.42007	2.34719	1.02437	3.27333	2.68229	3.05335	3.49617	2.915	2.62703	4.44469	0.00599221	0.00476734	0.0229928	0
gene:FGRRES_17100	18.5603	17.2309	21.1773	19.4463	13.094	24.5198	22.8575	17.8884	24.9618	21.5038	27.5834	25.9521	10.1616	8.34854	7.15168	8.52717
gene:FGRRES_17099	49.1083	45.0383	43.165	42.9957	49.9603	50.2656	40.0273	52.6977	35.8294	53.7954	39.4427	52.5823	22.2274	23.048	24.6012	23.0582
gene:FGRRES_17097_M	4.71442	7.05194	3.56283	8.28805	6.85349	14.4822	13.6139	21.0666	17.7012	18.0472	23.2253	17.0711	7.89781	9.37728	8.49151	9.64275
gene:FGRRES_17096	2.8237	0	0.680391	0.749731	2.61761	0.404732	6.02691	0	2.17311	0.333528	9.35015	1.26196	0.126325	0.091366	0.202702	0.0871702
gene:FGRRES_17095	0.779333	0.34893	0	0	0	0	0	0.386943	0	0.352869	0	0	0.1458	0.0193328	0.0372968	0.115281
gene:FGRRES_17094	5.98395	14.7051	4.52224	3.32207	3.26214	3.25049	27.8836	1.418	2.00606	1.01604	25.4958	1.04846	9.74469	35.2721	19.3499	45.6744
gene:FGRRES_17093	5.27433	6.83584	7.43581	7.15763	4.93227	6.25349	9.75305	5.78877	6.55153	4.96479	7.18278	5.58799	18.5749	16.4652	17.2573	14.5691
gene:FGRRES_17092	1.43395	2.15535	1.70292	2.77995	4.0037	1.40692	2.76056	1.1188	1.10794	1.02028	2.50022	0.614154	6.94301	6.65193	6.13703	6.87249
gene:FGRRES_17091	3.7498	9.35384	6.23444	8.06928	1.99877	5.65115	4.48604	4.62789	3.7928	5.3846	6.11968	2.34021	30.857	35.7599	30.4485	27.6802
gene:FGRRES_17090	0	0	0	0	0	0	0.164743	0	0	0	0	0	0	0	0.0163814	0.0101267
gene:FGRRES_17089	15.0188	8.69528	15.7858	14.759	8.97171	11.5244	16.8246	12.7282	12.9866	8.26584	15.1702	10.3142	14.1215	11.0229	11.5993	12.9161
gene:FGRRES_17088	0	0	0	0	0	0	0	0	0	0	0	0	0.0335859	0.0935223	0.0128873	0.0796674
gene:FGRRES_17087	2.22722	2.03971	1.68318	0.824315	1.07926	0.50062	1.46172	0.603177	0	0.550062	2.37238	0.520314	10.4358	6.76567	7.44184	9.21881
gene:FGRRES_17086	51.3534	60.47	54.0742	59.2365	67.5202	21.4441	11.3692	16.8281	8.5849	18.8341	10.5298	15.836	1.21693	0.636959	1.15509	0.759635
gene:FGRRES_17085	0	0.609611	0	0	0	0.299242	0.524241	0	0	0.369896	0	0	4.12655	4.63409	4.1312	3.02915
gene:FGRRES_17084	2.10531	2.47434	2.18768	2.14278	0	2.3858	3.03977	3.13588	0.776361	2.68101	3.4689	1.35254	55.6829	24.2851	38.3874	25.6924
gene:FGRRES_17083	1.29793	2.33303	3.06767	1.70958	1.93309	1.69896	1.04725	0.511753	1.01357	0.751887	1.39778	0.637649	1.32123	1.64776	1.75659	1.19262
gene:FGRRES_17082	0	0	1.48291	0	0	0	0	0	0	0	0	0	0	0	0.0384164	0.0474967
gene:FGRRES_17081	0	0	0	0	0	0	0	0	0	0	0	0	0	0	0.0145349	0.0179704
gene:FGRRES_17080_M	0	0	0	0	0	0	0	0	0	0	0	0	0.0262839	0	0.0100854	0
gene:FGRRES_17079	0	0	0	0	0	0	0	0	0	0	0	0	7.10749	1.64499	4.36357	3.86231
gene:FGRRES_17078_M	1.31929	2.9307	2.2497	1.85923	2.43424	0.836398	1.31876	0.604646	1.04786	0.896028	0.891809	0.391186	9.67331	10.936	10.6727	11.3849
gene:FGRRES_17077	5.85994	10.6821	15.0781	6.24827	5.57776	0.45996	0.402902	2.07821	3.08705	3.03232	0.613041	4.30249	0.0261023	0.0311501	0.0400631	0.0990652
gene:FGRRES_17076	3.6721	5.42555	7.12279	2.98997	2.93603	0.907929	1.3255	1.91438	2.43745	1.7458	1.07564	1.88729	0.0686987	0.13664	0.0527211	0.26073
gene:FGRRES_17075	0	0.487689	0	1.47819	0.967678	0.149621	0.524241	0	0.535569	0	0	0.466521	1.34155	1.01328	1.38141	1.57903
gene:FGRRES_17074_M	0	0	0.24095	0	0.231747	0.0716647	0.125549	0	0	0.0590569	0	0.111726	0.0244014	0.0258847	0.0124842	0.015435
gene:FGRRES_17073	22.8406	15.3396	0	46.4944	40.5827	131.771	274.822	34.0214	123.534	170.64	256.471	215.216	0.712181	0	0	0
gene:FGRRES_17072	13.8333	18.209	10.2219	12.7654	9.83146	10.6409	16.2449	7.14301	9.79433	6.01293	12.1563	5.45075	15.407	6.30042	7.46762	16.059
gene:FGRRES_17071	0.0988751	0.332019	0	0	0	0	0	0	0	0	0.289628	0	0.0832403	0.0956586	0.0567828	0.0789799
gene:FGRRES_17070	0.588211	0.987596	1.35828	0.997802	0.78384	0.0807975	0.424647	0	0.289215	0.399498	0.143584	0.251928	0.110044	0.0802542	0.0985257	0.0609069
gene:FGRRES_17069	0.654102	1.02501	0.906261	0.887661	2.03384	0.808636	0.787026	0.811912	0.321613	0.518291	0.159668	0	0.183557	0.251507	0.258255	0.145135
gene:FGRRES_17068	2.48743	2.46603	0.328223	1.20557	1.26275	1.26908	1.88126	1.23502	0.873595	1.44806	1.04089	0.913161	88.5394	157.781	123.072	160.688
gene:FGRRES_17067_M	0.721248	0.86113	0	0.489392	0.427166	0.264191	0.809963	0.596839	0.354627	0.108856	0.352117	0.205938	10.8996	10.3773	9.18153	9.62337
gene:FGRRES_17066	0	0	0	0	0	0	0	0	0	0	0	0	0.00775003	0	0.00594757	0
gene:FGRRES_17065	0	0	0	0	0	0	0	0	0	0	0	0	0	0	0	0
gene:FGRRES_17064	13.7821	18.9327	13.8874	12.7523	11.6874	10.8425	18.995	12.1306	15.7091	12.3388	19.268	20.1233	36.2149	31.3298	29.4561	32.1929
gene:FGRRES_17063	6.64043	6.87532	9.96704	7.88508	3.68706	7.06908	8.38937	2.88488	8.16251	7.51669	4.45761	8.53221	7.42799	5.51841	7.82567	6.63034
gene:FGRRES_17062	0	0	0	0	0	0	0	0	0	0	0	0	0.700791	0	0	0
gene:FGRRES_17061	208.315	158.93	228.588	212.023	213.195	108.506	109.483	127.839	89.7248	110.922	103.735	152.032	126.192	75.7784	90.3229	80.6849
gene:FGRRES_17060	2.38816	1.87118	1.10293	4.86134	2.12162	0.328041	0	0.592866	0.587112	0.27033	1.74887	1.02284	0.111696	0.0888642	0.142864	0.0353264
gene:FGRRES_17059	0	0.126766	1.04607	0	0.50306	0	0	1.1246	0.556844	0.256393	0.276452	0.242527	0.317813	0.126425	0.230348	0.184279
gene:FGRRES_17058	1.98588	2.6674	1.13295	2.49681	2.02368	1.34787	1.34933	1.479	1.37849	1.0314	1.02655	1.20077	22.5209	17.2654	14.6206	17.0241
gene:FGRRES_17057	0.0697575	0.374789	0	0.567994	1.11549	0.114984	0.20144	0.311714	0.411585	0.142133	0.204336	0	7.08639	4.4075	6.10428	4.48865
gene:FGRRES_17056	0	0	0	0	0.493828	0	0	0.275992	0	0	0	0	0	0	0.0133012	0.0164452
gene:FGRRES_17055_M	39.059	45.8621	67.3766	38.4379	62.0456	28.567	34.3603	17.3381	22.13	25.4738	35.6119	19.9416	29.0113	20.0203	29.3758	11.433
gene:FGRRES_17054	4792.36	3103.57	9485.48	4180.86	4561.59	4513.96	7413.75	3824.09	1767.25	3836.08	5013.55	3738.57	928.59	1286.49	1584.97	713.965
gene:FGRRES_17053	0.600694	0.201711	0	0	0	0.247537	0	0	0	0	0	0	0.11238	0.156464	0.129364	0.026657
gene:FGRRES_17052	70.9951	56.463	85.4214	63.7019	84.6483	55.4324	70.8107	64.7012	57.8726	41.8736	43.7813	51.0116	767.296	1174.15	957.129	1161.51
gene:FGRRES_17050	0	0.311825	0	0	0	0.191333	0	0.69159	0	0.157672	0	0	0	0	0	0.0412089
gene:FGRRES_17049	3051.71	4268.35	3710.18	4654.63	3753.84	33921.9	24027.2	32194.5	42039.2	32548.2	24920.2	47969.3	691.289	809.445	999.235	1301.78
gene:FGRRES_17048	4.91607	6.33551	4.4181	5.67975	6.37403	4.05167	6.13892	6.72884	4.50768	3.69983	5.25417	4.09726	10.3157	11.8459	10.301	9.96462
gene:FGRRES_17047	610.501	163.175	677.333	487.407	689.046	615.022	690.166	252.5	577.237	224.279	717.73	322.754	2.4184	2.01151	2.1512	3.18118
gene:FGRRES_17046	7.52883	7.72492	7.82342	7.13071	6.96722	6.20503	9.8892	6.93106	7.71212	6.53378	8.11699	6.98656	22.8884	40.3456	33.1485	41.7401
gene:FGRRES_17045	34.7407	19.7421	29.6205	22.1779	21.3669	22.7025	16.9181	33.3751	17.2837	28.7608	22.5807	24.2999	22.4594	26.8946	21.4711	24.9406
gene:FGRRES_17044	77.5822	62.7253	91.7962	58.733	67.2143	65.35	50.6086	81.815	55.4852	76.7878	44.4496	73.0469	5.13798	3.29245	3.20658	4.64738
gene:FGRRES_17043	69.4617	68.1808	68.4781	54.3832	60.5223	58.3491	41.4673	40.7888	42.3633	48.0839	42.0634	42.9089	30.3011	35.9372	34.9047	29.4616
gene:FGRRES_17042	16.8888	20.0443	13.1235	12.9148	7.85916	13.7719	18.5791	17.5694	15.4217	13.7767	18.5845	14.0076	63.6101	94.4387	98.0746	88.7313
gene:FGRRES_17041	54.3656	62.9954	44.2041	54.2943	55.4405	56.0607	57.6745	52.845	72.4744	55.819	63.7372	42.1418	48.0133	48.6081	47.4919	50.415
gene:FGRRES_17040	14.9315	15.443	18.6189	11.8539	11.9385	17.7208	14.9835	22.0183	19.7122	21.5498	14.8709	20.7201	22.9969	22.202	25.1194	23.2909
gene:FGRRES_17039	9.16197	8.70441	11.7651	12.0543	13.1024	8.10352	9.19549	7.15629	6.92202	6.37435	9.81862	8.7573	8.35076	9.14664	9.80136	8.15143
gene:FGRRES_17038	17.4326	10.812	18.7417	18.6156	18.2797	24.7308	31.7723	26.6756	37.6579	24.9089	38.926	19.8286	11.6999	16.5961	13.4784	18.4482
gene:FGRRES_17037	6.7819	7.72315	4.08537	7.80296	4.71519	16.5253	17.8812	18.8858	20.8773	17.423	13.3878	11.3661	0.441314	0.394993	0.338675	0.183193
gene:FGRRES_17036	6.38738	6.10175	6.56101	7.50986	6.75067	7.71489	8.66594	8.11978	8.5283	7.55435	8.30664	6.22604	6.09846	8.81042	7.76725	8.03929
gene:FGRRES_17035	1.25068	1.77872	1.42703	0.89855	2.74505	1.63711	1.27469	1.315	1.51927	2.44836	1.29301	1.41793	0.612481	0.383257	0.37497	0.47013
gene:FGRRES_17034_M	218.024	224.117	246.59	267.191	177.878	251.197	282.673	228.65	269.091	306.729	228.086	328.731	115.082	95.8627	98.5377	56.0767
gene:FGRRES_17033_M	12.0877	13.3709	15.434	11.5792	13.2653	12.0134	13.6886	14.4744	21.6757	16.4193	19.7867	12.486	93.2829	93.7145	94.9482	95.7869
gene:FGRRES_17032	3.43836	2.02053	3.57289	5.24934	0	6.37602	11.1701	2.56074	4.4378	1.75143	11.9602	3.86566	4.34199	4.41401	2.86935	3.16611
gene:FGRRES_17031	27.9889	26.1022	18.011	19.4414	16.2624	35.0933	34.0916	38.9237	40.1112	37.0277	35.9417	38.3487	38.9616	46.4567	50.7635	49.6706
gene:FGRRES_17030	8.27821	14.2325	11.0107	10.1107	8.82512	10.9162	14.3431	11.8373	11.234	9.67044	16.4892	8.50925	9.78785	7.63926	9.05652	6.55372
gene:FGRRES_17029_M	8.03948	8.5598	5.97688	9.18047	6.27119	6.9491	20.3846	5.84142	21.1143	7.85738	25.2726	8.5662	106.622	86.6665	101.658	80.9775
gene:FGRRES_17028	13.742	11.7089	11.6031	12.8631	9.4352	13.9611	16.159	14.3453	12.1846	12.7976	12.2656	16.1407	11.1524	14.1477	13.0484	14.0277
gene:FGRRES_17027	5.17562	6.15984	5.08312	4.00082	4.88897	3.45566	6.24315	2.73236	2.89911	2.09129	6.42886	2.35699	7.61746	5.75809	6.97925	9.20456
gene:FGRRES_17026	2.74958	1.78292	2.10182	3.28103	1.51616	1.95355	2.19035	2.25961	2.37753	1.99623	2.49957	1.34007	6.23487	6.02587	5.69684	6.57213
gene:FGRRES_17025	6.00726	4.43345	8.59747	6.31576	7.91721	4.46134	5.05168	6.48968	4.96608	3.90064	4.64088	4.07138	9.55278	10.6608	9.64835	9.71419
gene:FGRRES_17024	33.748	29.5331	29.7551	37.9918	27.2558	24.0212	19.9339	23.23	29.7927	19.2743	23.2161	26.6087	65.8392	55.8058	59.0793	62.3332
gene:FGRRES_17023	185.766	151.698	207.322	156.354	236.555	132.001	172.104	95.3409	123.789	88.2978	164.995	96.4987	101.493	90.6975	116.404	103.873
gene:FGRRES_17022	1.26811	0.638742	1.93267	1.29069	3.37973	0.418056	1.46478	0.755549	1.0288	0.602889	0.55719	0.89616	0.747313	0.703085	0.769227	0.624652
gene:FGRRES_17021	19.3224	18.7855	18.8674	17.9807	17.1659	23.2049	23.3819	20.5579	21.987	21.7472	19.9447	26.0094	26.888	35.6211	31.6519	35.0011
gene:FGRRES_17020	25.1417	20.4896	16.4385	24.7266	16.5635	21.4194	28.5514	12.6232	23.3346	15.5407	19.4458	13.7928	17.3609	13.2866	13.8708	12.3606
gene:FGRRES_17019	4.14743	2.9753	3.13434	4.22126	7.03411	4.27273	3.53855	2.80803	4.3102	3.84113	3.86553	3.99674	5.40495	7.2604	6.51618	6.96881
gene:FGRRES_17018	8.67095	13.6352	11.7206	15.0676	10.7093	13.0726	11.9089	17.0107	15.2858	13.6455	7.12418	14.6738	29.2192	30.6595	27.813	32.6978
gene:FGRRES_17017	860.432	789.159	900.722	881.056	993.718	732.063	705.249	749.556	633.311	799.248	612.28	864.345	545.354	306.781	316.883	291.196
gene:FGRRES_17016_M	0	0.672665	0	0	0.889808	0.550323	0	0.497297	0.492471	0	0	0	0.593375	0.621163	0.742974	0.177791
gene:FGRRES_17015	10.8416	11.2769	9.89191	8.61235	11.276	7.84562	10.4994	4.13564	7.41091	5.5674	8.9076	5.94582	4.36574	3.5619	4.47033	3.44995
gene:FGRRES_17014	19.5674	19.0761	32.3579	33.407	18.505	35.8952	41.9231	29.1459	52.6051	30.4376	38.8279	26.3584	16.7094	14.6561	15.1794	14.6497
gene:FGRRES_17013_M	388.571	430.065	394.084	324.3	403.887	363.161	319.794	307.912	345.045	319.856	295.936	390.429	258.649	257.946	264.044	267.138
gene:FGRRES_17012	2.57021	2.7125	2.61627	3.09645	3.07553	3.50166	3.02941	3.98463	4.17807	3.42	2.91931	3.50462	7.79653	9.98934	9.81268	8.2727
gene:FGRRES_17011	73.7647	102.13	79.3204	81.8012	61.9862	95.9556	84.4496	83.2251	79.7784	93.7489	80.8262	80.2795	60.3112	66.705	64.0076	73.7503
gene:FGRRES_17010	2.67058	5.26854	1.85005	2.37836	2.66908	2.6137	2.16897	1.4917	2.21584	1.81379	1.22231	1.28678	19.9224	16.5705	17.3858	18.1028
gene:FGRRES_17009	15.1349	14.4226	13.035	21.6493	11.447	10.1138	11.8122	8.83465	14.1793	12.7796	14.0789	14.4536	5.77774	6.02748	4.90381	6.0629
gene:FGRRES_17008	6.16801	6.74809	6.89177	5.46777	4.50741	4.01759	4.74015	3.26002	5.2828	2.16214	4.66259	2.04521	2.72662	3.00589	3.17085	3.77906
gene:FGRRES_17007	17.8335	21.7979	19.2726	30.1306	17.1106	25.7212	20.8568	27.0945	29.4621	21.4384	20.8954	26.3512	42.2715	41.8328	43.2579	43.7009
gene:FGRRES_17006_13336_17005_M	17.285	19.3323	18.3857	21.4022	21.4015	22.4624	24.515	23.4656	30.6158	23.2711	26.9107	23.5209	46.4563	73.6469	75.4705	79.3542
gene:FGRRES_17004	4.39012	4.01716	3.95365	5.02681	5.11893	11.9853	12.4397	12.9966	11.8181	13.4175	10.127	14.5956	1.37571	1.47431	1.43787	1.93846
gene:FGRRES_17003_M	31.9384	29.5936	37.3884	34.7668	36.4155	35.8945	33.2913	41.2127	41.0647	41.0635	38.2725	42.7929	28.8053	29.5267	30.1733	30.6052
gene:FGRRES_17002	77.7515	106.902	139.109	77.2662	96.268	84.2632	69.8324	57.45	57.7955	69.4389	52.9031	73.1566	58.3557	66.7022	64.9561	67.5947
gene:FGRRES_17001	30.8262	33.0766	32.4005	35.3418	17.9423	28.6182	31.463	31.1384	34.7561	36.5784	40.7374	29.137	50.0308	52.9358	49.8154	56.2283
gene:FGRRES_17000_M	33.1391	32.7889	39.0395	38.4186	35.8953	43.2322	39.4044	57.1481	48.3593	50.1298	55.0249	46.9064	53.933	61.0295	63.4042	60.7748
gene:FGRRES_16999_M	8.11631	13.7975	8.43389	10.8423	6.08381	10.9745	8.05669	8.12254	9.35315	11.7138	6.50086	7.65847	5.71782	7.98441	7.76547	8.19403
gene:FGRRES_16998	11.5264	9.99885	9.31575	13.1003	8.19194	11.7163	10.4016	16.8826	15.0185	16.8311	12.0986	15.4272	15.9303	19.758	16.1281	15.78
gene:FGRRES_16997_M	44.4116	49.0853	34.2299	31.1326	34.4902	37.451	24.8428	29.7901	25.1626	28.0658	29.0768	31.3662	42.1623	44.4114	41.2768	42.5103
gene:FGRRES_16996	37.6791	37.6763	29.0025	39.202	34.5895	46.9259	29.0151	46.146	34.5824	53.1717	36.1771	47.3375	40.0625	45.3641	39.0698	41.1332
gene:FGRRES_16995	50.4266	48.4954	44.6764	51.6734	26.0562	46.3663	37.6427	53.9063	38.456	55.5664	35.1693	46.5007	76.9958	69.886	64.5553	65.4283
gene:FGRRES_16994	110.307	118.53	104.798	128.309	159.592	62.3392	40.9545	51.6382	74.3811	53.5125	64.6228	68.8411	101.709	82.3256	74.8862	97.0623
gene:FGRRES_16993_M	634.531	421.789	661.446	681.208	935.125	547.027	501.921	671.058	588.656	637.15	581.095	658.673	438.984	468.738	490.541	357.278
gene:FGRRES_16992	18.8586	17.6689	25.1609	21.8009	21.0973	16.694	18.1528	20.1139	17.5147	18.9752	23.5287	22.1371	17.1832	14.5718	14.0727	16.1798
gene:FGRRES_16991_M	29.3032	33.0731	36.6526	40.1807	26.575	36.2262	43.1912	37.8885	33.0183	27.2271	31.8905	29.0229	35.139	29.7281	31.1298	32.0582
gene:FGRRES_16990	35.8066	46.2914	63.253	59.2215	44.7331	38.5483	38.1285	20.0004	28.389	27.6628	32.7769	23.0037	17.4169	17.5874	19.0211	14.1817
gene:FGRRES_16989_M	1.58059	2.12303	1.45994	1.42998	1.40418	0.578966	0.253572	0.26159	0.777153	1.19277	1.02887	0.451307	20.9127	13.9455	14.0822	16.0858
gene:FGRRES_16989	84.4997	111.898	69.7309	72.254	93.1886	87.762	58.1343	78.5167	59.7812	80.418	75.6524	66.7092	6.81398	8.47669	7.96743	5.97152
gene:FGRRES_16988	0.641105	0.287041	0.394779	0.290008	0	0.293544	0.411407	0.318312	0.210148	0.290282	0.312991	0.36611	1.25937	1.35183	1.5801	1.11904
gene:FGRRES_16987	7.95639	11.0132	9.25647	9.89071	7.2842	9.46069	7.89246	9.13715	7.9734	7.42504	10.9414	7.95995	14.8851	16.4076	15.7221	15.6326
gene:FGRRES_16986	1.00354	0.89863	1.85388	0.680938	2.67461	0.413544	0.724487	0.498264	1.48028	0.908774	0.489935	0.859626	0.281619	0.52279	0.516289	0.341428
gene:FGRRES_16985	5.79661	4.72125	6.83508	3.26371	5.25921	1.62634	3.20533	2.75557	4.00228	1.50775	4.51585	2.21855	6.66819	8.10457	7.1625	8.61465
gene:FGRRES_16984	21.5547	24.1267	47.2849	25.5948	50.2661	22.9461	18.1545	32.1061	11.9229	25.619	30.254	26.5414	13.6098	5.54757	6.06037	5.57977
gene:FGRRES_16983	16.8353	23.3667	20.2153	21.7043	20.9388	15.2626	21.0668	19.2253	24.0053	15.6266	24.6573	24.5157	35.3805	25.8932	26.9504	25.5508
gene:FGRRES_16982	6.82379	7.49068	5.47106	6.48694	3.96965	5.90943	5.90155	5.62381	5.51813	4.06993	4.92102	5.34079	5.91973	6.32855	6.99719	9.20138
gene:FGRRES_16981	26.6211	28.6056	25.6581	26.8593	28.3798	24.4205	26.0704	22.7571	31.0726	31.4441	28.8184	29.1487	23.7324	28.8388	29.1638	27.6541
gene:FGRRES_16980_M	189.625	210.352	197.089	211.995	136.693	175.32	195.404	200.61	214.448	179.133	212.548	179.423	309.977	314.329	347.973	360.54
gene:FGRRES_16979	49.2868	49.3281	49.633	56.2817	40.0481	39.5308	61.9641	37.9601	50.536	35.9237	64.7916	24.4045	127.718	145.09	141.084	141.453
gene:FGRRES_16978	66.6884	63.0947	78.2339	78.2798	49.2989	61.7826	42.873	84.107	56.0058	83.974	50.6188	66.9235	84.5562	102.013	88.4776	84.16
gene:FGRRES_16977	29.0657	28.5888	38.051	25.1573	35.9877	27.7275	31.0621	25.9081	30.3829	20.207	32.5142	20.5845	11.0039	10.1342	9.3811	10.9485
gene:FGRRES_16976	10.723	12.7493	14.0864	14.8752	11.8548	16.1694	18.0055	20.3495	22.9639	18.9352	22.9177	20.2075	13.6934	12.7445	12.4074	13.4649
gene:FGRRES_16975	0.233495	0.313627	0.647016	0	0	0	0.337134	0	0	0	0.341981	0.300015	0.524195	0.260653	0.40228	0.455919
gene:FGRRES_16974	36.7991	39.3937	36.0347	36.6093	32.4461	11.4017	12.7838	6.59401	9.79502	9.7717	10.5362	7.82119	5.20218	12.437	11.6789	15.6673
gene:FGRRES_16973	348.429	428.669	445.432	337.661	521.851	552.835	412.342	487.149	535.393	548.491	418.896	500.426	141.208	130.001	126.105	145.591
gene:FGRRES_16972	22.4776	20.4022	21.5169	17.7476	25.778	31.3247	28.324	32.4662	35.1652	43.8557	37.1111	34.1324	15.5464	14.67	15.3632	17.1326
gene:FGRRES_16971_M	9.15261	9.88734	7.56926	6.86027	4.63282	11.2272	15.8274	13.1574	12.1401	10.0712	11.7944	15.7713	6.46425	9.02647	8.62542	8.9734
gene:FGRRES_16970	4.01248	3.96586	2.30764	4.62329	1.00886	4.24289	4.59104	1.80427	4.4669	2.72517	7.87262	2.3346	7.93865	10.6711	10.7879	16.2204
[truncated: 13,664 more rows]
